# Supplementary material for: Human umbilical cord mesenchymal stromal cells-derived extracellular vesicles exert potent bone protective effects by CLEC11A-mediated regulation of bone metabolism
Source: Theranostics. 2020 Jan 16;10(5):2293–308. doi: 10.7150/thno.39238 (PMC7019162; doi:10.7150/thno.39238)
Supplement: Supplementary file 2 — Table S1. [file thnov10p2293s2.xlsx]

## Sheet: Title page
Supporting Information
Quantitative proteomic analysis of hucMSC-EVs and hucMSCs
Yin Hu1-3*, Yan Zhang1,2,4*, Chu-Yu Ni3, Chun-Yuan Chen1,2, Shan-Shan Rao2,5, Hao Yin1,2, Jie Huang1,2, Yi-Juan Tan2, Zhen-Xing Wang2, Jia Cao2, Zheng-Zhao Liu2, Li-Ping Xie6, Ben Wu2, Juan Luo2, Hui Xie1,2,4,7-9*
1. Department of Orthopedics, Xiangya Hospital, Central South University, Changsha, Hunan, 410008, China. 2. Movement System Injury and Repair Research Center, Xiangya Hospital, Central South University, Changsha, Hunan 410008, China. 3. Department of Metabolism and Endocrinology, The First Affiliated Hospital, University of South China, Hengyang, Hunan 421001, China. 4. Department of Sports Medi…
* Yin Hu and Yan Zhang contributed equally to this work. * Corresponding author: Hui Xie: huixie@csu.edu.cn; #87 Xiangya Road, Changsha, Hunan 410008, China

## Sheet: Summary
Header line description of table 1			Table 1. MS/MS spetrum database search analysis summary
Total spectrums	Number of spectrums produced by mass spectrometer
Matched spetrums	Number of spectrums matched with alignment protein		Total spectrums	Matched spetrums	Peptides	Unique peptides	Identified proteins	Quantifiable proteins
Peptides	Number of peptides whitch spetrums hit		562532	207252	53527	49142	5570	4615
Unique peptides	Number of identified peptides that only come form this protein groups
Identified proteins	Number of proteins detected by spetrum search analysis
Quantifiable proteins	Number of proteins quantifiable		Table 2. Differentially expressed protein summary (Filtered whith threshold value of expression fold change and P vlaue < 0.05)
Header line description of worksheet "Quant"			Compare group	Regulated type	fold change >1.5
Protein accession	Protein accession number of database used for search		E/C	up-regulated	61
Protein description	Protein functional description			down-regulated	747
Gene name	Indicates the name of the gene that code for the protein sequence
Sequence coverage [%]	Percent of identified peptdie sequence covering in protein sequence
Mol. weight [kDa]	Protein molecular weight ,unit [kDa]
Score	A simple rule to be used to judge whether a result is significant or not
MS/MS Counts	Number of spectrum which protein matched
Peptides	Number of peptides whitch spetrums hit
Unique peptides	Number of identified peptides that only come form this protein groups
iBAQ [A]	Protein label free quantitation of sample [A]
[A/B] Ratio	Protein relative quantitation of sample [A] compare with sample [B]

## Sheet: Quant
Protein accession	Protein description	Gene name	Sequence coverage [%]	Mol. weight [kDa]	Score	MS/MS Counts	Peptides	Unique peptides	MS/MS Count C1	MS/MS Count C2	MS/MS Count C3	MS/MS Count E1	MS/MS Count E2	MS/MS Count E3	Peptides C1	Peptides C2	Peptides C3	Peptides E1	Peptides E2	Peptides E3	Unique peptides C1	Unique peptides C2	Unique peptides C3	Unique peptides E1	Unique peptides E2	Unique peptides E3	iBAQ C1	iBAQ C2	iBAQ C3	iBAQ E1	iBAQ E2	iBAQ E3	E1/C1 Ratio	E2/C2 Ratio	E3/C3 Ratio	E/C Ratio	E/C P value
O75586	Mediator of RNA polymerase II transcription subunit 6	MED6	7.3	28.424	2.8298	2	2	2	1	0	0	1	0	0	1	0	0	1	0	0	1	0	0	1	0	0	472030	0	0	463560000	0	0	982.056			982.056
P35442	Thrombospondin-2	THBS2	22.9	129.99	114.07	76	20	17	0	1	0	21	31	23	2	2	2	12	19	19	0	1	0	10	16	16	0	181670	0	38206000	98757000	62866000		543.607		366.652
Q9NZN3	EH domain-containing protein 3	EHD3	43.6	60.886	13.228	8	19	7	1	4	2	1	0	0	7	12	7	5	4	5	1	4	2	2	0	1	41709	2980600	3323200	1066400000	0	919470	25567.6		0.277	252.301	0.50072
Q9Y240	C-type lectin domain family 11 member A	CLEC11A	31.3	35.694	26.791	43	10	10	1	1	1	15	14	11	1	1	1	8	8	7	1	1	1	8	8	7	1238400	786070	1074300	165710000	188950000	322700000	133.81	240.373	300.382	218.59	0.044257
P21810	Biglycan	BGN	41.8	41.654	60.488	54	12	12	1	1	0	20	18	14	1	1	0	9	9	7	1	1	0	9	9	7	894260	1345400	0	158860000	259700000	135940000	177.644	193.028		165.055	0.040245
P14543	Nidogen-1	NID1	26.8	136.38	116.35	101	26	25	1	0	1	32	36	31	2	0	1	21	23	21	2	0	1	20	22	20	541120	0	269970	45629000	79744000	62733000	84.323		232.37	154.612	0.024098
P03956	Interstitial collagenase	MMP1	47.5	54.006	102.03	179	21	21	3	3	4	55	61	53	5	3	4	20	20	19	5	3	4	20	20	19	6301300	4096200	7339500	659680000	1169800000	697970000	104.69	285.582	95.098	142.496	0.036361
Q9NRN5	Olfactomedin-like protein 3	OLFML3	28.8	46.01	44.055	61	12	12	0	1	1	15	23	21	0	1	2	9	11	11	0	1	2	9	11	11	0	576900	1340900	83184000	173810000	134590000		301.283	100.373	136.123	0.03866
Q9NYF3	Protein FAM53C	FAM53C	2.8	43.091	4.3068	3	2	2	0	0	1	0	1	1	0	0	1	0	1	1	0	0	1	0	1	1	0	0	282280	0	33362000	32836000			116.324	117.256
Q08629	Testican-1	SPOCK1	44.2	49.124	103.75	82	14	14	2	3	1	26	28	22	2	3	1	14	14	13	2	3	1	14	14	13	2152400	1733900	965440	127570000	208060000	146610000	59.269	119.995	151.858	99.395	0.022517
Q14393	Growth arrest-specific protein 6	GAS6	22.9	79.676	32.452	19	11	11	2	2	1	3	9	2	2	2	2	3	9	2	2	2	2	3	9	2	492250	1519300	1247300	1598800	276700000	2401600	3.248	182.123	1.925	86.135	0.41884
P08253	72 kDa type IV collagenase	MMP2	51.5	73.881	215.52	196	25	25	2	7	4	60	67	56	4	7	4	22	24	21	4	7	4	22	24	21	4084500	5772100	6423100	363030000	606020000	334470000	88.88	104.991	52.073	80.07	0.038036
Q13753	Laminin subunit gamma-2	LAMC2	21.2	130.97	53.338	50	20	20	0	1	1	17	15	16	0	1	1	14	13	13	0	1	1	14	13	13	0	226920	222700	14760000	20054000	16677000		88.375	74.885	76.347	0.0082416
Q14767	Latent-transforming growth factor beta-binding protein 2	LTBP2	18.6	195.05	93.461	96	24	23	2	2	1	24	38	29	2	2	1	18	20	17	2	2	1	17	20	17	560460	535500	390500	23344000	47374000	31538000	41.652	88.467	80.763	68.792	0.041376
Q92743	Serine protease HTRA1	HTRA1	35.2	51.286	36.022	52	13	13	1	1	0	18	23	9	2	1	0	11	11	6	2	1	0	11	11	6	1364300	690970	0	66320000	100460000	44930000	48.611	145.39		68.672	0.050062
O60218	Aldo-keto reductase family 1 member B10	AKR1B10	8.5	36.019	4.3521	9	3	2	0	0	1	3	2	3	0	0	1	2	2	2	0	0	1	1	1	1	0	0	374360	28796000	28749000	13878000			37.071	63.596
Q6UXH9	Inactive serine protease PAMR1	PAMR1	17.5	80.198	16.26	21	10	10	0	0	0	6	8	7	0	1	0	6	7	6	0	1	0	6	7	6	0	248810	0	9323300	17295000	14446000		69.511		55.014
Q8IUX7	Adipocyte enhancer-binding protein 1	AEBP1	13.3	130.93	55.535	51	14	13	0	1	0	17	15	18	0	1	0	11	10	13	0	1	0	10	9	12	0	448310	0	18512000	19787000	25066000		44.137		47.114
P49116	Nuclear receptor subfamily 2 group C member 2	NR2C2	3.2	65.414	2.5458	4	2	2	1	0	0	1	1	1	1	0	0	1	1	1	1	0	0	1	1	1	235430	0	0	11749000	10849000	10632000	49.904			47.049
O94985	Calsyntenin-1	CLSTN1	15.1	109.79	29.203	38	13	13	0	1	0	12	15	10	0	1	0	8	11	8	0	1	0	8	11	8	0	501680	0	21190000	26362000	16482000		52.547		42.546
P08572	Collagen alpha-2(IV) chain	COL4A2	33.2	167.55	265.07	208	38	38	5	3	2	62	72	64	4	4	2	29	32	30	4	4	2	29	32	30	3420600	2862900	1662700	82592000	164130000	89071000	24.145	57.33	53.57	42.258	0.052844
Q86VS8	Protein Hook homolog 3	HOOK3	27.2	83.125	34.525	44	15	15	9	8	10	4	6	7	9	8	10	1	1	1	9	8	10	1	1	1	12080000	8691300	13436000	423160000	582420000	411760000	35.03	67.012	30.646	41.434	0.0139828
Q92859	Neogenin	NEO1	17.5	160.01	141.78	68	18	18	2	4	3	22	19	18	2	4	3	16	16	15	2	4	3	16	16	15	470710	357900	1057800	28939000	28665000	20435000	61.479	80.092	19.318	41.369	0.0119387
P26022	Pentraxin-related protein PTX3	PTX3	49.9	41.975	112.06	120	16	16	6	7	10	31	40	26	4	6	8	12	15	11	4	6	8	12	15	11	10400000	13779000	36118000	775460000	1056900000	540870000	74.563	76.704	14.975	39.359	0.035557
P24593	Insulin-like growth factor-binding protein 5	IGFBP5	41.2	30.57	31.731	39	12	12	1	1	1	12	13	11	1	1	1	9	9	8	1	1	1	9	9	8	2170700	651070	2281300	68407000	89183000	41052000	31.514	136.979	17.995	38.926	0.0437
P04114	Apolipoprotein B-100	APOB	2.9	515.6	66.031	82	15	11	6	6	6	20	25	19	6	7	7	12	14	10	5	5	5	8	10	6	2386200	2505900	3660900	103960000	129000000	97484000	43.567	51.479	26.628	38.635	0.0079399
Q9HCB6	Spondin-1	SPON1	10	90.973	40.144	11	4	4	1	0	0	3	5	2	1	0	0	2	3	3	1	0	0	2	3	3	180380	0	0	6295300	8959400	4909300	34.9			37.262
P08603	Complement factor H	CFH	35.9	139.09	139.02	125	33	33	0	0	1	35	46	43	0	1	1	22	29	25	0	1	1	22	29	25	0	112300	2315000	33233000	59257000	38640000		527.667	16.691	36.015	0.025616
O95834	Echinoderm microtubule-associated protein-like 2	EML2	19.6	70.678	30.268	28	11	11	2	0	1	8	10	7	2	0	1	7	7	7	2	0	1	7	7	7	1120100	0	564740	28273000	34854000	25199000	25.241		44.621	34.949	0.0044402
O76061	Stanniocalcin-2	STC2	10.9	33.248	6.84	44	3	3	1	0	1	11	16	15	1	0	1	2	3	2	1	0	1	2	3	2	2282900	0	3680200	70121000	143210000	97880000	30.716		26.596	34.793	0.041945
P07093	Glia-derived nexin	SERPINE2	55.3	44.002	61.132	104	20	20	5	3	4	30	38	24	5	2	5	17	17	12	5	2	5	17	17	12	4695700	2545800	10068000	150410000	276690000	144000000	32.031	108.685	14.303	32.993	0.050776
Q6IN84	rRNA methyltransferase 1, mitochondrial	MRM1	5.1	38.638	2.3089	2	2	2	0	0	0	1	0	1	0	0	1	1	0	1	0	0	1	1	0	1	0	0	1006500	35765000	0	30001000			29.807	32.671
P08476	Inhibin beta A chain	INHBA	40.4	47.442	103.85	85	16	16	4	1	3	23	24	30	4	1	3	13	13	14	4	1	3	13	13	14	4525300	1343900	4821900	110000000	130250000	102200000	24.308	96.919	21.195	32.031	0.0057623
O95633	Follistatin-related protein 3	FSTL3	17.5	27.663	17.415	18	6	6	0	1	0	6	7	4	0	1	0	5	5	3	0	1	0	5	5	3	0	828290	0	25483000	32947000	19851000		39.777		31.503
P10909	Clusterin	CLU	32.5	52.494	54.634	59	13	12	1	2	2	17	21	16	2	2	2	10	10	8	2	2	2	10	10	7	2924800	5574400	4913000	111500000	224570000	77475000	38.122	40.286	15.769	30.833	0.095497
O75427	Leucine-rich repeat and calponin homology domain-containing protein 4	LRCH4	15.7	73.449	16.8	12	8	8	1	2	3	2	2	2	2	2	3	2	2	2	2	2	3	2	2	2	844690	1461400	1697300	61535000	15993000	44031000	72.849	10.944	25.942	30.364	0.098043
O00391	Sulfhydryl oxidase 1	QSOX1	39.9	82.577	143.87	114	26	26	6	8	2	33	35	30	6	7	3	20	19	18	6	7	3	20	19	18	4324400	5341300	1486100	93326000	145520000	73084000	21.581	27.244	49.178	27.971	0.043444
P13497	Bone morphogenetic protein 1	BMP1	23.6	111.25	57.113	60	18	18	1	2	1	18	24	14	1	2	1	13	18	10	1	2	1	13	18	10	402140	938100	347570	10246000	25176000	11196000	25.479	26.837	32.212	27.62	0.090158
Q8NG11	Tetraspanin-14	TSPAN14	10.7	30.69	3.9915	10	3	3	0	2	1	2	2	3	0	2	1	1	1	2	0	2	1	1	1	2	0	3754200	3100800	80394000	91397000	95224000		24.345	30.709	25.968	0.00065803
P09341	Growth-regulated alpha protein	CXCL1	46.7	11.301	16.754	55	6	5	5	4	3	16	13	14	5	3	3	5	6	4	4	2	2	4	5	3	77791000	37673000	31299000	1303700000	1362500000	847360000	16.759	36.166	27.073	23.94	0.02056
Q16394	Exostosin-1	EXT1	22.3	86.254	40.188	37	14	14	1	0	1	10	15	10	2	0	1	7	12	10	2	0	1	7	12	10	1092000	0	705010	16475000	32075000	15817000	15.087		22.435	23.879	0.060843
Q9BUD6	Spondin-2	SPON2	27.2	35.846	40.151	16	7	7	0	1	0	3	9	3	0	1	0	3	6	3	0	1	0	3	6	3	0	904760	0	16823000	27647000	19055000		30.557		23.404
O00468	Agrin	AGRN	26	217.23	183.91	137	37	37	5	6	6	33	43	44	7	6	7	26	30	34	7	6	7	26	30	34	551450	1410100	1357300	20258000	31160000	25402000	36.736	22.098	18.715	23.147	0.0162408
P03951	Coagulation factor XI	F11	4.8	70.108	5.522	12	4	4	0	0	1	4	4	3	0	0	1	3	3	2	0	0	1	3	3	2	0	0	547480	12432000	14043000	9968200			18.207	22.188
Q9BX63	Fanconi anemia group J protein	BRIP1	1.4	140.88	1.491	3	2	2	1	0	1	0	0	1	1	0	1	0	0	1	1	0	1	0	0	1	98442	0	117800	0	0	2224700			18.885	20.576
Q08380	Galectin-3-binding protein	LGALS3BP	35.7	65.33	257.11	106	18	18	7	6	9	29	31	24	8	6	9	17	17	15	8	6	9	17	17	15	11713000	11280000	16763000	201600000	407780000	199740000	17.212	36.151	11.916	20.352	0.065478
Q14520	Hyaluronan-binding protein 2	HABP2	6.4	62.671	10.697	19	5	5	0	1	1	6	4	7	0	1	1	4	2	3	0	1	1	4	2	3	0	1033300	4332400	56085000	41655000	55244000		40.313	12.751	19.008	0.0043194
P61812	Transforming growth factor beta-2	TGFB2	16.7	47.747	13.142	17	6	6	0	1	1	5	7	3	0	1	1	5	5	4	0	1	1	5	5	4	0	554390	671610	8538000	20283000	5923000		36.586	8.819	18.893	0.131001
P16035	Metalloproteinase inhibitor 2	TIMP2	38.6	24.399	40.301	22	7	7	0	1	1	8	5	7	0	1	1	4	4	3	0	1	1	4	4	3	0	2546900	0	73941000	37894000	30930000		14.878		18.685
P02462	Collagen alpha-1(IV) chain	COL4A1	8.9	160.61	81.752	61	9	9	4	2	5	12	22	16	4	2	4	7	9	7	4	2	4	7	9	7	2204500	1642200	2541100	30092000	62342000	23936000	13.65	37.962	9.42	18.218	0.091342
Q15126	Phosphomevalonate kinase	PMVK	51.6	21.995	18.23	16	9	9	5	3	7	0	0	1	5	3	7	0	0	1	5	3	7	0	0	1	12624000	10806000	24869000	0	0	283170000			11.386	17.589
Q76M96	Coiled-coil domain-containing protein 80	CCDC80	21.1	108.17	70.894	72	19	19	2	2	2	19	21	26	2	2	2	13	15	16	2	2	2	13	15	16	654870	1027100	1886200	18458000	25394000	17752000	28.186	24.724	9.412	17.265	0.0158575
O00418	Eukaryotic elongation factor 2 kinase	EEF2K	6.1	82.143	2.4089	3	4	4	1	0	1	1	0	0	1	0	2	1	0	0	1	0	2	1	0	0	242680	0	716290	8155100	0	0	33.604			17.008
Q9Y6N7	Roundabout homolog 1	ROBO1	7.6	180.93	23.406	17	9	8	0	1	0	5	9	2	0	1	0	5	8	3	0	1	0	4	7	3	0	157400	0	2627300	4064800	1332000		25.825		16.993
Q13219	Pappalysin-1	PAPPA	26.1	180.97	158.28	122	30	30	7	9	7	32	40	27	7	10	7	23	24	19	7	10	7	23	24	19	1938100	3373700	3006000	38408000	60313000	32804000	19.817	17.877	10.913	15.812	0.039418
Q9NZI7	Upstream-binding protein 1	UBP1	8	60.49	3.5502	4	3	2	1	1	1	0	1	0	2	1	2	0	1	0	1	1	1	0	1	0	1145500	947890	845610	0	15328000	0		16.171		15.646
Q96GP6	Scavenger receptor class F member 2	SCARF2	3.6	92.478	4.3169	5	3	3	1	1	0	1	1	1	1	1	0	1	1	1	1	1	0	1	1	1	82359	100500	0	682720	0	2111800	8.29			15.282	0.31876
Q86YN1	Dolichyldiphosphatase 1	DOLPP1	11.8	27.03	2.2947	2	2	2	0	1	0	0	1	0	0	1	0	0	1	0	0	1	0	0	1	0	0	539040	0	0	8162400	0		15.142		15.142
P52823	Stanniocalcin-1	STC1	20.2	27.621	19.843	11	3	3	0	1	0	3	4	3	0	1	0	2	3	2	0	1	0	2	3	2	0	2193400	0	27600000	39524000	29018000		18.02		14.611
Q8WXH0	Nesprin-2	SYNE2	0.8	796.43	6.8854	6	5	5	0	2	2	0	1	1	0	2	2	0	1	1	0	2	2	0	1	1	0	36895	57168	0	251730	1073100		6.823	18.771	14.084	0.37474
P01857	Ig gamma-1 chain C region	IGHG1	6.7	36.105	2.2059	4	2	2	0	0	1	1	1	1	0	0	1	1	1	1	0	0	1	1	1	1	0	0	1269900	22099000	13750000	16632000			13.097	13.776
Q92626	Peroxidasin homolog	PXDN	55.7	165.27	323.31	339	60	60	23	23	19	85	104	85	22	20	20	44	48	44	22	20	20	44	48	44	19058000	18733000	18363000	200030000	343690000	211400000	10.496	18.347	11.512	13.447	0.037003
P22692	Insulin-like growth factor-binding protein 4	IGFBP4	22.9	27.934	8.4586	18	6	6	1	2	1	5	6	3	1	1	1	4	4	2	1	1	1	4	4	2	3649300	5418500	6138900	103270000	61084000	36214000	28.299	11.273	5.899	13.189	0.087496
Q16719	Kynureninase	KYNU	6	52.351	1.2469	2	2	2	1	0	0	1	0	0	1	0	0	1	0	0	1	0	0	1	0	0	58010	0	0	749120	0	0	12.914			12.914
Q9GZS0	Dynein intermediate chain 2, axonemal	DNAI2	2.3	68.821	1.3382	3	1	1	1	1	0	1	0	0	1	1	0	1	0	1	1	1	0	1	0	1	4408000	1836100	0	34453000	0	39999000	7.816			11.924	0.0079388
P78539	Sushi repeat-containing protein SRPX	SRPX	26.9	51.571	29.882	29	11	11	0	1	0	9	12	7	0	1	2	7	11	7	0	1	2	7	11	7	0	0	1753800	17062000	26810000	16772000			9.563	11.526
P80162	C-X-C motif chemokine 6	CXCL6	36.8	11.897	8.4158	15	6	5	0	2	1	4	5	3	0	2	1	4	5	3	0	2	1	3	5	2	0	7457800	3903800	66129000	64830000	59823000		8.693	15.324	11.195	0.00025532
Q93063	Exostosin-2	EXT2	29.4	82.254	99.261	66	16	16	4	3	1	19	22	17	4	5	1	11	12	11	4	5	1	11	12	11	2247400	5247300	910830	24973000	44430000	20241000	11.112	8.467	22.223	10.665	0.022659
Q14766	Latent-transforming growth factor beta-binding protein 1	LTBP1	17.9	186.79	193.57	155	24	23	10	11	9	36	44	45	8	10	8	19	19	21	7	9	8	18	18	20	3067600	4722400	3762400	33606000	44382000	42604000	10.955	9.398	11.324	10.439	0.008483
O95967	EGF-containing fibulin-like extracellular matrix protein 2	EFEMP2	29.3	49.405	80.347	32	9	9	0	1	4	10	9	8	0	1	2	7	7	7	0	1	2	7	7	7	0	3349900	4805300	32752000	54086000	36218000		16.146	7.537	10.06	0.022856
P31146	Coronin-1A	CORO1A	15.2	51.026	23.426	32	9	9	2	1	4	8	8	9	2	2	4	6	6	5	2	2	4	6	6	5	2543100	4196600	6908700	48442000	49766000	38892000	19.048	11.859	5.629	10.045	0.00035712
Q5VZL5	Zinc finger MYM-type protein 4	ZMYM4	3.2	172.79	5.9518	4	4	3	0	2	1	0	0	1	0	2	1	0	0	1	0	2	0	0	0	1	0	456050	0	0	0	4518600				9.908
P05067	Amyloid beta A4 protein	APP	24.4	86.942	123.02	122	18	17	7	5	8	28	37	37	7	6	7	13	14	15	7	6	7	13	14	14	8684600	5833100	8414400	67762000	95375000	61736000	7.803	16.351	7.337	9.806	0.023025
Q14112	Nidogen-2	NID2	26.4	151.25	156.55	127	29	28	6	6	11	33	40	31	7	6	10	20	24	22	7	6	10	19	23	21	4411600	4071400	6040300	39113000	57891000	38577000	8.866	14.219	6.387	9.335	0.024097
Q13188	Serine/threonine-protein kinase 3	STK3	16.5	56.3	4.1994	5	7	4	1	1	2	0	0	1	2	4	5	0	0	1	1	1	2	0	0	1	989980	179130	1865000	0	0	9203000			4.935	9.1
P35555	Fibrillin-1	FBN1	29.1	312.24	312.75	373	65	61	28	32	27	87	105	94	26	27	23	44	52	50	22	24	21	41	48	46	9374200	12060000	7962800	67204000	108980000	88962000	7.169	9.036	11.172	9.019	0.022981
Q15113	Procollagen C-endopeptidase enhancer 1	PCOLCE	38.5	47.972	75.697	98	14	14	14	7	8	20	26	23	8	7	6	9	11	11	8	7	6	9	11	11	44398000	28628000	28383000	227200000	328740000	352320000	5.117	11.483	12.413	8.956	0.020136
P07996	Thrombospondin-1	THBS1	46.9	129.38	323.31	552	55	15	50	44	67	118	142	131	35	30	42	40	45	41	11	9	12	10	11	9	163460000	191410000	317810000	1573800000	2663400000	1749200000	9.628	13.915	5.504	8.899	0.035142
Q02388	Collagen alpha-1(VII) chain	COL7A1	17.7	295.22	159.57	99	35	35	3	8	5	23	31	29	3	8	4	21	22	24	3	8	4	21	22	24	189400	1266800	806700	5021600	7783200	7041200	26.513	6.144	8.728	8.77	0.0026623
Q15582	Transforming growth factor-beta-induced protein ig-h3	TGFBI	63.1	74.68	323.31	502	41	41	46	48	57	113	130	108	23	22	31	29	29	26	23	22	31	29	29	26	245520000	339380000	403920000	2568700000	3864800000	2201100000	10.462	11.388	5.449	8.732	0.037323
Q9HA65	TBC1 domain family member 17	TBC1D17	5.4	72.727	5.5149	2	3	3	0	1	0	1	0	0	0	1	0	1	1	0	0	1	0	1	1	0	0	1352200	0	21746000	671880	0		0.497		8.289
Q9UM47	Neurogenic locus notch homolog protein 3	NOTCH3	3.5	243.63	23.318	15	5	5	1	1	1	4	4	4	1	1	1	3	3	4	1	1	1	3	3	4	228290	856890	900650	4832600	6393800	5190400	21.169	7.462	5.763	8.267	0.00075893
P68366	Tubulin alpha-4A chain	TUBA4A	58.3	49.924	16.325	17	27	3	2	1	3	4	3	4	24	19	25	17	16	16	2	1	3	3	3	3	3195800	2140000	5165500	25007000	28498000	27432000	7.825	13.317	5.311	7.707	6.3149e-05
Q13591	Semaphorin-5A	SEMA5A	11.5	120.61	28.373	20	10	10	0	1	1	4	7	7	0	1	1	4	7	6	0	1	1	4	7	6	0	0	287020	720560	3704800	1969900			6.863	7.427
Q99715	Collagen alpha-1(XII) chain	COL12A1	40.9	333.14	323.31	453	105	104	29	40	30	101	143	110	31	38	33	68	86	75	31	38	33	67	85	74	9561900	14962000	15073000	65397000	144780000	81827000	6.839	9.677	5.429	7.374	0.074035
Q00613	Heat shock factor protein 1	HSF1	5.5	57.26	3.1011	2	2	2	0	0	1	1	0	0	0	0	1	1	0	0	0	0	1	1	0	0	0	0	1278300	9207700	0	0				7.203
Q15555	Microtubule-associated protein RP/EB family member 2	MAPRE2	39.1	37.031	53.019	36	10	8	4	2	7	9	7	7	3	3	6	5	5	6	3	2	5	4	4	4	14186000	6199900	20506000	119510000	119940000	54409000	8.425	19.345	2.653	7.186	0.0190228
P08254	Stromelysin-1	MMP3	18	53.977	18.993	27	9	9	1	0	1	7	10	8	1	0	1	7	8	6	1	0	1	7	8	6	2665000	0	4615000	24449000	30535000	22737000	9.174		4.927	7.117	0.005764
P00750	Tissue-type plasminogen activator	PLAT	27.6	62.916	59.082	35	13	13	3	2	2	10	10	8	4	3	2	8	8	7	4	3	2	8	8	7	3204900	1888700	2022600	15077000	17176000	17923000	4.704	9.094	8.861	7.051	0.000115703
Q9UBP4	Dickkopf-related protein 3	DKK3	10	38.39	15.377	12	2	2	1	1	0	4	3	3	1	1	0	2	2	2	1	1	0	2	2	2	2335300	3001500	0	23108000	21153000	11376000	9.895	7.047		6.95	0.042959
P12107	Collagen alpha-1(XI) chain	COL11A1	11.4	181.06	35.206	54	19	16	4	5	4	14	14	13	4	4	4	13	14	11	4	4	4	11	12	11	1529000	1683700	1925800	11100000	17180000	7343300	7.26	10.204	3.813	6.933	0.07126
Q86Y38	Xylosyltransferase 1	XYLT1	17.8	107.57	40.913	51	14	14	3	3	3	9	17	16	3	4	3	9	9	11	3	4	3	9	9	11	1364800	3818500	2421500	12034000	22341000	17027000	8.817	5.851	7.032	6.759	0.0088246
Q07092	Collagen alpha-1(XVI) chain	COL16A1	5.8	157.75	16.57	21	8	8	1	0	1	4	11	4	1	0	1	3	8	3	1	0	1	3	8	3	0	0	396980	1647500	4106300	2283300			5.752	6.749
O95985	DNA topoisomerase 3-beta-1	TOP3B	2	96.661	1.4694	2	2	2	0	0	0	0	1	1	0	1	0	0	1	1	0	1	0	0	1	1	0	387220	0	0	2794600	2376800		7.217		6.678
Q9Y2J4	Angiomotin-like protein 2	AMOTL2	8.1	85.763	6.1705	3	4	4	0	2	0	0	0	1	1	3	0	0	0	1	1	3	0	0	0	1	170470	787820	0	0	0	3194500				6.667
P10586	Receptor-type tyrosine-protein phosphatase F	PTPRF	23.2	212.88	167.97	71	30	26	3	8	2	16	21	21	3	10	4	14	13	15	2	8	3	13	12	14	276690	3881300	1406100	11616000	14934000	9558100	41.982	3.848	6.798	6.489	0.0057804
Q69YL0	Uncharacterized protein NCBP2-AS2	NCBP2-AS2	25.3	10.89	2.5091	15	2	2	0	1	3	3	4	4	0	2	1	1	1	1	0	2	1	1	1	1	0	14793000	24895000	77616000	180280000	126240000		12.187	5.071	6.453	0.067119
P05121	Plasminogen activator inhibitor 1	SERPINE1	55	45.059	312.73	442	20	20	39	41	46	102	120	94	12	16	16	18	17	19	12	16	16	18	17	19	360640000	517660000	603130000	2516900000	4438500000	2437800000	6.979	8.574	4.042	6.341	0.056978
P35052	Glypican-1	GPC1	32.1	61.68	48.358	59	15	15	6	5	7	11	17	13	5	5	6	10	12	10	5	5	6	10	12	10	5503600	5739800	8996100	20793000	64659000	41942000	3.778	11.265	4.662	6.294	0.106817
Q9NPG4	Protocadherin-12	PCDH12	2.7	128.99	5.0172	14	3	2	1	0	0	4	4	5	1	0	0	2	2	2	1	0	0	1	1	1	1111700	0	0	7170900	7910500	5684200	6.45			6.226
P05997	Collagen alpha-2(V) chain	COL5A2	24.9	144.91	187.45	138	27	26	11	11	14	32	42	28	10	10	11	18	21	12	10	9	11	17	20	11	7682200	7189600	8681100	39143000	74245000	33229000	5.095	10.327	3.828	6.225	0.085217
P08123	Collagen alpha-2(I) chain	COL1A2	62.7	129.31	323.31	575	62	61	53	56	54	128	163	121	31	32	29	46	51	44	31	32	29	45	50	43	122430000	147730000	143980000	688510000	1120100000	679940000	5.624	7.582	4.722	6.009	0.041556
Q08397	Lysyl oxidase homolog 1	LOXL1	11	63.109	8.2434	12	5	5	1	0	1	3	4	3	1	0	1	3	3	3	1	0	1	3	3	3	473010	0	476380	2420900	2445600	3677900	5.118		7.721	6	0.029236
P17948	Vascular endothelial growth factor receptor 1	FLT1	12.9	150.77	28.213	40	16	16	2	2	3	5	14	14	3	3	2	6	13	13	3	3	2	6	13	13	1254800	1076200	1478100	3557500	10491000	8595300	2.835	9.748	5.815	5.945	0.093856
Q9HBI1	Beta-parvin	PARVB	20.6	41.714	17.545	17	5	4	0	1	1	4	6	5	0	1	1	3	4	4	0	1	1	2	3	3	0	2017900	1166800	11094000	10068000	7214600		4.989	6.183	5.94	0.0142972
P27658	Collagen alpha-1(VIII) chain	COL8A1	19.2	73.363	15.267	24	10	10	1	2	0	5	11	5	1	2	0	5	8	4	1	2	0	5	8	4	443100	1495500	0	3604500	9818000	3205100	8.135	6.565		5.718	0.199896
Q7Z5N4	Protein sidekick-1	SDK1	3.1	242.11	4.6123	9	5	4	0	1	0	4	2	2	0	1	0	4	1	2	0	1	0	3	1	2	0	134670	0	1131700	472170	530130		3.506		5.282
Q96T23	Remodeling and spacing factor 1	RSF1	13.3	163.82	34.646	19	13	13	4	2	12	0	1	0	4	2	11	0	1	0	4	2	11	0	1	0	1094100	714350	4441300	0	10990000	0		15.385		5.275
P51692	Signal transducer and activator of transcription 5B	STAT5B	11.2	89.865	17.225	13	8	8	1	2	3	3	3	1	2	3	3	4	3	2	2	3	3	4	3	2	1849000	1273500	1809000	10955000	13510000	567440	5.925	10.609	0.314	5.076	0.23288
P30613	Pyruvate kinase PKLR	PKLR	8.5	61.829	8.5902	3	3	3	0	1	0	0	0	2	0	1	0	0	0	2	0	1	0	0	0	2	0	128740	0	0	0	615080				4.778
P55285	Cadherin-6	CDH6	16.5	88.308	23.099	21	12	12	3	2	1	5	8	2	3	2	2	5	8	2	3	2	2	5	8	2	3076100	1593800	1337400	9337200	15711000	3492400	3.035	9.858	2.611	4.751	0.170041
P13796	Plastin-2	LCP1	20.6	70.288	15.362	13	11	7	2	1	0	4	4	2	4	4	4	7	7	6	2	1	1	4	4	3	1423700	395820	133570	3735200	2833600	2555400	2.624	7.159	19.132	4.672	0.0107984
Q9BXJ1	Complement C1q tumor necrosis factor-related protein 1	C1QTNF1	8.2	31.742	3.7807	5	2	2	1	0	0	0	2	2	2	0	0	0	2	1	2	0	0	0	2	1	1145900	0	0	0	2697700	7987600				4.662
Q9NXC5	WD repeat-containing protein mio	MIOS	4.7	98.583	3.2077	4	3	3	0	1	2	0	1	0	0	1	2	0	1	0	0	1	2	0	1	0	0	269980	119900	0	859450	0		3.183		4.409
Q9H1J7	Protein Wnt-5b	WNT5B	26.2	40.323	24.563	11	9	7	0	0	1	3	4	3	2	1	3	4	5	3	0	0	2	3	4	3	0	0	819650	2105500	5225900	3493400			4.262	4.402
P12277	Creatine kinase B-type	CKB	17.1	42.644	17.27	12	5	5	1	0	0	5	3	3	1	0	0	5	3	3	1	0	0	5	3	3	1568600	0	0	8935600	6332000	5375200	5.697			4.387
Q9ULW3	Activator of basal transcription 1	ABT1	23.2	31.079	3.7351	7	5	5	2	2	2	1	0	0	2	2	2	1	0	0	2	2	2	1	0	0	5405600	3416700	3326800	17536000	0	0	3.244			4.33
P13611	Versican core protein	VCAN	6.9	372.82	167.2	90	20	20	12	10	9	18	20	21	10	8	9	11	13	13	10	8	9	11	13	13	4588400	5545100	5003500	17774000	26226000	21499000	3.874	4.73	4.297	4.327	0.020823
Q9Y5X2	Sorting nexin-8	SNX8	15.3	52.569	7.2838	6	5	5	1	3	1	0	0	1	1	3	1	0	0	1	1	3	1	0	0	1	111220	981960	1000600	0	0	2973400			2.972	4.26
P05231	Interleukin-6	IL6	29.7	23.718	16.773	18	7	7	0	2	1	5	4	6	1	2	1	5	4	6	1	2	1	5	4	6	1441600	2855200	2841700	11282000	6937100	11807000	7.826	2.43	4.155	4.206	0.0091021
Q96F07	Cytoplasmic FMR1-interacting protein 2	CYFIP2	9.2	148.4	3.7886	3	12	3	0	0	2	0	1	0	6	9	6	1	2	0	0	0	2	0	1	0	0	0	318850	0	1268800	0				3.979
P28300	Protein-lysine 6-oxidase	LOX	29.7	46.944	37.286	48	12	12	3	5	6	9	12	13	3	4	6	6	7	6	3	4	6	6	7	6	7049600	11086000	14247000	41041000	45671000	39229000	5.822	4.12	2.753	3.889	0.00038311
P02461	Collagen alpha-1(III) chain	COL3A1	38.7	138.56	319.89	285	39	29	31	23	24	63	88	56	18	15	13	31	31	27	12	9	8	22	22	19	36466000	48568000	41219000	123520000	241940000	125120000	3.387	4.981	3.035	3.886	0.090975
Q14517	Protocadherin Fat 1	FAT1	1.7	506.27	18.062	12	8	8	0	0	1	5	3	3	0	0	1	5	3	3	0	0	1	5	3	3	0	0	57778	283700	229680	155860			2.698	3.861
Q96SZ6	CDK5 regulatory subunit-associated protein 1	CDK5RAP1	10.3	67.688	11.544	6	5	5	1	2	2	1	0	0	1	2	3	1	0	0	1	2	3	1	0	0	496070	1161200	1809500	4226000	0	0	8.519			3.657
P01137	Transforming growth factor beta-1	TGFB1	17.2	44.341	12.355	6	4	4	1	1	0	3	0	1	1	1	1	3	1	1	1	1	1	3	1	1	806570	1075500	715050	6525800	1925300	1002000	8.091	1.79	1.401	3.64	0.31352
Q9Y5X3	Sorting nexin-5	SNX5	23.8	46.816	16.845	18	8	8	3	0	5	4	4	2	3	0	5	3	4	2	3	0	5	3	4	2	4739100	0	6077700	18634000	37083000	2690900	3.932		0.443	3.6	0.35346
P01033	Metalloproteinase inhibitor 1	TIMP1	54.6	23.171	95.341	53	8	8	8	7	8	9	13	8	6	4	7	5	5	6	6	4	7	5	5	6	78752000	55164000	74928000	188960000	325850000	206120000	2.399	5.907	2.751	3.452	0.0174173
Q92793	CREB-binding protein	CREBBP	1.7	265.35	2.7893	6	4	3	2	0	3	1	0	0	1	0	3	1	0	0	0	0	2	1	0	0	150280	0	291810	762490	0	0	5.074			3.449
O95163	Elongator complex protein 1	IKBKAP	6.6	150.25	13.987	10	8	8	2	4	3	1	0	0	3	6	3	1	0	0	3	6	3	1	0	0	807100	2239000	1160600	4808500	0	0	5.958			3.429
Q9BY76	Angiopoietin-related protein 4	ANGPTL4	15.8	45.214	20.023	15	6	6	0	0	1	3	5	6	0	1	1	3	3	4	0	1	1	3	3	4	0	893110	1932500	3307600	2561700	8469800		2.868	4.383	3.383	0.2598
O94813	Slit homolog 2 protein	SLIT2	23.5	169.87	101.17	65	29	27	1	1	2	16	19	26	1	1	3	16	17	23	1	1	3	15	17	21	343300	6763600	580620	5555700	9116100	11064000	16.183	1.348	19.055	3.348	0.085636
O14936	Peripheral plasma membrane protein CASK	CASK	13.3	105.12	12.822	15	10	10	3	3	6	1	2	0	4	3	5	1	1	0	4	3	5	1	1	0	2129400	1328800	3020400	5804300	8648300	0	2.726	6.508		3.346	0.026117
Q9Y4K0	Lysyl oxidase homolog 2	LOXL2	43.9	86.724	192.71	155	26	26	20	17	18	34	38	28	12	12	14	19	20	17	12	12	14	19	20	17	61259000	80013000	70971000	217990000	308130000	178900000	3.558	3.851	2.521	3.322	0.051141
P23141	Liver carboxylesterase 1	CES1	8.8	62.52	9.2135	6	4	4	0	0	1	3	2	0	0	0	1	3	2	0	0	0	1	3	2	0	0	0	262650	1141500	536140	0				3.194
P10145	Interleukin-8	CXCL8	25.3	11.098	4.0557	14	2	2	2	4	2	3	1	2	1	2	1	2	1	2	1	2	1	2	1	2	76857000	92995000	80748000	608390000	6011200	153410000	7.916	0.065	1.9	3.064	0.44212
Q9UBQ6	Exostosin-like 2	EXTL2	13.6	37.465	8.7194	7	4	4	0	1	0	2	2	2	0	1	0	2	3	3	0	1	0	2	3	3	0	1285100	0	2995300	6133700	2473900		4.773		3.01
P30043	Flavin reductase (NADPH)	BLVRB	18.4	22.119	13.197	16	3	3	2	4	4	2	2	2	1	3	2	1	1	1	1	3	2	1	1	1	7710700	15727000	19757000	40248000	52342000	35173000	5.22	3.328	1.78	2.958	0.0104583
O95980	Reversion-inducing cysteine-rich protein with Kazal motifs	RECK	9.9	106.46	25.074	10	9	9	1	2	0	4	2	1	1	2	0	5	3	1	1	2	0	5	3	1	269890	321990	0	1051800	1150800	387880	3.897	3.574		2.918	0.164363
P08581	Hepatocyte growth factor receptor	MET	1.4	155.54	1.5679	1	2	2	0	0	0	0	1	0	1	0	0	0	1	0	1	0	0	0	1	0	56067	0	0	0	159220	0				2.84
Q9NRA1	Platelet-derived growth factor C	PDGFC	8.4	39.029	4.1037	4	3	3	1	1	0	0	1	1	1	1	0	0	2	1	1	1	0	0	2	1	609310	1084200	0	0	2970100	1684400		2.739		2.748	0.163323
Q9Y608	Leucine-rich repeat flightless-interacting protein 2	LRRFIP2	10.7	82.17	17.859	14	6	6	6	3	4	1	0	0	5	3	4	1	0	0	5	3	4	1	0	0	6554600	3418500	3727600	12385000	0	0	1.89			2.712
Q9UJJ9	N-acetylglucosamine-1-phosphotransferase subunit gamma	GNPTG	6.6	33.973	2.7645	6	2	2	0	0	0	2	3	1	0	1	0	1	2	1	0	1	0	1	2	1	0	1796800	0	4712800	5252600	4482700		2.923		2.68
P14317	Hematopoietic lineage cell-specific protein	HCLS1	4.1	54.013	1.5315	2	2	2	0	0	0	1	0	1	0	1	0	1	0	1	0	1	0	1	0	1	0	228060	0	624770	0	564800				2.608
P20908	Collagen alpha-1(V) chain	COL5A1	18.6	183.56	155.63	148	28	25	25	17	15	31	36	24	17	12	12	17	17	12	17	12	12	15	15	12	19824000	26605000	21322000	56260000	81856000	35545000	2.838	3.077	1.667	2.563	0.121136
Q9H444	Charged multivesicular body protein 4b	CHMP4B	14.7	24.95	9.821	9	5	5	4	1	1	0	1	2	4	1	1	0	1	1	4	1	1	0	1	1	18377000	15628000	2094000	0	5392800	56003000		0.345	26.745	2.551	0.41848
Q9C0D5	Protein TANC1	TANC1	2.2	202.22	4.5683	5	3	3	1	0	2	0	1	1	1	0	2	0	1	1	1	0	2	0	1	1	0	0	169110	0	429490	424010			2.507	2.524
Q99988	Growth/differentiation factor 15	GDF15	36.7	34.14	16.525	27	9	9	1	1	6	5	6	8	1	1	6	5	5	6	1	1	6	5	5	6	1615700	1081500	8696300	8228600	9087800	11077000	5.093	8.403	1.274	2.492	0.094359
Q709C8	Vacuolar protein sorting-associated protein 13C	VPS13C	0.8	422.39	1.2334	3	3	3	0	2	0	1	0	0	0	2	0	1	0	0	0	2	0	1	0	0	0	136420	0	328580	0	0				2.409
P04066	Tissue alpha-L-fucosidase	FUCA1	4.7	53.688	4.0728	6	2	2	0	1	0	1	2	2	0	1	0	1	2	2	0	1	0	1	2	2	0	457980	0	660390	1501000	1031200		3.277		2.324
P21741	Midkine	MDK	31.5	15.585	15.654	12	4	4	1	0	2	4	3	2	1	0	2	3	3	2	1	0	2	3	3	2	3521900	0	9355700	18778000	17712000	7567200	5.332		0.809	2.281	0.20422
Q06481	Amyloid-like protein 2	APLP2	11.8	86.955	13.049	25	7	6	2	4	3	6	4	6	2	4	3	3	2	5	2	4	3	3	2	4	1302500	2218100	2064100	4167200	1971000	5885900	3.199	0.889	2.852	2.153	0.139902
Q96SN8	CDK5 regulatory subunit-associated protein 2	CDK5RAP2	2	215.04	1.9195	2	3	3	0	0	1	0	1	0	0	0	2	0	1	0	0	0	2	0	1	0	0	0	256200	0	549300	0				2.144
Q9UN70	Protocadherin gamma-C3	PCDHGC3	10.4	101.08	22.64	14	9	6	0	2	3	4	3	2	2	3	3	4	3	2	0	2	1	4	3	2	2060600	1186300	1675100	5863400	2917500	1562900	2.845	2.459	0.933	2.102	0.23516
Q16270	Insulin-like growth factor-binding protein 7	IGFBP7	52.5	29.13	127.76	111	14	14	14	14	14	23	22	24	9	8	10	11	9	10	9	8	10	11	9	10	113150000	155730000	148420000	295310000	322810000	247030000	2.61	2.073	1.664	2.073	0.0044026
P07738	Bisphosphoglycerate mutase	BPGM	30.5	30.005	11.799	18	7	7	3	3	3	3	3	3	3	3	4	3	3	3	3	3	4	3	3	3	8368400	5774900	12328000	18686000	17046000	15173000	2.233	2.952	1.231	1.923	0.019559
Q16610	Extracellular matrix protein 1	ECM1	27.4	60.673	25.976	25	12	12	3	1	0	6	10	5	3	1	0	7	9	4	3	1	0	7	9	4	4510800	2343300	0	5509000	9326000	4861800	1.221	3.98		1.916	0.20958
P39060	Collagen alpha-1(XVIII) chain	COL18A1	10.9	178.19	74.38	56	13	13	8	9	5	10	12	12	7	8	6	7	10	10	7	8	6	7	10	10	8052300	9810000	6766200	13682000	15918000	16126000	1.699	1.623	2.383	1.857	0.0039641
P68871	Hemoglobin subunit beta	HBB	61.9	15.998	16.903	32	7	5	0	7	4	10	8	3	2	7	5	7	7	5	0	5	3	5	5	3	0	27377000	27199000	67229000	71873000	8133300		2.625	0.299	1.799	0.39948
Q13438	Protein OS-9	OS9	9.4	75.561	10.825	7	4	4	1	0	2	0	1	3	1	0	2	0	1	2	1	0	2	0	1	2	679360	0	1583100	0	1800200	2146100			1.356	1.744	0.22398
P18074	TFIIH basal transcription factor complex helicase XPD subunit	ERCC2	12.5	86.908	22.487	16	8	8	4	6	5	1	0	0	4	5	5	1	0	0	4	5	5	1	0	0	2211400	5303800	2268900	5496100	0	0	2.485			1.685
O60462	Neuropilin-2	NRP2	27.7	104.86	97.663	119	22	22	13	18	15	20	31	22	10	16	13	12	17	13	10	16	13	12	17	13	14399000	35694000	22469000	29245000	56294000	32708000	2.031	1.577	1.456	1.63	0.22144
O95084	Serine protease 23	PRSS23	40.7	43.001	58.426	71	10	10	8	8	11	13	16	15	5	7	6	7	7	7	5	7	6	7	7	7	24345000	32558000	29230000	38575000	53569000	47217000	1.585	1.645	1.615	1.618	0.023179
P30530	Tyrosine-protein kinase receptor UFO	AXL	10.6	98.335	16.211	14	7	6	4	3	4	1	1	1	4	2	4	1	1	1	4	1	4	1	1	1	2606000	1962700	2900200	4192100	5053600	2811700	1.609	2.575	0.969	1.614	0.097245
B2RXF5	Zinc finger and BTB domain-containing protein 42	ZBTB42	2.1	46.491	1.1853	3	1	1	0	1	0	0	1	1	0	1	0	0	1	1	0	1	0	0	1	1	0	4019700	0	0	6603600	6361400		1.643		1.613
Q6UWE0	E3 ubiquitin-protein ligase LRSAM1	LRSAM1	10.8	83.593	13.123	9	6	6	1	3	4	1	0	0	1	3	3	1	0	0	1	3	3	1	0	0	604110	1093400	1756300	1790000	0	0	2.963			1.555
Q16772	Glutathione S-transferase A3	GSTA3	19.8	25.301	12.729	10	4	2	0	0	2	4	2	2	0	0	2	2	1	1	0	0	1	1	1	1	0	0	6991100	17628000	8304600	5736400			0.821	1.51
Q08431	Lactadherin	MFGE8	38.8	43.122	31.941	42	12	12	3	7	4	7	10	11	3	5	4	7	10	9	3	5	4	7	10	9	7781600	17876000	11304000	12614000	26497000	15979000	1.621	1.482	1.414	1.49	0.30344
P41221	Protein Wnt-5a	WNT5A	46.3	42.339	84.241	118	20	18	16	20	13	22	27	20	12	13	11	15	14	11	10	12	10	14	13	11	59480000	84307000	64809000	93533000	134000000	80955000	1.573	1.589	1.249	1.479	0.132977
O43854	EGF-like repeat and discoidin I-like domain-containing protein 3	EDIL3	36.5	53.764	51.279	52	16	16	6	8	9	8	14	7	5	8	9	8	12	7	5	8	9	8	12	7	7696100	25106000	17058000	16462000	40749000	15252000	2.139	1.623	0.894	1.453	0.4811
P29279	Connective tissue growth factor	CTGF	53.6	38.091	47.433	47	16	16	7	9	9	6	8	8	8	9	9	6	8	7	8	9	9	6	8	7	18981000	25711000	22649000	28730000	38760000	29240000	1.514	1.508	1.291	1.436	0.06136
P00749	Urokinase-type plasminogen activator	PLAU	35	48.507	49.297	59	12	12	7	12	11	11	8	10	4	6	8	7	4	7	4	6	8	7	4	7	13774000	30722000	30014000	39262000	24680000	38630000	2.85	0.803	1.287	1.377	0.26928
P06737	Glycogen phosphorylase, liver form	PYGL	33.4	97.147	48.673	34	24	18	5	5	7	4	6	7	11	8	12	5	8	9	6	4	8	4	6	7	2466300	2061200	3886900	3207600	4576600	3571100	1.301	2.22	0.919	1.35	0.2276
Q96JC1	Vam6/Vps39-like protein	VPS39	4.1	101.81	3.5173	2	3	3	1	0	0	1	0	0	2	0	0	1	0	0	2	0	0	1	0	0	367330	0	0	490790	0	0	1.336			1.336
O14786	Neuropilin-1	NRP1	37.4	103.13	129.27	149	29	29	19	22	25	25	32	26	14	16	17	15	16	14	14	16	17	15	16	14	40618000	47058000	60948000	50538000	73115000	74052000	1.244	1.554	1.215	1.33	0.168661
P05019	Insulin-like growth factor I	IGF1	28.7	21.841	4.7014	9	4	4	1	0	0	3	3	2	1	0	0	3	2	1	1	0	0	3	2	1	11305000	0	0	27957000	12004000	3524600	2.473			1.282
P07327	Alcohol dehydrogenase 1A	ADH1A	16	39.858	2.4537	6	7	0	0	0	2	2	2	0	0	0	1	5	6	1	0	0	0	0	0	0	0	0	4741300	4101400	8039400	0				1.28
P23526	Adenosylhomocysteinase	AHCY	48.4	47.716	114.91	153	23	23	27	28	24	21	31	22	18	16	16	13	17	11	18	16	16	13	17	11	213720000	237970000	199360000	246260000	371570000	190670000	1.152	1.561	0.956	1.242	0.39144
Q8N6G6	ADAMTS-like protein 1	ADAMTSL1	14.8	193.41	44.482	55	21	21	4	7	10	11	14	9	6	6	11	10	11	8	6	6	11	10	11	8	1757700	4055100	2329200	3308100	3907500	2708300	1.882	0.964	1.163	1.219	0.48482
Q09328	Alpha-1,6-mannosylglycoprotein 6-beta-N-acetylglucosaminyltransferase A	MGAT5	14.7	84.542	26.866	31	9	9	4	6	5	7	6	3	4	7	5	7	6	3	4	7	5	7	6	3	812920	7587100	2767200	4489400	6211000	2540700	5.523	0.819	0.918	1.186	0.7764
Q12841	Follistatin-related protein 1	FSTL1	35.4	34.985	46.714	57	13	13	10	7	6	15	12	7	7	6	5	10	10	6	7	6	5	10	10	6	41459000	48086000	36322000	50277000	67683000	31335000	1.213	1.408	0.863	1.186	0.51818
P01034	Cystatin-C	CST3	19.2	15.799	4.0537	7	2	2	0	1	1	1	3	1	0	1	1	2	2	1	0	1	1	2	2	1	0	11046000	9048300	9701800	18376000	7307000		1.664	0.808	1.174	0.71802
P04424	Argininosuccinate lyase	ASL	17.2	51.657	15.048	13	6	6	2	2	2	3	3	1	2	3	2	3	3	2	2	3	2	3	3	2	572270	5261600	2282400	4262300	3552700	1683100	7.448	0.675	0.737	1.17	0.784
P09455	Retinol-binding protein 1	RBP1	6.7	15.85	1.2358	2	1	1	0	0	0	1	1	0	0	1	0	1	1	0	0	1	0	1	1	0	0	3423900	0	2588600	5255400	0		1.535		1.145
P00352	Retinal dehydrogenase 1	ALDH1A1	15.8	54.861	11.97	12	10	6	1	1	4	2	4	0	2	3	7	4	5	0	1	1	6	3	4	0	0	379900	4625500	2140500	3476500	0		9.151		1.122	0.9033
P55263	Adenosine kinase	ADK	44.5	40.545	61.81	59	15	15	9	7	11	11	8	13	7	6	8	6	5	6	7	6	8	6	5	6	20203000	16708000	18428000	23780000	17440000	19451000	1.177	1.044	1.056	1.096	0.45004
P12110	Collagen alpha-2(VI) chain	COL6A2	30.5	108.58	323.31	220	30	30	40	36	41	33	34	36	22	20	18	16	17	18	22	20	18	16	17	18	202520000	225660000	217420000	213060000	273980000	212650000	1.052	1.214	0.978	1.084	0.44832
O75954	Tetraspanin-9	TSPAN9	10.9	26.779	4.2597	5	2	2	1	1	0	2	1	0	1	1	0	2	2	0	1	1	0	2	2	0	2546900	3977000	0	1998700	5059700	0	0.785	1.272		1.082	0.88882
P55212	Caspase-6	CASP6	7.8	33.31	1.7895	2	2	2	0	0	1	1	0	0	0	0	1	1	0	0	0	0	1	1	0	0	0	0	1206000	1302400	0	0				1.08
P43235	Cathepsin K	CTSK	10.3	36.966	5.7598	5	3	2	0	1	1	1	1	1	0	1	2	1	1	1	0	1	1	1	1	1	0	2915100	3212600	3826800	3724200	2347400		1.278	0.731	1.077	0.73154
P60033	CD81 antigen	CD81	25	25.809	37.987	6	3	3	2	0	0	2	1	1	2	0	0	2	2	1	2	0	0	2	2	1	11031000	0	0	21976000	8941500	3977600	1.992			1.054
P12111	Collagen alpha-3(VI) chain	COL6A3	51.9	343.67	323.31	993	149	149	160	155	205	155	158	160	95	88	113	86	90	94	95	88	113	86	90	94	199020000	217300000	278460000	224950000	258350000	239500000	1.13	1.189	0.86	1.04	0.73656
O43184	Disintegrin and metalloproteinase domain-containing protein 12	ADAM12	3.7	99.541	3.6864	3	3	3	0	0	1	1	1	0	0	0	2	1	1	0	0	0	2	1	1	0	0	0	428370	0	438520	0				1.024
O60513	Beta-1,4-galactosyltransferase 4	B4GALT4	8.1	40.041	5.1053	5	2	2	1	2	1	0	1	0	1	2	1	0	1	0	1	2	1	0	1	0	547570	4926000	1084200	0	2239000	0		0.455		1.024
O43505	Beta-1,4-glucuronyltransferase 1	B4GAT1	8.4	47.119	8.7661	8	3	3	1	2	1	1	1	2	1	2	1	1	2	2	1	2	1	1	2	2	1059300	3414800	1605000	1717500	2321100	2163100	1.621	0.68	1.348	1.02	0.9583
P34896	Serine hydroxymethyltransferase, cytosolic	SHMT1	12.6	53.082	9.0341	8	6	5	1	0	2	1	1	3	2	1	3	1	1	2	1	0	2	1	1	2	917430	0	313000	735710	0	510380	0.802		1.631	1.013	0.98284
P12109	Collagen alpha-1(VI) chain	COL6A1	46.4	108.53	323.31	358	44	44	70	57	63	58	60	50	33	28	31	24	26	24	33	28	31	24	26	24	389070000	444960000	488040000	433390000	483020000	410780000	1.114	1.086	0.842	1.004	0.96418
P55268	Laminin subunit beta-2	LAMB2	12.7	195.98	45.059	33	16	16	2	4	4	6	9	8	2	4	4	6	10	7	2	4	4	6	10	7	455170	768140	2859800	752090	1576700	1678600	1.652	2.053	0.587	0.981	0.97662
Q70JA7	Chondroitin sulfate synthase 3	CHSY3	8	100.28	6.3567	6	5	5	0	1	1	1	3	0	0	2	1	1	3	0	0	2	1	1	3	0	0	700000	374730	127030	920270	0		1.315		0.974	0.97738
P48307	Tissue factor pathway inhibitor 2	TFPI2	42.1	26.934	139.48	109	12	12	23	16	24	17	16	13	12	7	12	8	8	7	12	7	12	8	8	7	450790000	332380000	563600000	412080000	437180000	440550000	0.914	1.315	0.782	0.958	0.80452
P53814	Smoothelin	SMTN	20.4	99.058	73.86	22	14	14	11	3	7	0	0	1	10	5	7	0	0	1	10	5	7	0	0	1	6336900	1530000	3489200	0	0	3606800			1.034	0.953
Q9BVH7	Alpha-N-acetylgalactosaminide alpha-2,6-sialyltransferase 5	ST6GALNAC5	9.8	38.442	3.7845	8	3	3	1	1	2	2	1	1	1	1	2	2	1	2	1	1	2	2	1	2	760240	1053800	2922800	1375300	1750100	1340700	1.809	1.661	0.459	0.943	0.90222
P35813	Protein phosphatase 1A	PPM1A	5.8	42.447	12.452	9	2	2	0	2	1	2	2	2	1	2	1	1	2	2	1	2	1	1	2	2	1638000	2631700	2169000	1831800	2333100	1750500	1.118	0.887	0.807	0.919	0.63496
P51570	Galactokinase	GALK1	25.3	42.272	26.322	23	8	8	3	3	5	4	4	4	5	3	6	3	3	3	5	3	6	3	3	3	11240000	6719800	15426000	9583000	11448000	9447300	0.853	1.704	0.612	0.913	0.72778
O00401	Neural Wiskott-Aldrich syndrome protein	WASL	13.1	54.826	16.149	9	4	4	3	2	2	0	1	1	3	2	2	0	1	1	3	2	2	0	1	1	1073700	1148700	1147200	0	1418100	625790		1.235	0.545	0.91	0.841
Q16787	Laminin subunit alpha-3	LAMA3	1.7	366.65	6.6614	10	5	4	0	1	0	2	4	3	0	1	0	3	5	5	0	1	0	2	4	4	0	485850	0	296260	623480	401400		1.283		0.906
Q00796	Sorbitol dehydrogenase	SORD	21.6	38.324	14.111	9	5	5	3	2	3	1	0	0	4	2	3	1	0	0	4	2	3	1	0	0	7968100	4123100	7408600	5418800	0	0	0.68			0.834
Q9UBP9	PTB domain-containing engulfment adapter protein 1	GULP1	19.4	34.49	6.2453	9	6	6	2	2	3	1	1	0	2	2	3	1	1	0	2	2	3	1	1	0	3784300	1808000	25165000	13212000	3786700	0	3.491	2.094		0.829	0.87536
Q14240	Eukaryotic initiation factor 4A-II	EIF4A2	43.5	46.402	15.995	22	19	6	2	6	3	4	4	3	13	15	16	6	11	9	3	6	3	2	4	2	4198600	14501000	15782000	8138600	13428000	6820400	1.938	0.926	0.432	0.823	0.6528
P58215	Lysyl oxidase homolog 3	LOXL3	3.7	83.166	5.6499	2	2	2	1	0	0	0	1	0	1	0	0	0	1	0	1	0	0	0	1	0	413410	0	0	0	338950	0				0.82
Q16775	Hydroxyacylglutathione hydrolase, mitochondrial	HAGH	10.1	33.805	4.299	9	3	3	2	1	1	2	2	1	2	1	1	2	2	2	2	1	1	2	2	2	5170200	2137300	1570300	2835400	2764400	1389700	0.548	1.293	0.885	0.787	0.63108
O43813	LanC-like protein 1	LANCL1	7.5	45.283	2.9113	4	3	3	1	1	0	1	1	0	1	1	1	1	1	0	1	1	1	1	1	0	1749700	4165700	370180	1178500	2044100	0	0.674	0.491		0.769	0.76334
P11047	Laminin subunit gamma-1	LAMC1	33.6	177.6	258.51	183	41	41	25	33	36	26	30	33	19	25	26	21	23	24	19	25	26	21	23	24	25773000	31687000	34768000	17999000	30383000	22293000	0.698	0.959	0.641	0.766	0.184716
Q96IG2	F-box/LRR-repeat protein 20	FBXL20	1.8	48.423	1.1476	3	1	1	0	1	1	1	0	0	0	1	1	1	0	0	0	1	1	1	0	0	0	485330	0	369860	0	0				0.762
P55290	Cadherin-13	CDH13	16.4	78.286	54.759	28	9	9	4	5	6	5	5	3	5	5	6	4	5	3	5	5	6	4	5	3	11113000	19400000	18421000	21550000	9661200	5601600	1.939	0.498	0.304	0.752	0.49986
P55287	Cadherin-11	CDH11	13.8	87.964	22.515	20	8	8	4	4	5	3	2	2	3	4	4	3	2	2	3	4	4	3	2	2	5141000	5256700	7000000	6443300	3861200	2630800	1.253	0.735	0.376	0.744	0.3079
Q9Y5T4	DnaJ homolog subfamily C member 15	DNAJC15	32.7	16.383	6.6085	4	4	4	0	1	2	1	0	0	1	1	2	1	0	0	1	1	2	1	0	0	1780400	1608300	6571200	2469300	0	0	1.387			0.744
P51805	Plexin-A3	PLXNA3	4.4	207.7	7.6482	7	7	4	2	3	1	0	0	1	3	4	3	0	0	1	2	3	1	0	0	1	314080	483600	249050	0	0	259260			1.041	0.743
P61457	Pterin-4-alpha-carbinolamine dehydratase	PCBD1	20.2	11.999	2.1485	3	2	2	0	2	0	0	0	1	0	2	0	0	0	1	0	2	0	0	0	1	0	2803800	0	0	0	1987000				0.709
P24821	Tenascin	TNC	29.5	240.85	286.29	232	54	54	39	49	52	30	33	29	29	34	34	17	21	17	29	34	34	17	21	17	25677000	41651000	42468000	21746000	30590000	23445000	0.847	0.734	0.552	0.69	0.136636
Q04721	Neurogenic locus notch homolog protein 2	NOTCH2	10	265.4	55.525	55	19	19	10	15	12	7	6	5	10	13	10	5	5	4	10	13	10	5	5	4	4620200	6286500	5156100	4421000	4645800	1648300	0.957	0.739	0.32	0.667	0.174741
Q9Y376	Calcium-binding protein 39	CAB39	27.3	39.869	22.359	25	9	9	3	7	4	2	4	5	3	5	4	2	4	4	3	5	4	2	4	4	4814600	12413000	5911400	2906000	7338700	5027500	0.604	0.591	0.85	0.66	0.38558
Q9BRF8	Serine/threonine-protein phosphatase CPPED1	CPPED1	7	35.548	9.281	7	2	2	1	2	1	1	1	1	2	2	1	1	1	1	2	2	1	1	1	1	7686700	6740900	1912500	6336600	2809300	1521800	0.824	0.417	0.796	0.653	0.45636
Q7KZ85	Transcription elongation factor SPT6	SUPT6H	16	199.07	37.285	38	24	24	12	15	9	1	0	1	11	15	9	1	0	1	11	15	9	1	0	1	3865000	7966700	3915600	4065000	0	2726600	1.052		0.696	0.647	0.38438
Q15057	Arf-GAP with coiled-coil, ANK repeat and PH domain-containing protein 2	ACAP2	5.9	88.028	7.7852	5	4	4	2	0	0	0	2	1	1	0	0	0	2	1	1	0	0	0	2	1	744950	0	0	0	652760	309650				0.646
Q8NBJ4	Golgi membrane protein 1	GOLM1	16.5	45.333	12.731	14	8	8	1	5	2	3	1	2	1	5	2	3	1	2	1	5	2	3	1	2	2293700	12340000	5164600	4587500	3090900	5005900	2	0.25	0.969	0.641	0.47942
Q8NEM2	SHC SH2 domain-binding protein 1	SHCBP1	21.1	75.69	26.593	19	11	11	6	7	5	0	0	1	7	6	5	0	0	1	7	6	5	0	0	1	4255800	6509100	4918600	0	0	3320700			0.675	0.635
Q01581	Hydroxymethylglutaryl-CoA synthase, cytoplasmic	HMGCS1	18.5	57.293	20.229	15	8	8	3	3	1	3	3	2	2	4	1	3	3	2	2	4	1	3	3	2	3208200	4627800	2499800	2687400	1788300	2035800	0.838	0.386	0.814	0.63	0.134397
Q02750	Dual specificity mitogen-activated protein kinase kinase 1	MAP2K1	31.8	43.439	3.2316	10	11	4	2	1	3	1	2	1	5	5	9	2	3	1	1	1	3	1	2	1	2654000	2989000	2940000	1643300	2119900	1638600	0.619	0.709	0.557	0.629	0.0051353
P07942	Laminin subunit beta-1	LAMB1	25.5	198.04	156.5	117	34	34	22	22	24	15	18	16	17	20	22	11	17	14	17	20	22	11	17	14	16042000	20281000	18708000	7746700	14432000	12355000	0.483	0.712	0.66	0.628	0.04276
P02751	Fibronectin	FN1	61.2	262.62	323.31	1773	131	131	305	334	353	247	273	261	98	99	108	83	91	84	98	99	108	83	91	84	2264200000	3037600000	3093000000	1455300000	2051500000	1698600000	0.643	0.675	0.549	0.62	0.028922
Q7RTP6	Protein-methionine sulfoxide oxidase MICAL3	MICAL3	1.6	224.29	1.2446	1	3	2	0	1	0	0	0	0	0	2	0	0	0	1	0	1	0	0	0	1	0	154150	0	0	0	94580				0.614
P61224	Ras-related protein Rap-1b	RAP1B	65.8	20.825	93.364	71	11	6	13	17	14	12	7	8	7	8	10	6	5	5	3	4	5	3	2	3	311130000	324610000	311550000	178460000	214070000	181230000	0.574	0.659	0.582	0.606	0.00052488
Q9HDC9	Adipocyte plasma membrane-associated protein	APMAP	52.9	46.48	79.808	58	17	17	17	18	15	3	2	3	12	14	12	3	1	3	12	14	12	3	1	3	136260000	198520000	159880000	51240000	161460000	80203000	0.376	0.813	0.502	0.592	0.148605
O00151	PDZ and LIM domain protein 1	PDLIM1	78.1	36.071	122.38	114	22	22	25	19	23	17	15	15	15	15	15	9	7	7	15	15	15	9	7	7	118590000	86313000	103660000	49364000	80178000	52895000	0.416	0.929	0.51	0.591	0.035583
P56589	Peroxisomal biogenesis factor 3	PEX3	13.1	42.139	20.114	8	4	4	4	1	2	0	1	0	3	1	2	0	1	0	3	1	2	0	1	0	3289600	2717700	4332500	0	2021700	0		0.744		0.587
Q96SI9	Spermatid perinuclear RNA-binding protein	STRBP	7.9	73.652	-2	3	6	3	0	0	2	0	1	0	2	3	4	0	1	0	0	0	2	0	1	0	0	0	740780	0	435170	0				0.587
Q4V328	GRIP1-associated protein 1	GRIPAP1	7	95.988	7.0553	5	5	5	1	1	2	1	0	0	2	2	2	1	0	0	2	2	2	1	0	0	904260	701880	1297900	565490	0	0	0.625			0.584
Q15833	Syntaxin-binding protein 2	STXBP2	12	66.452	9.1476	7	5	5	1	3	1	1	1	0	1	3	1	1	1	0	1	3	1	1	1	0	353690	1058600	408870	337320	362210	0	0.954	0.342		0.576	0.44362
P17050	Alpha-N-acetylgalactosaminidase	NAGA	12.9	46.564	13.179	7	4	4	1	2	1	1	2	0	2	1	2	1	2	0	2	1	2	1	2	0	4126600	4396300	4883600	2263800	2849700	0	0.549	0.648		0.572	0.0130166
P50552	Vasodilator-stimulated phosphoprotein	VASP	40	39.829	116.77	129	13	13	24	25	27	17	18	18	9	11	12	8	9	8	9	11	12	8	9	8	177640000	224370000	279590000	129400000	141400000	115780000	0.728	0.63	0.414	0.567	0.031762
Q96CG8	Collagen triple helix repeat-containing protein 1	CTHRC1	41.6	26.224	14.994	27	8	8	5	5	6	3	5	3	5	5	5	4	5	3	5	5	5	4	5	3	142210000	68889000	111370000	36686000	105060000	38523000	0.258	1.525	0.346	0.559	0.20036
Q13206	Probable ATP-dependent RNA helicase DDX10	DDX10	8.9	100.89	7.6404	10	6	6	2	3	4	0	1	0	2	2	3	0	1	0	2	2	3	0	1	0	753680	1177800	3785600	0	1062900	0		0.902		0.558
Q96H20	Vacuolar-sorting protein SNF8	SNF8	11.6	28.864	3.7493	3	2	2	1	1	0	0	1	0	1	1	0	0	1	0	1	1	0	0	1	0	1945400	1283000	0	0	897990	0		0.7		0.556
O43150	Arf-GAP with SH3 domain, ANK repeat and PH domain-containing protein 2	ASAP2	7.8	111.65	17.092	5	5	4	1	2	0	1	0	1	2	3	1	1	0	2	1	2	0	1	0	2	704190	847630	0	344460	0	512950	0.489			0.553	0.0883
Q8IXS6	Paralemmin-2	PALM2	17.9	42.185	7.0721	11	5	5	2	2	5	0	1	1	2	1	4	0	1	1	2	1	4	0	1	1	950720	2367000	4855300	0	2386500	624440		1.008	0.129	0.553	0.50478
Q9NPD8	Ubiquitin-conjugating enzyme E2 T	UBE2T	22.8	22.521	4.4972	6	4	4	1	0	2	1	1	1	1	0	2	1	1	1	1	0	2	1	1	1	9010600	0	6184600	5752300	4553000	2195000	0.638		0.355	0.548	0.138698
Q8IZ52	Chondroitin sulfate synthase 2	CHPF	10.8	85.466	19.608	10	7	7	2	1	3	2	2	0	2	2	3	2	3	1	2	2	3	2	3	1	66879	1238800	2207700	610690	1077900	223470	9.131	0.87	0.101	0.544	0.46802
O76054	SEC14-like protein 2	SEC14L2	18.6	46.145	9.0261	8	5	5	2	1	2	2	1	0	2	1	2	2	1	0	2	1	2	2	1	0	1280700	2573400	4860800	2314600	749340	0	1.807	0.291		0.527	0.4197
P01130	Low-density lipoprotein receptor	LDLR	11.5	95.375	40.532	42	9	8	5	9	10	5	7	6	4	7	8	5	5	4	4	7	7	5	5	4	6690800	13958000	14171000	3941700	8027900	5788300	0.589	0.575	0.408	0.51	0.105425
P15291	Beta-1,4-galactosyltransferase 1	B4GALT1	15.3	43.92	26.2	14	4	4	3	2	5	2	1	1	2	2	3	1	1	1	2	2	3	1	1	1	9224500	5721700	13628000	1124500	8463600	0	0.122	1.479		0.503	0.32466
Q14914	Prostaglandin reductase 1	PTGR1	26.1	35.869	17.858	24	7	7	6	6	5	2	3	2	4	4	4	1	2	1	4	4	4	1	2	1	15059000	15372000	19092000	8431800	10772000	5347200	0.56	0.701	0.28	0.496	0.0149983
O00194	Ras-related protein Rab-27B	RAB27B	18.3	24.608	9.8453	16	5	4	2	4	3	3	2	2	3	3	2	3	2	2	3	3	2	3	1	2	2120800	12473000	4627800	2920100	4283200	1988700	1.377	0.343	0.43	0.478	0.35356
P09486	SPARC	SPARC	38.9	34.632	54.763	94	10	10	11	22	16	15	16	14	8	9	8	5	5	6	8	9	8	5	5	6	147720000	310870000	277580000	103920000	137730000	109610000	0.703	0.443	0.395	0.477	0.06516
A6NDU8	UPF0600 protein C5orf51	C5orf51	24.5	33.62	8.4666	2	4	4	0	1	1	0	0	0	0	1	2	0	1	0	0	1	2	0	1	0	0	842400	4056800	0	1166100	0		1.384		0.476
P07602	Prosaposin	PSAP	42.4	58.112	57.11	86	19	19	10	16	15	17	17	11	11	11	9	9	8	7	11	11	9	9	8	7	65522000	96992000	73472000	38407000	45771000	26047000	0.586	0.472	0.355	0.467	0.0192791
O43286	Beta-1,4-galactosyltransferase 5	B4GALT5	2.1	45.118	1.0928	10	1	1	2	1	2	1	2	2	1	1	1	1	1	1	1	1	1	1	1	1	8066400	7660100	8405700	4763000	3862700	2560000	0.59	0.504	0.305	0.464	0.0030649
Q05707	Collagen alpha-1(XIV) chain	COL14A1	5.1	193.51	21.254	17	8	8	1	0	2	5	4	5	1	0	1	5	4	5	1	0	1	5	4	5	6234800	0	2218100	2581000	1697100	1557000	0.414		0.702	0.46	0.23816
Q96DG6	Carboxymethylenebutenolidase homolog	CMBL	17.1	28.048	5.4178	7	4	4	0	1	2	1	2	1	0	2	3	1	2	1	0	2	3	1	2	1	0	2560800	4477800	1156300	2816200	856270		1.1	0.191	0.457	0.170216
P98160	Basement membrane-specific heparan sulfate proteoglycan core protein	HSPG2	33.8	468.83	323.31	512	107	107	88	121	111	60	61	71	60	78	72	44	46	46	60	78	72	44	46	46	44822000	65876000	55832000	23687000	24867000	26905000	0.528	0.377	0.482	0.453	0.038701
P24666	Low molecular weight phosphotyrosine protein phosphatase	ACP1	76.6	18.042	99.245	27	10	10	8	5	8	2	2	2	7	6	6	2	2	2	7	6	6	2	2	2	57254000	25797000	39960000	20517000	18700000	15261000	0.358	0.725	0.382	0.443	0.068484
Q15404	Ras suppressor protein 1	RSU1	37.2	31.54	53.407	53	11	11	12	8	13	7	8	5	9	6	7	4	5	4	9	6	7	4	5	4	52384000	55270000	85457000	32609000	33022000	19788000	0.622	0.597	0.232	0.442	0.03486
P0DMV9	Heat shock 70 kDa protein 1B	HSPA1B	49	70.051	266.02	253	37	21	58	40	53	39	35	28	32	22	31	18	18	17	18	13	18	9	10	10	293540000	284770000	370810000	150040000	158260000	109950000	0.511	0.556	0.297	0.441	0.0047381
P18206	Vinculin	VCL	67.4	123.8	323.31	596	70	70	129	105	136	86	83	57	59	44	62	39	38	36	59	44	62	39	38	36	320680000	288850000	437940000	188500000	178340000	92186000	0.588	0.617	0.21	0.438	0.023001
Q9H0P0	Cytosolic 5'-nucleotidase 3A	NT5C3A	8	37.948	3.9169	6	2	2	2	0	1	2	1	0	2	0	1	2	1	0	2	0	1	2	1	0	4279500	0	2650700	1857300	1133500	0	0.434			0.432	0.157678
Q7Z4W1	L-xylulose reductase	DCXR	36.5	25.913	21.115	17	7	7	4	4	5	2	1	1	4	4	5	2	1	1	4	4	5	2	1	1	7053600	3666700	7717400	3330800	3027000	1573700	0.472	0.826	0.204	0.43	0.062456
Q14118	Dystroglycan	DAG1	10.4	97.44	26.03	20	7	7	4	6	5	2	2	1	5	5	4	2	2	1	5	5	4	2	2	1	3864900	3290200	4088400	1518000	2659400	616420	0.393	0.808	0.151	0.426	0.027935
Q8N3C0	Activating signal cointegrator 1 complex subunit 3	ASCC3	13.7	251.46	44.317	42	24	24	13	18	10	1	0	0	12	15	10	1	0	0	12	15	10	1	0	0	2293500	4746100	2365300	1332900	0	0	0.581			0.425
P49189	4-trimethylaminobutyraldehyde dehydrogenase	ALDH9A1	33.4	53.801	47.713	83	17	17	20	15	16	10	12	10	14	10	14	5	7	6	14	10	14	5	7	6	55400000	55423000	61470000	23732000	28102000	20715000	0.428	0.507	0.337	0.421	0.00035554
P21266	Glutathione S-transferase Mu 3	GSTM3	29.3	26.559	10.233	19	7	5	3	6	3	3	2	2	3	6	4	2	1	1	2	4	3	1	0	0	8612800	28177000	14996000	7926100	7370500	5968000	0.92	0.262	0.398	0.411	0.22096
P35625	Metalloproteinase inhibitor 3	TIMP3	54	24.145	79.395	50	11	11	5	12	10	8	7	8	5	8	9	6	6	8	5	8	9	6	6	8	37479000	187470000	111520000	38924000	47858000	50728000	1.039	0.255	0.455	0.409	0.26642
Q9H6X2	Anthrax toxin receptor 1	ANTXR1	11	62.788	7.0079	13	5	4	4	3	1	3	1	1	3	2	1	2	1	1	3	1	1	2	1	1	4996300	4831100	3841000	4383100	669140	504260	0.877	0.139	0.131	0.407	0.109256
P33908	Mannosyl-oligosaccharide 1,2-alpha-mannosidase IA	MAN1A1	11.5	72.968	14.436	15	6	6	1	5	4	2	3	0	1	4	3	2	3	0	1	4	3	2	3	0	742610	5974100	5508300	921770	2386900	0	1.241	0.4		0.406	0.3564
P61970	Nuclear transport factor 2	NUTF2	56.7	14.478	26.968	27	5	5	5	5	7	2	4	4	4	4	4	2	3	4	4	4	4	2	3	4	148970000	141210000	107280000	42622000	65289000	51970000	0.286	0.462	0.484	0.402	0.0053193
Q9Y6C2	EMILIN-1	EMILIN1	42.7	106.67	247.28	202	36	36	37	37	42	24	35	27	27	25	27	15	22	18	27	25	27	15	22	18	93013000	123650000	123810000	29373000	71388000	35406000	0.316	0.577	0.286	0.4	0.0149398
Q96GQ7	Probable ATP-dependent RNA helicase DDX27	DDX27	16	89.834	20.131	23	12	12	7	9	5	1	1	0	8	9	5	1	1	0	8	9	5	1	1	0	9316600	17184000	8734100	9095400	226830	0	0.976	0.013		0.397	0.2385
Q9UBG0	C-type mannose receptor 2	MRC2	22.7	166.67	116.83	120	26	26	26	23	26	12	16	17	18	17	16	10	10	11	18	17	16	10	10	11	29083000	32289000	32046000	10071000	14230000	12391000	0.346	0.441	0.387	0.393	0.00028117
Q8NCW5	NAD(P)H-hydrate epimerase	NAXE	16.3	31.674	4.4316	4	4	4	1	2	0	1	0	0	1	2	0	1	0	0	1	2	0	1	0	0	2916400	1145200	0	787000	0	0	0.27			0.388
Q9P2E5	Chondroitin sulfate glucuronyltransferase	CHPF2	9.6	85.947	14.609	11	6	6	3	2	3	0	3	0	3	2	3	0	3	0	3	2	3	0	3	0	996940	915220	2050600	0	498700	0		0.545		0.378
P52566	Rho GDP-dissociation inhibitor 2	ARHGDIB	16.4	22.988	7.6424	4	2	2	0	0	2	1	1	0	0	0	2	1	1	0	0	0	2	1	1	0	0	0	5625500	2104400	0	0				0.374
Q92882	Osteoclast-stimulating factor 1	OSTF1	46.7	23.787	48.004	28	8	8	6	8	4	4	4	2	4	4	4	4	4	2	4	4	4	4	4	2	51341000	29243000	29691000	15616000	18656000	6005200	0.304	0.638	0.202	0.365	0.047083
Q02818	Nucleobindin-1	NUCB1	42.7	53.879	151.62	85	20	20	25	15	23	8	8	6	15	9	15	6	5	4	15	9	15	6	5	4	65280000	88189000	72214000	26207000	35955000	20080000	0.401	0.408	0.278	0.364	0.0043228
Q16706	Alpha-mannosidase 2	MAN2A1	31.8	131.14	100.02	94	33	32	16	19	22	10	16	11	18	18	22	8	14	9	17	17	21	8	14	9	18543000	29299000	22286000	7666000	13283000	4446200	0.413	0.453	0.2	0.362	0.021598
P37802	Transgelin-2	TAGLN2	81.4	22.391	137.62	304	19	18	66	55	64	40	42	37	16	17	18	14	14	12	15	16	17	13	13	11	2195600000	1668500000	2269100000	791120000	868740000	551710000	0.36	0.521	0.243	0.361	0.0035013
Q08752	Peptidyl-prolyl cis-trans isomerase D	PPID	18.4	40.763	9.1391	25	6	6	3	5	5	2	7	3	2	3	3	2	3	3	2	3	3	2	3	3	5608800	8466400	10024000	1247100	4714100	2451700	0.222	0.557	0.245	0.349	0.033543
O60565	Gremlin-1	GREM1	47.3	20.697	68.492	68	8	8	17	14	15	6	7	9	7	6	7	4	4	5	7	6	7	4	4	5	356490000	334020000	380060000	108760000	113620000	144350000	0.305	0.34	0.38	0.343	0.000176429
Q01780	Exosome component 10	EXOSC10	37.1	100.83	98.593	49	27	27	16	16	16	0	1	0	14	15	15	0	1	0	14	15	15	0	1	0	12932000	15520000	14804000	0	4916700	0		0.317		0.341
P48426	Phosphatidylinositol 5-phosphate 4-kinase type-2 alpha	PIP4K2A	19.5	46.224	31.431	15	7	3	5	2	5	0	1	2	4	2	5	1	1	2	2	0	2	1	1	1	4549500	1714800	7084500	974560	1490600	2077100	0.214	0.869	0.293	0.34	0.137339
Q8NBZ7	UDP-glucuronic acid decarboxylase 1	UXS1	22.9	47.576	31.562	10	5	5	1	3	2	2	0	2	1	3	3	1	1	1	1	3	3	1	1	1	712020	2039000	7535000	1425900	709480	1338300	2.003	0.348	0.178	0.338	0.39274
Q8NCM8	Cytoplasmic dynein 2 heavy chain 1	DYNC2H1	0.6	492.62	3.1839	7	2	2	2	2	1	1	1	0	2	2	1	1	1	0	2	2	1	1	1	0	919250	649830	2406800	431970	463360	0	0.47	0.713		0.338	0.24954
Q9BWS9	Chitinase domain-containing protein 1	CHID1	19.6	44.94	10.794	8	5	5	3	0	0	2	2	1	2	0	0	2	2	1	2	0	0	2	2	1	4861100	0	0	1518100	1770300	0	0.312			0.338
Q9Y490	Talin-1	TLN1	66.7	269.76	323.31	1104	143	125	214	198	240	142	145	165	118	109	122	83	83	88	106	98	109	69	70	76	393600000	417310000	570800000	143140000	155220000	168930000	0.364	0.372	0.296	0.338	0.032178
Q02809	Procollagen-lysine,2-oxoglutarate 5-dioxygenase 1	PLOD1	50.8	83.549	240.95	237	31	31	42	50	57	26	34	28	25	27	30	18	22	18	25	27	30	18	22	18	109740000	169510000	180410000	39117000	68905000	44389000	0.356	0.406	0.246	0.332	0.0126228
Q5TDH0	Protein DDI1 homolog 2	DDI2	5.8	44.522	3.8334	4	2	2	0	1	2	0	0	1	0	1	2	0	0	1	0	1	2	0	0	1	0	1912300	3682000	0	0	928020			0.252	0.332
Q15746	Myosin light chain kinase, smooth muscle	MYLK	15.6	210.71	43.608	45	21	21	9	10	17	5	3	1	8	9	15	5	3	1	8	9	15	5	3	1	4768900	5010500	6052800	2690000	2004400	524040	0.564	0.4	0.087	0.33	0.0092219
O00214	Galectin-8	LGALS8	13.2	35.808	5.0477	11	4	4	2	2	3	1	1	2	1	2	3	1	1	1	1	2	3	1	1	1	2662200	6604900	6558800	1571700	1890900	1699300	0.59	0.286	0.259	0.326	0.113199
P60983	Glia maturation factor beta	GMFB	38.7	16.713	13.685	12	5	3	4	2	4	1	0	1	3	3	4	1	0	1	1	2	3	0	0	0	26388000	23793000	39624000	10298000	0	8755200	0.39		0.221	0.318	0.048899
Q8IUI8	Cytokine receptor-like factor 3	CRLF3	17.2	49.765	16.816	5	4	4	2	1	0	0	1	1	2	1	0	0	1	1	2	1	0	0	1	1	2867300	957910	0	0	553440	610150		0.578		0.304	0.3963
Q00537	Cyclin-dependent kinase 17	CDK17	23.1	59.582	18.964	38	13	12	7	14	6	3	5	3	6	9	5	1	2	1	5	8	4	1	1	1	20318000	37396000	28212000	5934400	13345000	6577500	0.292	0.357	0.233	0.301	0.021623
O43663	Protein regulator of cytokinesis 1	PRC1	12.4	71.606	16.645	7	5	5	2	1	3	0	1	0	2	1	4	0	1	0	2	1	4	0	1	0	1829400	3685900	4213900	0	921730	0		0.25		0.284
Q86V21	Acetoacetyl-CoA synthetase	AACS	9.5	75.143	7.7998	5	5	5	2	1	1	0	1	0	2	1	1	0	1	0	2	1	1	0	1	0	1311400	864220	438770	0	246830	0		0.286		0.283
Q9H1Y0	Autophagy protein 5	ATG5	4.7	32.447	2.1732	4	1	1	2	0	1	0	1	0	1	0	1	0	1	0	1	0	1	0	1	0	5899600	0	1177000	0	993220	0				0.281
Q99985	Semaphorin-3C	SEMA3C	15.6	85.206	17.799	24	10	10	3	9	5	1	3	3	4	6	6	1	3	3	4	6	6	1	3	3	2640500	5471800	3827100	381910	1433900	1526400	0.145	0.262	0.399	0.28	0.033317
Q9Y4E8	Ubiquitin carboxyl-terminal hydrolase 15	USP15	22.8	112.42	43.671	43	19	17	11	8	11	3	4	6	13	8	11	3	4	6	11	6	9	3	4	6	6910900	4590100	7474800	1056100	1897500	2360200	0.153	0.413	0.316	0.28	0.0090644
O75935	Dynactin subunit 3	DCTN3	24.7	21.119	10.363	6	4	4	2	0	1	1	1	1	2	0	1	1	1	1	2	0	1	1	1	1	10134000	0	4006200	2107600	1930600	1881000	0.208		0.47	0.279	0.34464
Q9H078	Caseinolytic peptidase B protein homolog	CLPB	21.6	78.728	21.512	18	12	12	4	5	7	1	0	1	4	6	4	1	0	1	4	6	4	1	0	1	1735800	8023600	7929600	1469400	0	1821500	0.847		0.23	0.279	0.21206
O75787	Renin receptor	ATP6AP2	23.1	39.008	29.915	12	6	6	1	3	3	1	2	2	2	4	4	1	2	2	2	4	4	1	2	2	4431200	5428000	12215000	1302500	2766300	2035500	0.294	0.51	0.167	0.277	0.098535
O15305	Phosphomannomutase 2	PMM2	34.1	28.082	18.619	14	7	6	2	4	5	0	3	0	2	3	4	0	2	0	2	3	3	0	2	0	1699900	13530000	9521600	0	2263900	0		0.167		0.274
O14917	Protocadherin-17	PCDH17	3	126.23	2.2222	2	3	2	1	0	0	1	0	0	1	0	0	2	1	1	1	0	0	1	0	0	598360	0	0	162320	0	0	0.271			0.271
P20338	Ras-related protein Rab-4A	RAB4A	42.2	24.389	16.581	18	7	6	4	4	4	2	3	1	4	5	3	2	3	1	3	4	2	2	2	0	6000800	13984000	5786900	2576000	3542600	862670	0.429	0.253	0.149	0.271	0.089623
P11766	Alcohol dehydrogenase class-3	ADH5	33.2	39.724	48.455	67	17	17	20	17	16	6	3	5	13	11	10	5	3	4	13	11	10	5	3	4	80912000	58674000	61958000	21983000	10000000	21171000	0.272	0.17	0.342	0.264	0.0033777
Q92508	Piezo-type mechanosensitive ion channel component 1	PIEZO1	2.6	286.79	10.918	6	5	5	2	1	2	0	0	1	4	1	1	0	0	1	4	1	1	0	0	1	1109400	673960	1002900	0	0	243810			0.243	0.263
P78536	Disintegrin and metalloproteinase domain-containing protein 17	ADAM17	7.4	93.02	4.7396	6	5	5	2	2	1	0	1	0	2	2	1	0	1	0	2	2	1	0	1	0	496660	1655700	814590	0	256680	0		0.155		0.26
O75326	Semaphorin-7A	SEMA7A	50.3	74.823	167.06	97	28	28	23	21	23	9	15	6	15	17	18	8	14	6	15	17	18	8	14	6	36327000	43080000	41052000	11021000	14646000	5407000	0.303	0.34	0.132	0.258	0.00088178
P49720	Proteasome subunit beta type-3	PSMB3	41	22.949	56.607	34	10	10	6	7	10	5	4	2	7	7	8	4	3	2	7	7	8	4	3	2	31521000	64602000	81112000	17049000	18468000	9594700	0.541	0.286	0.118	0.255	0.041217
Q9NRW7	Vacuolar protein sorting-associated protein 45	VPS45	19.1	65.076	20.158	24	10	10	8	8	4	1	1	2	9	7	5	1	1	2	9	7	5	1	1	2	7959900	7918500	3937900	2057200	1700100	1300200	0.258	0.215	0.33	0.255	0.021965
P62495	Eukaryotic peptide chain release factor subunit 1	ETF1	23.6	49.03	66.21	40	8	8	9	8	8	7	5	3	6	6	6	5	3	2	6	6	6	5	3	2	31222000	49629000	21195000	9634500	9996700	5976300	0.309	0.201	0.282	0.251	0.09414
Q6PCB0	von Willebrand factor A domain-containing protein 1	VWA1	5.2	46.804	1.8342	0	2	2	0	0	0	0	0	0	0	0	1	0	1	0	0	0	1	0	1	0	0	0	581660	0	145900	0				0.251
O15427	Monocarboxylate transporter 4	SLC16A3	4.5	49.469	3.9475	10	2	2	1	5	3	1	0	0	1	2	2	1	0	0	1	2	2	1	0	0	751680	8606600	1493300	886800	0	0	1.18			0.245
P67936	Tropomyosin alpha-4 chain	TPM4	69.4	28.521	323.31	159	24	15	48	29	43	14	14	11	19	15	19	8	10	8	10	8	11	5	6	5	3154600000	1294900000	2656700000	547660000	606470000	554020000	0.174	0.468	0.209	0.24	0.083704
P31327	Carbamoyl-phosphate synthase [ammonia], mitochondrial	CPS1	8.2	164.94	15.88	17	10	10	4	0	2	5	6	0	1	0	2	6	7	0	1	0	2	6	7	0	10900000	0	253840	1274400	1382700	0	0.117			0.238	0.5712
O75828	Carbonyl reductase [NADPH] 3	CBR3	43.7	30.85	13.211	16	10	8	5	5	4	0	1	1	6	7	6	1	2	2	4	5	4	0	1	1	23399000	22297000	26638000	0	4615100	6682900		0.207	0.251	0.234	0.0021406
Q9NZV1	Cysteine-rich motor neuron 1 protein	CRIM1	15.7	113.74	32.512	29	12	12	7	10	7	1	2	2	7	8	8	2	2	2	7	8	8	2	2	2	3717300	5683300	6642800	1275200	1249700	1085500	0.343	0.22	0.163	0.225	0.040739
P21283	V-type proton ATPase subunit C 1	ATP6V1C1	17	43.941	18.633	16	6	6	4	2	5	1	2	2	3	2	5	1	2	2	3	2	5	1	2	2	4457100	4604700	5832500	776620	974320	1528000	0.174	0.212	0.262	0.22	0.00139671
P11717	Cation-independent mannose-6-phosphate receptor	IGF2R	32.9	274.37	272.44	214	69	69	51	57	56	12	21	17	42	46	48	10	16	14	42	46	48	10	16	14	38644000	54157000	51094000	9266500	11634000	10414000	0.24	0.215	0.204	0.218	0.0159209
Q9UHY1	Nuclear receptor-binding protein	NRBP1	20.4	59.844	27.874	26	8	8	8	6	6	2	2	2	6	4	4	2	3	2	6	4	4	2	3	2	20231000	18590000	14361000	3347200	4899300	3011000	0.165	0.264	0.21	0.212	0.00162068
P62834	Ras-related protein Rap-1A	RAP1A	61.4	20.987	19.637	9	9	4	1	4	2	0	1	1	5	7	8	3	4	3	1	3	3	0	1	1	11088000	34337000	17759000	0	4652400	4160700		0.135	0.234	0.209	0.137698
P54619	5'-AMP-activated protein kinase subunit gamma-1	PRKAG1	11.2	37.579	2.426	2	3	3	0	1	0	1	0	0	0	1	0	1	1	0	0	1	0	1	1	0	0	1339400	0	270570	282610	0		0.211		0.207
P00558	Phosphoglycerate kinase 1	PGK1	77	44.614	280.1	236	34	34	63	49	53	27	26	18	29	24	28	17	17	13	29	24	28	17	17	13	787830000	524320000	797410000	130610000	199870000	102360000	0.166	0.381	0.128	0.205	0.0040206
Q9HCU0	Endosialin	CD248	9.4	80.858	19.59	19	7	7	2	6	3	3	3	2	1	5	3	3	3	2	1	5	3	3	3	2	2977400	15678000	6576200	2019700	2170500	986270	0.678	0.138	0.15	0.205	0.22042
Q15208	Serine/threonine-protein kinase 38	STK38	10.8	54.19	8.3369	6	4	4	2	1	1	1	0	1	2	1	1	1	0	1	2	1	1	1	0	1	1330300	843230	1942500	344530	0	211280	0.259		0.109	0.203	0.077281
Q9H4G4	Golgi-associated plant pathogenesis-related protein 1	GLIPR2	46.1	17.218	7.7643	10	5	5	3	3	1	1	1	1	4	3	1	1	1	1	4	3	1	1	1	1	13847000	18328000	3908900	2673600	2459100	2191400	0.193	0.134	0.561	0.203	0.153478
Q9Y617	Phosphoserine aminotransferase	PSAT1	41.6	40.422	36.48	36	13	13	12	8	10	2	2	2	10	7	8	2	2	2	10	7	8	2	2	2	42935000	24119000	37939000	7187100	7782900	5902000	0.167	0.323	0.156	0.199	0.038341
Q9Y646	Carboxypeptidase Q	CPQ	7.6	51.887	7.5177	12	3	3	2	3	2	2	2	1	2	3	2	2	2	1	2	3	2	2	2	1	3059400	4600900	2968700	737560	1066000	314190	0.241	0.232	0.106	0.199	0.0077366
O15144	Actin-related protein 2/3 complex subunit 2	ARPC2	57.3	34.333	81.093	124	20	20	19	32	25	16	18	14	13	16	13	8	10	10	13	16	13	8	10	10	173780000	376350000	212120000	41870000	56772000	52475000	0.241	0.151	0.247	0.198	0.082136
Q9H8H0	Nucleolar protein 11	NOL11	22.9	81.123	35.479	14	12	12	5	7	1	1	0	0	4	7	2	1	0	0	4	7	2	1	0	0	2898000	9867000	2542500	1010300	0	0	0.349			0.198
Q14141	Septin-6	SEPT6	21.7	49.716	45.562	13	9	4	4	1	2	2	2	2	5	6	5	3	3	4	3	2	3	1	1	1	9019500	1820900	9834400	821500	1537700	1694100	0.091	0.844	0.172	0.196	0.162916
P48163	NADP-dependent malic enzyme	ME1	27.6	64.149	63.162	23	11	11	8	5	5	2	1	2	7	4	6	1	1	2	7	4	6	1	1	2	8409100	7402400	3760900	1845200	693690	1230500	0.219	0.094	0.327	0.193	0.022124
O00299	Chloride intracellular channel protein 1	CLIC1	61.4	26.922	79.241	107	14	14	23	23	22	12	12	15	13	13	12	9	9	10	13	13	12	9	9	10	808510000	691020000	758180000	152810000	162100000	118850000	0.189	0.235	0.157	0.192	7.7979e-05
P46109	Crk-like protein	CRKL	20.1	33.777	15.556	8	4	4	2	2	3	0	1	0	2	2	2	0	1	0	2	2	2	0	1	0	6072500	5642500	2521300	0	910410	0		0.161		0.192
Q9NQW7	Xaa-Pro aminopeptidase 1	XPNPEP1	36.9	69.917	50.366	36	17	16	7	11	9	3	3	3	7	9	9	3	3	3	7	9	8	3	3	3	13080000	17130000	10583000	2583200	2239800	3012000	0.197	0.131	0.285	0.192	0.029235
P07900	Heat shock protein HSP 90-alpha	HSP90AA1	55.6	84.659	323.31	386	53	41	99	69	99	46	42	31	44	37	45	28	25	21	32	26	34	20	19	16	1018000000	821910000	1022500000	217420000	189830000	140440000	0.214	0.231	0.137	0.191	0.000381
P84085	ADP-ribosylation factor 5	ARF5	47.2	20.529	9.0479	9	7	4	1	4	3	0	0	1	3	6	5	3	3	4	1	3	2	0	0	1	1432200	15972000	16024000	0	0	2089600			0.13	0.188
Q96CX2	BTB/POZ domain-containing protein KCTD12	KCTD12	41.5	35.7	56.945	37	16	16	9	7	10	5	3	3	9	6	10	4	3	3	9	6	10	4	3	3	24392000	21416000	34954000	5146100	6143000	3913100	0.211	0.287	0.112	0.188	0.034343
P59998	Actin-related protein 2/3 complex subunit 4	ARPC4	45.2	19.667	35.023	39	8	8	10	7	8	6	4	4	7	6	7	4	4	4	7	6	7	4	4	4	243490000	377060000	297440000	67456000	53656000	50909000	0.277	0.142	0.171	0.187	0.023881
Q9UKG1	DCC-interacting protein 13-alpha	APPL1	15.2	79.663	22.846	13	7	7	4	2	3	1	1	2	3	2	2	1	1	2	3	2	2	1	1	2	4810400	1099400	4306100	469610	409980	1031200	0.098	0.373	0.239	0.187	0.078656
P45877	Peptidyl-prolyl cis-trans isomerase C	PPIC	14.6	22.763	3.7622	8	3	3	3	2	3	0	0	0	3	2	3	0	1	0	3	2	3	0	1	0	22010000	37909000	29380000	0	5516800	0		0.146		0.185
P40763	Signal transducer and activator of transcription 3	STAT3	26.1	88.067	56.325	35	13	13	6	9	11	4	3	2	5	8	9	4	4	2	5	8	9	4	4	2	7656900	10688000	11590000	1725200	2589400	1156400	0.225	0.242	0.1	0.183	0.0029401
P48723	Heat shock 70 kDa protein 13	HSPA13	19.1	51.927	26.121	37	8	8	8	8	8	6	4	3	7	7	7	4	3	3	7	7	7	4	3	3	28599000	32718000	37511000	8359200	4496700	5238500	0.292	0.137	0.14	0.183	0.00068321
O75083	WD repeat-containing protein 1	WDR1	72.6	66.193	323.31	325	39	39	88	63	78	31	31	34	34	25	32	17	15	17	34	25	32	17	15	17	903900000	775980000	730310000	160570000	140920000	136520000	0.178	0.182	0.187	0.182	0.0063158
P07197	Neurofilament medium polypeptide	NEFM	12.6	102.47	24.953	5	8	6	0	1	3	0	0	1	3	3	5	1	0	2	1	1	3	0	0	1	286460	770150	2935100	0	0	242380			0.083	0.182
Q93052	Lipoma-preferred partner	LPP	41.3	65.746	84.68	68	19	19	21	19	22	2	2	2	17	12	15	1	1	1	17	12	15	1	1	1	37923000	39064000	58591000	11044000	6438100	6877400	0.291	0.165	0.117	0.18	0.005697
Q96KP4	Cytosolic non-specific dipeptidase	CNDP2	50.7	52.878	82.392	57	21	21	17	13	17	5	4	1	15	13	13	4	4	2	15	13	13	4	4	2	50155000	39822000	58915000	11859000	12026000	2876200	0.236	0.302	0.049	0.18	0.0029394
Q29865	HLA class I histocompatibility antigen, Cw-18 alpha chain	HLA-C	27	40.932	2.5723	5	10	0	1	1	1	0	1	1	10	8	9	2	4	5	0	0	0	0	0	0	4924300	6167900	10911000	0	1445300	1185900		0.234	0.109	0.179	0.08366
P61020	Ras-related protein Rab-5B	RAB5B	36.7	23.707	27.493	18	6	3	4	4	5	2	1	2	6	5	4	3	2	3	3	3	3	2	1	2	15205000	15848000	27566000	4430400	2345200	3644100	0.291	0.148	0.132	0.178	0.058415
P06753	Tropomyosin alpha-3 chain	TPM3	35.1	32.95	100.29	74	13	6	20	17	20	6	6	5	12	10	12	4	5	4	5	5	6	2	2	2	328040000	389300000	404860000	54883000	82659000	58457000	0.167	0.212	0.144	0.175	0.00024389
P49591	Serine--tRNA ligase, cytoplasmic	SARS	51	58.777	161.7	72	21	21	16	19	16	5	10	6	13	14	12	5	9	5	13	14	12	5	9	5	59282000	73157000	55549000	9525800	14545000	8747100	0.161	0.199	0.157	0.175	0.0007969
Q9H2K8	Serine/threonine-protein kinase TAO3	TAOK3	9.8	105.4	7.7814	11	8	7	3	3	4	0	0	1	4	3	5	1	1	2	3	2	4	0	0	1	1718100	968450	1422700	0	0	235420			0.165	0.172
P54920	Alpha-soluble NSF attachment protein	NAPA	61.4	33.232	235.63	66	16	16	14	17	13	6	7	9	13	12	9	5	6	7	13	12	9	5	6	7	51233000	67071000	69105000	7632800	12409000	12082000	0.149	0.185	0.175	0.171	0.00090195
O75822	Eukaryotic translation initiation factor 3 subunit J	EIF3J	41.9	29.062	55.209	17	7	7	5	4	3	2	2	1	3	4	4	2	2	1	3	4	4	2	2	1	26513000	32973000	13999000	4498600	5948100	2040200	0.17	0.18	0.146	0.17	0.02324
P50395	Rab GDP dissociation inhibitor beta	GDI2	69.4	50.663	265.35	163	36	24	40	34	39	18	19	13	22	20	23	15	15	10	14	16	16	9	10	5	275770000	174030000	227960000	37753000	54108000	22798000	0.137	0.311	0.1	0.169	0.0036419
Q14588	Zinc finger protein 234	ZNF234	12.1	80.559	1.2453	2	3	2	0	1	0	0	0	1	0	2	1	0	0	1	0	1	0	0	0	1	0	2847600	0	0	0	481070				0.169
Q96IU4	Protein ABHD14B	ABHD14B	28.1	22.345	14.461	9	4	4	2	2	4	0	0	1	2	2	3	0	0	1	2	2	3	0	0	1	11377000	18510000	17710000	0	0	2670100			0.151	0.168
P17405	Sphingomyelin phosphodiesterase	SMPD1	4.8	69.751	1.3715	4	3	3	0	1	2	0	1	0	0	1	2	0	1	0	0	1	2	0	1	0	0	1119000	3472800	0	383400	0		0.343		0.167
P54886	Delta-1-pyrroline-5-carboxylate synthase	ALDH18A1	45.9	87.301	219.39	158	36	36	49	55	52	1	1	0	29	32	32	1	1	0	29	32	32	1	1	0	132170000	133190000	166750000	19971000	27753000	0	0.151	0.208		0.166	0.0040203
Q7L7X3	Serine/threonine-protein kinase TAO1	TAOK1	9.9	116.07	16.18	14	8	6	2	4	5	1	1	1	4	4	6	1	1	1	3	2	5	0	0	0	2042100	1513500	4023800	353600	520040	386680	0.173	0.344	0.096	0.166	0.110657
Q8NBI6	Xyloside xylosyltransferase 1	XXYLT1	4.3	43.806	4.9699	4	2	2	2	0	1	1	0	0	1	0	1	1	0	0	1	0	1	1	0	0	2492600	0	1709200	349100	0	0	0.14			0.166
P00374	Dihydrofolate reductase	DHFR	32.1	21.452	9.0381	13	6	6	4	2	3	2	2	0	4	2	3	2	2	0	4	2	3	2	2	0	7897200	8165200	8465400	1451300	1249900	0	0.184	0.153		0.165	7.9228e-05
P98095	Fibulin-2	FBLN2	12.2	126.57	26.793	21	10	10	6	5	5	1	2	2	5	5	5	1	2	2	5	5	5	1	2	2	1709900	2649300	2772800	139060	677190	357970	0.081	0.256	0.129	0.165	0.0058245
O00622	Protein CYR61	CYR61	44.4	42.026	76.76	99	15	15	21	22	22	10	11	13	11	11	11	8	10	11	11	11	11	8	10	11	97894000	122500000	147370000	15761000	23675000	21014000	0.161	0.193	0.143	0.164	0.0021009
P13612	Integrin alpha-4	ITGA4	8.2	114.9	9.3851	13	7	7	5	4	3	0	0	1	4	3	3	0	0	1	4	3	3	0	0	1	2746200	3808700	1399800	0	0	434120			0.31	0.164
P20340	Ras-related protein Rab-6A	RAB6A	48.6	23.593	39.634	50	13	6	14	8	14	5	5	4	9	8	11	4	3	4	3	5	5	2	1	2	246970000	342940000	327900000	46170000	64882000	39641000	0.187	0.189	0.121	0.164	0.00114094
Q9NV70	Exocyst complex component 1	EXOC1	25.5	101.98	45.336	27	16	16	7	9	10	0	0	1	7	7	10	0	0	1	7	7	10	0	0	1	3640800	5057800	9574000	0	0	994680			0.104	0.163
Q9P291	Armadillo repeat-containing X-linked protein 1	ARMCX1	18.8	49.18	8.9732	11	8	8	1	5	4	1	0	0	2	5	4	1	0	0	2	5	4	1	0	0	1753900	3991400	1845400	413650	0	0	0.236			0.163
O14657	Torsin-1B	TOR1B	11.6	37.978	1.8046	11	4	4	2	4	2	0	1	2	2	3	1	0	1	2	2	3	1	0	1	2	2594200	9040800	1791800	0	735600	711320		0.081	0.397	0.162	0.2436
Q8N6Y2	Leucine-rich repeat-containing protein 17	LRRC17	14.5	51.799	14.082	10	6	6	0	0	4	2	2	2	0	0	4	2	2	2	0	0	4	2	2	2	0	0	9157300	1181700	1667000	1606400			0.175	0.162
O75410	Transforming acidic coiled-coil-containing protein 1	TACC1	6.5	87.793	6.4966	7	5	5	1	2	2	1	0	1	2	2	2	1	0	1	2	2	2	1	0	1	951480	739960	1445000	0	0	167830			0.116	0.161
Q6UVK1	Chondroitin sulfate proteoglycan 4	CSPG4	30.3	250.53	323.31	234	59	59	59	56	58	16	25	20	46	39	42	14	22	18	46	39	42	14	22	18	68621000	76982000	84828000	10266000	15804000	10532000	0.15	0.205	0.124	0.159	0.00020464
O00462	Beta-mannosidase	MANBA	20.5	100.89	36.874	32	16	15	7	7	10	1	5	2	8	6	9	2	6	2	8	6	8	2	6	2	7141600	11642000	11779000	679690	2932900	1230100	0.095	0.252	0.104	0.158	0.0067832
P30510	HLA class I histocompatibility antigen, Cw-14 alpha chain	HLA-C	36.6	40.837	89.839	47	14	0	11	11	10	4	7	4	12	10	9	4	5	6	0	0	0	0	0	0	40907000	123130000	71329000	7506100	16293000	12841000	0.183	0.132	0.18	0.156	0.111082
Q13976	cGMP-dependent protein kinase 1	PRKG1	8.8	76.364	6.4053	6	5	5	0	2	2	0	1	1	0	2	2	0	1	1	0	2	2	0	1	1	0	1480600	1491300	0	255980	199860		0.173	0.134	0.153	0.00051759
O43913	Origin recognition complex subunit 5	ORC5	7.4	50.282	4.8466	2	3	3	0	2	0	0	0	0	0	2	1	0	0	1	0	2	1	0	0	1	0	1639200	340820	0	0	150120			0.44	0.152
P04439	HLA class I histocompatibility antigen, A-3 alpha chain	HLA-A	44.4	40.84	45.551	17	14	0	6	5	3	1	1	1	12	11	10	4	5	4	0	0	0	0	0	0	27486000	16506000	19317000	3684300	3106100	2852100	0.134	0.188	0.148	0.152	0.032424
O43707	Alpha-actinin-4	ACTN4	75.9	104.85	323.31	677	76	48	174	157	169	54	58	65	65	59	65	25	28	28	41	37	43	15	19	19	1346200000	1564700000	1553600000	251830000	187120000	227960000	0.187	0.12	0.147	0.149	6.3389e-05
P61160	Actin-related protein 2	ACTR2	47.7	44.76	122.07	122	20	20	25	28	32	13	11	13	17	14	16	9	10	10	17	14	16	9	10	10	357770000	521710000	531830000	72944000	67338000	68466000	0.204	0.129	0.129	0.148	0.0192552
Q7Z460	CLIP-associating protein 1	CLASP1	17	169.45	50.338	52	20	17	10	13	17	6	3	3	10	13	16	6	3	3	9	10	14	5	2	3	2708800	4612000	5745000	1024300	650080	265740	0.378	0.141	0.046	0.148	0.0152978
Q9H173	Nucleotide exchange factor SIL1	SIL1	9.5	52.084	12.54	15	5	5	3	4	3	1	3	1	3	4	4	1	3	1	3	4	4	1	3	1	5359700	11676000	10318000	1299700	1880700	879280	0.242	0.161	0.085	0.148	0.057201
P25789	Proteasome subunit alpha type-4	PSMA4	68.2	29.483	63.426	51	15	15	12	13	12	3	6	5	10	10	10	3	6	6	10	10	10	3	6	6	159090000	181130000	154000000	12814000	20715000	38796000	0.081	0.114	0.252	0.146	0.00024125
P84077	ADP-ribosylation factor 1	ARF1	51.9	20.697	99.844	81	9	6	16	22	22	7	7	7	8	9	8	4	7	4	6	6	5	1	4	1	348840000	566940000	461020000	44359000	84620000	71757000	0.127	0.149	0.156	0.146	0.0036175
Q96EK6	Glucosamine 6-phosphate N-acetyltransferase	GNPNAT1	56	20.749	54.816	16	6	6	4	4	5	0	2	1	4	3	3	0	2	2	4	3	3	0	2	2	25512000	18103000	25639000	0	5444500	1284500		0.301	0.05	0.146	0.0116848
Q9ULA0	Aspartyl aminopeptidase	DNPEP	23.2	52.428	15.929	13	8	8	4	3	2	1	1	2	4	2	2	1	1	2	4	2	2	1	1	2	4322900	6245200	3518900	697110	425320	910410	0.161	0.068	0.259	0.144	0.0080769
Q10471	Polypeptide N-acetylgalactosaminyltransferase 2	GALNT2	38.9	64.732	108.14	74	20	20	17	16	21	4	11	5	15	14	17	4	7	5	15	14	17	4	7	5	61082000	65004000	65895000	4732000	17718000	5065000	0.077	0.273	0.077	0.143	0.00026287
Q86VP6	Cullin-associated NEDD8-dissociated protein 1	CAND1	35.5	136.37	112.59	97	35	35	18	23	29	8	10	9	16	19	26	8	9	10	16	19	26	8	9	10	22412000	30260000	49869000	3676800	4580000	6373900	0.164	0.151	0.128	0.143	0.070217
P12931	Proto-oncogene tyrosine-protein kinase Src	SRC	17.5	59.834	8.726	14	9	6	5	5	2	0	1	1	5	5	2	0	1	2	3	3	1	0	1	2	4346200	6430200	3280800	0	658300	659100		0.102	0.201	0.141	0.048904
Q01518	Adenylyl cyclase-associated protein 1	CAP1	70.3	51.901	301.59	323	35	34	81	55	88	36	34	29	24	18	31	11	12	11	23	18	30	11	12	11	778060000	548110000	868570000	84646000	113570000	110760000	0.109	0.207	0.128	0.141	0.02246
P50502	Hsc70-interacting protein	ST13	32.5	41.331	76.937	49	13	13	13	12	9	5	5	5	10	6	7	4	4	4	10	6	7	4	4	4	198840000	250850000	174490000	35261000	28230000	23774000	0.177	0.113	0.136	0.14	0.0158
Q86UQ4	ATP-binding cassette sub-family A member 13	ABCA13	0.7	576.15	-2	3	3	3	2	0	0	0	0	1	2	0	0	0	0	1	2	0	0	0	0	1	1382400	0	0	0	0	193730				0.14
P12081	Histidine--tRNA ligase, cytoplasmic	HARS	41.3	57.41	88.04	74	19	16	20	17	16	5	8	8	15	12	13	5	6	7	12	9	11	4	5	6	63656000	90632000	68707000	7654400	14005000	9051300	0.12	0.155	0.132	0.138	0.00165867
P48059	LIM and senescent cell antigen-like-containing domain protein 1	LIMS1	64.6	37.251	67.266	95	18	18	24	24	25	8	5	9	11	10	15	5	5	7	11	10	15	5	5	7	125540000	127610000	133890000	18090000	14344000	20878000	0.144	0.112	0.156	0.138	1.9044e-06
P48960	CD97 antigen	CD97	13.4	91.868	27.221	22	7	7	6	7	7	1	1	0	5	6	6	1	1	0	5	6	6	1	1	0	10274000	11907000	12871000	1706800	1512800	0	0.166	0.127		0.138	0.0019649
Q86SR1	Polypeptide N-acetylgalactosaminyltransferase 10	GALNT10	16.4	68.991	13.683	9	7	7	2	3	2	0	2	0	2	4	2	0	2	1	2	4	2	0	2	1	742290	3941800	1382000	0	238080	318490		0.06	0.23	0.138	0.21662
Q9UKX7	Nuclear pore complex protein Nup50	NUP50	32.7	50.144	66.436	36	10	10	11	10	12	1	1	1	7	7	7	1	1	1	7	7	7	1	1	1	22190000	21896000	25528000	3370500	3318700	2903400	0.152	0.152	0.114	0.138	0.0034231
P36871	Phosphoglucomutase-1	PGM1	48.8	61.448	79.669	67	22	22	15	18	21	2	7	4	15	14	16	2	6	3	15	14	16	2	6	3	27442000	32707000	32853000	2772900	5961700	3994900	0.101	0.182	0.122	0.137	0.000181611
P54578	Ubiquitin carboxyl-terminal hydrolase 14	USP14	52.2	56.068	120.92	56	19	19	12	16	12	5	7	4	10	13	9	5	7	4	10	13	9	5	7	4	46632000	79241000	67254000	9654900	12807000	4093000	0.207	0.162	0.061	0.137	0.0048841
P13639	Elongation factor 2	EEF2	67.7	95.337	323.31	587	60	59	164	117	146	55	54	51	53	42	52	28	30	29	52	41	51	27	29	28	1660800000	1201700000	1464400000	179480000	216790000	190300000	0.108	0.18	0.13	0.136	0.0112619
Q9Y316	Protein MEMO1	MEMO1	27.3	33.733	31.052	15	5	5	5	3	6	0	0	1	5	3	5	0	0	1	5	3	5	0	0	1	9604300	4528800	11286000	0	0	1149700			0.102	0.136
O00560	Syntenin-1	SDCBP	35.2	32.444	117.89	31	8	8	6	8	6	4	5	2	4	6	5	3	3	2	4	6	5	3	3	2	29299000	40918000	47723000	3169900	7280100	5422100	0.108	0.178	0.114	0.135	0.0034952
O75844	CAAX prenyl protease 1 homolog	ZMPSTE24	19.6	54.812	20.917	35	8	8	11	10	13	0	1	0	6	6	7	0	1	0	6	6	7	0	1	0	38640000	45398000	48966000	0	5972700	0		0.132		0.135
P49773	Histidine triad nucleotide-binding protein 1	HINT1	79.4	13.802	49.228	40	7	7	8	8	15	3	4	2	6	3	7	2	2	2	6	3	7	2	2	2	318410000	221040000	399460000	38001000	64612000	24155000	0.119	0.292	0.06	0.135	0.0069151
Q12884	Prolyl endopeptidase FAP	FAP	29.9	87.711	52.384	61	22	22	15	17	12	5	6	6	12	17	9	5	6	6	12	17	9	5	6	6	19689000	29573000	19996000	2998800	2923700	3433400	0.152	0.099	0.172	0.135	0.025462
O15511	Actin-related protein 2/3 complex subunit 5	ARPC5	46.4	16.32	28.5	40	7	7	12	13	6	3	3	3	7	6	4	2	3	2	7	6	4	2	3	2	118020000	233660000	99936000	22405000	19743000	18576000	0.19	0.084	0.186	0.134	0.08972
P43034	Platelet-activating factor acetylhydrolase IB subunit alpha	PAFAH1B1	57.6	46.637	95.666	83	19	19	21	18	22	7	8	7	13	11	13	6	7	6	13	11	13	6	7	6	92181000	68722000	97649000	13482000	12410000	8867500	0.146	0.181	0.091	0.134	0.014184
P28799	Granulins	GRN	16.2	63.544	24.184	38	8	8	5	10	11	3	4	5	4	4	5	2	3	4	4	4	5	2	3	4	42618000	106720000	67751000	11163000	9270600	8394300	0.262	0.087	0.124	0.133	0.078236
Q13232	Nucleoside diphosphate kinase 3	NME3	53.8	19.015	15.294	17	8	8	6	3	5	1	1	1	5	3	5	1	1	1	5	3	5	1	1	1	17744000	5189100	10825000	3475400	610790	367220	0.196	0.118	0.034	0.132	0.060404
P60953	Cell division control protein 42 homolog	CDC42	39.8	21.258	31.935	67	9	8	16	12	16	7	7	9	9	5	7	4	4	3	8	4	6	3	4	3	398320000	388400000	663920000	63016000	60655000	66337000	0.158	0.156	0.1	0.131	0.04316
Q5T1M5	FK506-binding protein 15	FKBP15	9.4	133.63	21.482	7	7	7	2	1	3	1	0	0	3	2	3	1	0	0	3	2	3	1	0	0	2236300	286060	1590700	178180	0	0	0.08			0.13
Q9Y5P6	Mannose-1-phosphate guanyltransferase beta	GMPPB	30.8	39.834	38.47	35	9	9	12	7	7	3	3	3	7	4	5	3	3	3	7	4	5	3	3	3	37421000	38945000	17994000	5473300	3268500	3459400	0.146	0.084	0.192	0.129	0.056184
P11142	Heat shock cognate 71 kDa protein	HSPA8	65.3	70.897	323.31	502	47	32	126	101	128	50	52	45	40	32	41	21	22	19	26	21	27	15	16	14	2878500000	2341100000	2938900000	477460000	315870000	254410000	0.166	0.135	0.087	0.128	0.00029886
P20618	Proteasome subunit beta type-1	PSMB1	41.5	26.489	123.82	55	9	9	17	10	13	3	4	8	8	6	7	2	3	5	8	6	7	2	3	5	138120000	111730000	174860000	6045400	18199000	30232000	0.044	0.163	0.173	0.128	0.0032431
Q9Y2V2	Calcium-regulated heat-stable protein 1	CARHSP1	42.2	15.892	9.3822	9	4	4	1	3	3	0	2	0	2	2	2	0	2	0	2	2	2	0	2	0	15877000	17307000	22823000	0	2382600	0		0.138		0.128
Q15904	V-type proton ATPase subunit S1	ATP6AP1	18.1	52.025	14.845	14	7	7	2	5	3	2	1	1	2	4	3	2	1	1	2	4	3	2	1	1	3514000	21013000	11093000	2156500	1215000	1100400	0.614	0.058	0.099	0.126	0.17754
P19022	Cadherin-2	CDH2	22.8	99.808	89.211	41	13	13	8	15	8	2	4	4	7	11	9	2	4	4	7	11	9	2	4	4	20460000	25985000	31124000	2792800	2999300	3939600	0.137	0.115	0.127	0.125	0.0182761
P21333	Filamin-A	FLNA	65.5	280.74	323.31	1161	148	137	296	256	293	104	105	107	126	106	132	64	62	58	119	97	123	59	56	53	1016200000	987650000	1119100000	129370000	130940000	130660000	0.127	0.133	0.117	0.125	0.00191812
Q9GZZ1	N-alpha-acetyltransferase 50	NAA50	55	19.398	29.905	32	11	11	10	11	10	0	1	0	7	8	6	0	1	0	7	8	6	0	1	0	47098000	68590000	73893000	0	7911400	0		0.115		0.125
Q9Y3D6	Mitochondrial fission 1 protein	FIS1	24.3	16.937	15.116	12	4	4	4	4	2	1	1	0	4	4	2	1	1	0	4	4	2	1	1	0	8265600	25573000	7217300	0	1713600	0		0.067		0.125
P02656	Apolipoprotein C-III	APOC3	19.2	10.852	6.8452	5	2	2	1	2	1	0	0	1	1	1	1	0	0	1	1	1	1	0	0	1	5990800	8981500	15182000	0	0	1243200			0.082	0.124
P15104	Glutamine synthetase	GLUL	7	42.064	8.1197	4	2	2	0	0	1	1	1	1	0	0	2	1	1	1	0	0	2	1	1	1	0	0	10474000	1941900	1154900	806790			0.077	0.124
P28062	Proteasome subunit beta type-8	PSMB8	20.7	30.354	8.9978	13	5	5	3	5	3	0	1	1	3	4	2	0	2	1	3	4	2	0	2	1	5660900	14183000	7343300	0	1483200	738210		0.105	0.101	0.123	0.0998
O94804	Serine/threonine-protein kinase 10	STK10	14.3	112.13	20.971	20	11	9	5	7	7	0	1	0	4	6	6	0	1	0	3	5	5	0	0	0	2232000	4511700	4761900	0	466070	0		0.103		0.122
P26232	Catenin alpha-2	CTNNA2	13	105.31	7.1931	7	11	1	2	2	2	0	0	1	6	8	7	2	1	4	1	1	1	0	0	1	2000100	2583000	2444300	0	0	285560			0.117	0.122
P28074	Proteasome subunit beta type-5	PSMB5	42.6	28.48	88.963	73	11	11	14	15	20	8	9	7	9	9	10	6	5	4	9	9	10	6	5	4	141340000	172710000	164560000	23025000	21258000	14290000	0.163	0.123	0.087	0.122	0.000138836
O15031	Plexin-B2	PLXNB2	16.6	205.12	64.632	48	23	22	13	18	11	2	2	2	12	17	11	1	2	2	12	16	11	1	2	2	5273500	6638500	3992700	321800	794300	815660	0.061	0.12	0.204	0.121	0.0039623
P12814	Alpha-actinin-1	ACTN1	74.9	103.06	323.31	528	75	47	124	123	147	47	43	44	62	55	62	34	28	30	39	34	41	24	20	21	939920000	944000000	1237100000	119750000	115220000	144170000	0.127	0.122	0.117	0.121	0.0114821
P14618	Pyruvate kinase PKM	PKM	80.2	57.936	323.31	619	49	49	141	130	166	69	61	52	43	36	41	28	26	24	43	36	41	28	26	24	3861800000	3119800000	4207800000	486790000	421590000	441040000	0.126	0.135	0.105	0.121	0.0094762
P21399	Cytoplasmic aconitate hydratase	ACO1	41.3	98.398	121.65	132	33	33	38	26	36	13	9	10	27	21	24	11	9	10	27	21	24	11	9	10	78125000	51442000	85694000	12786000	6675300	6678700	0.164	0.13	0.078	0.121	0.0039954
Q13418	Integrin-linked protein kinase	ILK	49.1	51.419	63.901	149	21	21	34	34	43	13	12	13	18	16	20	10	9	9	18	16	20	10	9	9	155910000	173250000	247300000	26452000	20257000	22662000	0.17	0.117	0.092	0.12	0.026504
P05534	HLA class I histocompatibility antigen, A-24 alpha chain	HLA-A	41.1	40.688	67.386	105	19	4	24	32	25	7	11	6	15	15	12	6	9	6	3	3	2	1	3	2	155880000	218900000	183330000	18460000	28032000	19867000	0.118	0.128	0.108	0.119	0.00089663
P14550	Alcohol dehydrogenase [NADP(+)]	AKR1A1	46.5	36.573	42.814	37	11	11	8	10	10	4	2	3	9	9	9	2	2	2	9	9	9	2	2	2	48169000	45595000	39942000	6880800	5002400	3961300	0.143	0.11	0.099	0.119	0.000103858
P05204	Non-histone chromosomal protein HMG-17	HMGN2	16.7	9.3926	6.0386	30	3	3	5	8	10	2	2	3	2	3	2	2	1	1	2	3	2	2	1	1	147850000	550800000	278750000	37463000	37109000	39961000	0.253	0.067	0.143	0.117	0.136299
Q15286	Ras-related protein Rab-35	RAB35	20.9	23.025	6.3078	10	4	4	5	1	3	0	1	0	3	1	2	0	1	0	3	1	2	0	1	0	26368000	7125300	16836000	0	1957800	0		0.275		0.117
Q53H96	Pyrroline-5-carboxylate reductase 3	PYCRL	28.5	28.663	15.754	15	6	6	6	4	2	1	1	1	5	2	2	1	1	1	5	2	2	1	1	1	16322000	5536000	5820900	1009000	1040100	1179300	0.062	0.188	0.203	0.117	0.14852
Q92599	Septin-8	SEPT8	22.8	55.756	42.08	11	8	5	3	3	3	0	1	1	5	6	4	3	3	2	2	4	2	1	1	1	8946000	9371600	11503000	1129000	1053000	1299200	0.126	0.112	0.113	0.117	0.0080832
Q13217	DnaJ homolog subfamily C member 3	DNAJC3	38.1	57.579	52.722	65	18	18	15	15	21	5	5	4	11	11	12	4	5	3	11	11	12	4	5	3	52638000	66573000	110740000	9814400	9488300	7374600	0.186	0.143	0.067	0.116	0.060882
Q9NR99	Matrix-remodeling-associated protein 5	MXRA5	2.4	312.15	4.2857	6	5	5	0	2	2	1	0	1	0	2	2	1	3	2	0	2	2	1	3	2	0	710600	1081600	50402	201720	57363		0.284	0.053	0.115	0.0137558
O75832	26S proteasome non-ATPase regulatory subunit 10	PSMD10	36.7	24.428	8.9881	11	7	7	0	3	6	2	0	0	0	3	6	2	0	0	0	3	6	2	0	0	0	19636000	21560000	2358100	0	0				0.114
P04406	Glyceraldehyde-3-phosphate dehydrogenase	GAPDH	76.4	36.053	323.31	614	28	28	150	113	201	56	45	49	28	22	26	16	14	16	28	22	26	16	14	16	9100400000	7479000000	9320500000	1070300000	915230000	971830000	0.118	0.122	0.104	0.114	0.0057449
P60900	Proteasome subunit alpha type-6	PSMA6	57.3	27.399	55.844	123	17	17	31	26	35	13	8	10	14	13	16	7	6	8	14	13	16	7	6	8	305770000	298080000	367690000	32988000	30378000	47640000	0.108	0.102	0.13	0.114	0.0002225
P78330	Phosphoserine phosphatase	PSPH	21.8	25.007	7.2755	6	4	4	2	2	1	1	0	0	2	2	1	1	0	0	2	2	1	1	0	0	7848100	10248000	5441500	893600	0	0	0.114			0.114
O14818	Proteasome subunit alpha type-7	PSMA7	54.4	27.887	71.608	65	14	14	14	15	16	8	7	5	10	11	11	6	5	4	10	11	11	6	5	4	174080000	230170000	262620000	32724000	22514000	20202000	0.188	0.098	0.077	0.113	0.017139
P28066	Proteasome subunit alpha type-5	PSMA5	44.8	26.411	85.369	54	9	9	13	13	13	5	4	6	8	7	7	4	3	4	8	7	7	4	3	4	360320000	446790000	380290000	46297000	36700000	49589000	0.128	0.082	0.13	0.112	0.0056001
Q99832	T-complex protein 1 subunit eta	CCT7	70.2	59.366	225.55	213	36	36	47	52	61	16	17	20	25	26	29	14	12	13	25	26	29	14	12	13	301990000	314680000	446840000	22681000	44408000	52019000	0.075	0.141	0.116	0.112	0.0026169
P00568	Adenylate kinase isoenzyme 1	AK1	49	21.635	26.901	20	8	7	9	2	9	0	0	0	7	2	5	0	2	0	6	2	4	0	1	0	43474000	12329000	17676000	0	2726400	0		0.221		0.111
P04156	Major prion protein	PRNP	9.5	27.661	17.793	13	2	2	3	4	4	2	0	0	1	2	2	2	0	0	1	2	2	2	0	0	56501000	116210000	72557000	8997000	0	0	0.159			0.11
Q8IWU6	Extracellular sulfatase Sulf-1	SULF1	13.8	101.03	31.018	37	12	12	11	5	11	3	4	3	8	4	11	2	4	2	8	4	11	2	4	2	14709000	10717000	18609000	1078200	2371100	1414500	0.073	0.221	0.076	0.11	0.0048368
O60749	Sorting nexin-2	SNX2	30.6	58.47	49.673	42	14	13	12	9	13	1	4	3	8	10	12	3	3	3	7	9	11	2	3	3	19583000	17502000	30065000	3086900	2052700	2199800	0.158	0.117	0.073	0.109	0.036219
Q9UPN3	Microtubule-actin cross-linking factor 1, isoforms 1/2/3/5	MACF1	22.3	838.3	323.31	260	130	127	79	82	90	4	4	1	73	72	83	3	3	1	70	70	81	3	3	1	9368300	9231600	11621000	1579700	1135400	569670	0.169	0.123	0.049	0.109	0.00041518
O60568	Procollagen-lysine,2-oxoglutarate 5-dioxygenase 3	PLOD3	33.1	84.784	68.824	106	22	22	26	23	30	10	7	10	18	15	19	9	7	9	18	15	19	9	7	9	68892000	62025000	74151000	7480200	6048300	8670100	0.109	0.098	0.117	0.108	7.5335e-05
P07195	L-lactate dehydrogenase B chain	LDHB	44.9	36.638	88.793	94	18	17	25	21	22	10	9	7	14	11	16	7	8	7	13	10	15	6	7	6	883070000	798590000	835560000	97939000	122570000	52527000	0.111	0.153	0.063	0.108	1.98214e-05
Q8WUM4	Programmed cell death 6-interacting protein	PDCD6IP	56.8	96.022	254.93	166	45	45	41	41	50	12	11	11	30	25	34	11	9	9	30	25	34	11	9	9	90880000	83038000	121280000	10561000	10777000	10555000	0.116	0.13	0.087	0.108	0.017201
P36543	V-type proton ATPase subunit E 1	ATP6V1E1	29.2	26.145	52.042	28	8	8	9	9	7	0	2	1	6	7	5	0	2	1	6	7	5	0	2	1	41030000	39935000	14398000	0	4464000	2329600		0.112	0.162	0.107	0.08608
Q16851	UTP--glucose-1-phosphate uridylyltransferase	UGP2	57.5	56.94	104.81	108	28	28	26	22	28	8	13	11	19	16	21	7	11	9	19	16	21	7	11	9	143810000	128060000	173160000	11325000	20119000	16348000	0.079	0.157	0.094	0.107	0.00059925
O75165	DnaJ homolog subfamily C member 13	DNAJC13	16.7	254.41	68.261	47	29	29	12	17	15	1	1	1	11	17	14	1	1	1	11	17	14	1	1	1	3574500	4156200	3796900	146500	392120	688800	0.041	0.094	0.181	0.106	0.000119522
Q32P28	Prolyl 3-hydroxylase 1	P3H1	46.6	83.393	191.35	111	23	22	28	26	32	10	8	7	17	15	19	7	7	5	17	14	19	7	7	5	138290000	178760000	184640000	15038000	22248000	15976000	0.109	0.124	0.087	0.106	0.0095848
Q9Y315	Deoxyribose-phosphate aldolase	DERA	21.7	35.23	16.572	12	5	5	4	2	4	1	0	1	4	1	3	1	0	1	4	1	3	1	0	1	11073000	5021300	8577100	988360	0	731930	0.089		0.085	0.105	0.047655
P11169	Solute carrier family 2, facilitated glucose transporter member 3	SLC2A3	9.5	53.924	9.8512	3	4	4	3	0	0	0	0	0	3	0	0	0	1	0	3	0	0	0	1	0	24133000	0	0	0	2510900	0				0.104
Q9H0U4	Ras-related protein Rab-1B	RAB1B	77.1	22.171	81.126	101	15	9	24	24	24	12	8	9	12	11	15	5	6	6	7	7	9	3	3	4	189780000	203350000	305500000	21332000	20454000	30679000	0.112	0.101	0.1	0.104	0.029502
O60783	28S ribosomal protein S14, mitochondrial	MRPS14	29.7	15.139	11.132	7	3	3	2	2	2	1	0	0	2	2	2	1	0	0	2	2	2	1	0	0	41463000	19491000	13274000	2557800	0	0	0.062			0.103
P06280	Alpha-galactosidase A	GLA	15.9	48.766	9.6376	13	6	6	3	5	3	0	1	1	4	4	3	0	1	1	4	4	3	0	1	1	3845400	4100700	5486800	0	439770	485790		0.107	0.089	0.103	0.0088625
P21926	CD9 antigen	CD9	15.4	25.416	13.82	12	2	2	2	2	3	2	1	2	1	1	2	1	1	1	1	1	2	1	1	1	84340000	113690000	130030000	15712000	5665900	12497000	0.186	0.05	0.096	0.103	0.0020156
P52209	6-phosphogluconate dehydrogenase, decarboxylating	PGD	49.3	53.139	112.07	90	23	23	25	25	21	5	7	7	15	15	15	4	4	5	15	15	15	4	4	5	151880000	104450000	128920000	10052000	8771900	20784000	0.066	0.084	0.161	0.103	0.00125969
Q9H3S7	Tyrosine-protein phosphatase non-receptor type 23	PTPN23	8.6	178.97	26.245	21	11	11	4	7	7	1	2	0	3	6	7	1	2	0	3	6	7	1	2	0	1577800	2667400	2866400	94793	393090	0	0.06	0.147		0.103	0.027623
P31948	Stress-induced-phosphoprotein 1	STIP1	58	62.639	173.72	216	39	39	61	50	47	21	22	15	33	29	28	18	17	13	33	29	28	18	17	13	283100000	258880000	239720000	31745000	29887000	18469000	0.112	0.115	0.077	0.102	5.9986e-05
Q3LXA3	Triokinase/FMN cyclase	TKFC	10.3	58.946	11.292	7	4	4	2	1	3	0	0	1	2	2	3	0	0	1	2	2	3	0	0	1	940200	1237100	3202200	0	0	183730			0.057	0.102
P26639	Threonine--tRNA ligase, cytoplasmic	TARS	52.3	83.434	119.15	97	37	36	28	27	25	5	4	8	23	22	22	6	5	8	22	22	21	6	5	8	43232000	61058000	42255000	4302200	4244900	6191500	0.1	0.07	0.147	0.101	0.0190022
P31153	S-adenosylmethionine synthase isoform type-2	MAT2A	59.2	43.66	92.183	81	24	21	22	21	23	6	5	4	17	17	18	4	4	3	15	14	17	3	3	2	241190000	149270000	156380000	17039000	23488000	14864000	0.071	0.157	0.095	0.101	0.031216
P61158	Actin-related protein 3	ACTR3	54.8	47.371	150.21	130	20	20	32	28	41	11	9	9	17	16	20	8	8	7	17	16	20	8	8	7	329500000	289410000	459430000	36223000	38033000	34696000	0.11	0.131	0.076	0.101	0.024315
P62937	Peptidyl-prolyl cis-trans isomerase A	PPIA	81.8	18.012	121.41	175	11	11	42	32	46	18	19	18	10	7	10	6	6	5	10	7	10	6	6	5	4790300000	3730700000	4486200000	523180000	468690000	318610000	0.109	0.126	0.071	0.101	0.00026163
Q9ULV4	Coronin-1C	CORO1C	47.3	53.248	309.52	160	26	25	40	34	33	17	19	17	20	17	22	11	11	11	19	16	21	11	10	10	717260000	567250000	652760000	60594000	70447000	64099000	0.084	0.124	0.098	0.101	0.0055774
Q5T4S7	E3 ubiquitin-protein ligase UBR4	UBR4	13.6	573.83	194.51	93	55	55	27	29	34	1	0	2	28	27	33	1	0	2	28	27	33	1	0	2	3896200	4730800	6420600	716060	0	288160	0.184		0.045	0.1	0.0188166
P05089	Arginase-1	ARG1	16.8	34.735	9.1167	6	4	4	1	0	1	1	2	1	1	0	1	3	2	1	1	0	1	3	2	1	42303000	0	58240000	6793500	3841700	4175100	0.161		0.072	0.098	0.111505
P37235	Hippocalcin-like protein 1	HPCAL1	25.9	22.313	8.6076	10	5	5	2	4	1	2	0	1	3	5	1	2	0	1	3	5	1	2	0	1	3937100	15073000	1457000	745400	0	590930	0.189		0.406	0.098	0.27944
P47895	Aldehyde dehydrogenase family 1 member A3	ALDH1A3	51.2	56.108	106.27	103	26	22	32	25	26	7	7	6	18	16	16	7	6	7	17	14	15	5	5	6	111490000	90068000	102090000	9545200	9733200	10630000	0.086	0.108	0.104	0.098	0.0045988
P48509	CD151 antigen	CD151	17.8	28.295	14.661	12	4	4	2	4	2	2	1	1	1	4	1	1	1	1	1	4	1	1	1	1	82252000	113010000	137080000	10563000	15074000	7076200	0.128	0.133	0.052	0.098	0.02482
P07711	Cathepsin L1	CTSL	17.7	37.564	13.94	29	6	5	6	6	5	5	4	3	5	5	6	4	4	3	5	5	5	4	4	3	133220000	164070000	131300000	18463000	14883000	8071600	0.139	0.091	0.061	0.097	0.00030345
P62820	Ras-related protein Rab-1A	RAB1A	79	22.677	259.04	91	17	11	24	21	26	7	6	7	13	11	14	5	5	5	8	7	8	3	2	3	426650000	723220000	669880000	60541000	56845000	59368000	0.142	0.079	0.089	0.097	0.026677
Q05209	Tyrosine-protein phosphatase non-receptor type 12	PTPN12	20.8	88.105	48.136	28	12	12	5	8	10	2	1	2	5	7	8	2	1	2	5	7	8	2	1	2	3834700	8350100	11297000	935400	323120	984170	0.244	0.039	0.087	0.096	0.083183
Q9P2T1	GMP reductase 2	GMPR2	17.8	37.874	7.6556	13	6	6	5	4	4	0	0	0	4	3	3	0	0	1	4	3	3	0	0	1	7021200	6001800	7810600	0	0	666670			0.085	0.096
P06733	Alpha-enolase	ENO1	76.5	47.168	323.31	311	33	31	84	78	88	22	21	18	30	24	29	12	12	10	29	22	27	10	11	9	3323200000	2490400000	3468500000	272460000	328850000	282110000	0.082	0.132	0.081	0.095	0.011679
P07437	Tubulin beta chain	TUBB	65.3	49.67	122.36	114	29	6	29	19	36	10	11	9	28	23	28	18	19	17	6	4	6	4	5	4	1637800000	1196200000	1978100000	156730000	138560000	157920000	0.096	0.116	0.08	0.094	0.023438
Q16658	Fascin	FSCN1	56.2	54.529	266.89	149	32	32	40	31	37	14	15	12	27	18	26	11	11	10	27	18	26	11	11	10	570180000	468810000	443330000	43581000	50039000	45401000	0.076	0.107	0.102	0.094	0.0074205
Q99519	Sialidase-1	NEU1	16.6	45.467	16.352	15	6	6	4	3	5	0	2	1	3	2	4	0	2	1	3	2	4	0	2	1	4969900	6950900	7502100	0	1047600	171640		0.151	0.023	0.094	0.0111796
Q7Z6Z7	E3 ubiquitin-protein ligase HUWE1	HUWE1	12.9	481.89	227.45	91	45	45	26	34	28	1	1	1	24	35	28	1	1	1	24	35	28	1	1	1	4232100	11588000	11999000	780590	802320	1007800	0.184	0.069	0.084	0.093	0.079503
P80303	Nucleobindin-2	NUCB2	43.1	50.195	119.13	64	15	15	21	11	14	6	9	3	13	9	11	5	6	2	13	9	11	5	6	2	114100000	89246000	129820000	9961300	17717000	3004500	0.087	0.199	0.023	0.092	0.00130179
Q92530	Proteasome inhibitor PI31 subunit	PSMF1	36.9	29.816	66.349	22	8	8	6	7	6	1	1	1	5	7	4	1	1	1	5	7	4	1	1	1	35670000	36454000	48831000	3748700	4311400	3078300	0.105	0.118	0.063	0.092	0.0133798
Q9BRK3	Matrix-remodeling-associated protein 8	MXRA8	40.7	49.131	41.633	24	14	14	7	8	9	0	0	0	6	8	7	1	0	0	6	8	7	1	0	0	9113000	26704000	15680000	1572100	0	0	0.173			0.092
Q9UNS2	COP9 signalosome complex subunit 3	COPS3	31.9	47.873	74.082	29	10	10	7	11	6	0	2	3	5	8	5	0	2	3	5	8	5	0	2	3	14800000	25626000	14512000	0	1583600	1770700		0.062	0.122	0.092	0.045122
P25325	3-mercaptopyruvate sulfurtransferase	MPST	42.4	33.178	28.561	18	8	8	5	5	6	0	1	1	6	5	6	0	1	1	6	5	6	0	1	1	19347000	11138000	16862000	0	1391500	1496100		0.125	0.089	0.091	0.027561
Q16555	Dihydropyrimidinase-related protein 2	DPYSL2	54.2	62.293	165.02	131	25	21	37	27	36	10	9	12	19	19	22	10	10	11	16	15	18	8	8	9	185240000	133730000	219340000	16689000	15273000	17034000	0.09	0.114	0.078	0.091	0.022501
Q68EM7	Rho GTPase-activating protein 17	ARHGAP17	17.5	95.436	34.747	22	10	10	8	2	8	1	1	2	6	2	6	1	1	2	6	2	6	1	1	2	8718700	1970300	6604700	368650	421060	779940	0.042	0.214	0.118	0.091	0.119665
Q7L8L6	FAST kinase domain-containing protein 5, mitochondrial	FASTKD5	5.9	86.573	2.89	4	4	4	2	1	0	0	1	0	2	1	0	0	1	0	2	1	0	0	1	0	3463200	856490	0	0	196910	0		0.23		0.091
P68032	Actin, alpha cardiac muscle 1	ACTC1	72.4	42.019	323.31	230	34	1	59	54	86	13	9	9	31	22	31	15	15	15	1	0	1	0	0	0	3427800000	4663800000	4454300000	434140000	374470000	325960000	0.127	0.08	0.073	0.09	0.009998
Q15019	Septin-2	SEPT2	62.3	41.487	205.88	144	22	22	43	30	44	8	9	10	20	12	17	6	7	8	20	12	17	6	7	8	309590000	174350000	372600000	27644000	24130000	25099000	0.089	0.138	0.067	0.09	0.047102
Q15185	Prostaglandin E synthase 3	PTGES3	30.6	18.697	82.509	49	7	7	14	9	12	4	6	4	6	5	7	3	5	2	6	5	7	3	5	2	308510000	483540000	457580000	34502000	43332000	35000000	0.112	0.09	0.076	0.09	0.020142
Q96QK1	Vacuolar protein sorting-associated protein 35	VPS35	35.2	91.706	123.94	68	24	24	17	21	15	3	6	6	13	17	13	4	6	5	13	17	13	4	6	5	36852000	43206000	42278000	3625700	3733100	3598700	0.098	0.086	0.085	0.09	0.0028389
O75369	Filamin-B	FLNB	67.9	278.16	323.31	921	156	145	236	222	258	66	65	74	126	106	130	49	49	51	120	96	122	44	43	46	418650000	507850000	527670000	38963000	44665000	46294000	0.093	0.088	0.088	0.089	0.0057424
P41250	Glycine--tRNA ligase	GARS	54.3	83.165	221.3	147	33	33	40	38	35	11	12	11	21	22	27	10	9	9	21	22	27	10	9	9	94063000	113950000	112070000	8971000	9895300	9683400	0.095	0.087	0.086	0.089	0.0042381
Q06124	Tyrosine-protein phosphatase non-receptor type 11	PTPN11	35.7	68.436	99.66	51	24	24	18	10	14	4	1	4	17	11	12	4	1	4	17	11	12	4	1	4	20956000	13737000	22840000	1917700	1355800	1762300	0.092	0.099	0.077	0.088	0.024304
Q96FW1	Ubiquitin thioesterase OTUB1	OTUB1	42.8	31.284	51.271	49	11	11	11	11	16	5	4	2	9	9	10	4	4	2	9	9	10	4	4	2	85659000	90479000	141980000	7565900	12571000	7760000	0.088	0.139	0.055	0.088	0.033261
Q9NR45	Sialic acid synthase	NANS	47.6	40.307	64.9	52	16	16	16	10	16	4	3	3	11	8	12	4	3	3	11	8	12	4	3	3	60078000	57736000	71630000	6960800	5114400	4608500	0.116	0.089	0.064	0.088	0.000184378
P11234	Ras-related protein Ral-B	RALB	33	23.408	16.474	16	8	4	4	7	4	1	0	0	7	7	5	1	1	0	3	4	2	1	0	0	17417000	33595000	31922000	2403700	0	0	0.138			0.087
P26038	Moesin	MSN	57.7	67.819	323.31	352	39	27	95	83	93	30	27	24	35	33	36	18	15	14	24	23	25	12	9	8	1459800000	1092300000	1317500000	122910000	131850000	80580000	0.084	0.121	0.061	0.087	0.0083209
P60981	Destrin	DSTN	39.4	18.506	32.663	70	10	8	18	19	16	7	6	4	8	8	7	3	4	3	6	7	5	2	3	2	346720000	404710000	371200000	34396000	41310000	21434000	0.099	0.102	0.058	0.087	4.161e-05
Q9UKM7	Endoplasmic reticulum mannosyl-oligosaccharide 1,2-alpha-mannosidase	MAN1B1	20.9	79.579	30.689	24	12	12	6	9	6	0	2	1	6	7	8	0	2	1	6	7	8	0	2	1	5963200	10825000	7224700	0	971360	426610		0.09	0.059	0.087	0.030682
Q03405	Urokinase plasminogen activator surface receptor	PLAUR	29.6	36.978	121.95	38	7	7	9	12	9	3	3	2	5	7	5	2	3	2	5	7	5	2	3	2	49904000	42716000	63040000	5491600	6567800	1322000	0.11	0.154	0.021	0.086	0.00153636
Q8N8S7	Protein enabled homolog	ENAH	29.9	66.509	54.033	36	12	12	10	6	12	2	3	3	8	4	9	2	2	2	8	4	9	2	2	2	21245000	17237000	34977000	1202700	2995100	2150100	0.057	0.174	0.061	0.086	0.053559
O43747	AP-1 complex subunit gamma-1	AP1G1	20.2	91.35	27.096	33	16	16	4	16	8	0	3	2	5	13	8	0	3	2	5	13	8	0	3	2	3506100	25835000	5931200	0	1279200	720910		0.05	0.122	0.085	0.26796
P23921	Ribonucleoside-diphosphate reductase large subunit	RRM1	25.4	90.069	43.628	37	19	19	12	7	8	3	3	4	11	6	10	3	4	4	11	6	10	3	4	4	13205000	12846000	15161000	1403300	1030100	1071000	0.106	0.08	0.071	0.085	6.3195e-05
P40189	Interleukin-6 receptor subunit beta	IL6ST	21.4	103.54	29.707	22	13	13	6	8	7	1	0	0	6	7	8	1	0	0	6	7	8	1	0	0	4376100	5720900	7780800	507440	0	0	0.116			0.085
P25788	Proteasome subunit alpha type-3	PSMA3	51.4	28.433	53.156	72	14	14	24	16	18	4	4	6	12	10	10	4	2	3	12	10	10	4	2	3	303480000	265840000	266110000	25704000	13012000	31066000	0.085	0.049	0.117	0.084	4.3737e-05
P60709	Actin, cytoplasmic 1	ACTB	84	41.736	323.31	1455	38	2	368	326	455	121	95	90	33	29	33	17	17	18	1	2	2	0	0	0	31092000000	29801000000	33553000000	3050700000	2616300000	2237000000	0.098	0.088	0.067	0.084	1.68779e-05
Q9BUL8	Programmed cell death protein 10	PDCD10	25	24.701	16.356	13	6	6	4	3	4	1	0	1	4	3	4	1	0	1	4	3	4	1	0	1	35015000	10244000	33123000	2194200	0	2187900	0.063		0.066	0.084	0.095084
P06396	Gelsolin	GSN	41.2	85.696	176.97	43	27	10	13	11	12	2	3	2	16	14	16	16	19	16	9	6	8	2	2	2	50094000	41823000	61847000	3887800	5399000	3423100	0.078	0.129	0.055	0.083	0.0150798
P08238	Heat shock protein HSP 90-beta	HSP90AB1	64	83.263	323.31	633	54	36	153	160	196	47	41	36	43	38	50	24	22	21	27	23	32	14	13	12	2545000000	2390500000	3070900000	287510000	205410000	168860000	0.113	0.086	0.055	0.083	0.00030161
Q2M2I8	AP2-associated protein kinase 1	AAK1	25.9	103.88	105.5	32	15	15	8	9	8	2	2	3	7	8	7	2	2	3	7	8	7	2	2	3	8571900	8994100	9494800	388180	515240	1308800	0.045	0.057	0.138	0.082	2.4915e-05
Q8IZ83	Aldehyde dehydrogenase family 16 member A1	ALDH16A1	14.7	85.126	15.588	24	9	9	5	5	8	2	1	3	5	4	5	2	1	3	5	4	5	2	1	3	11095000	8833500	10310000	221730	758070	1495400	0.02	0.086	0.145	0.082	0.00025973
P23528	Cofilin-1	CFL1	85.5	18.502	298.42	156	19	14	33	32	42	17	17	15	14	14	15	9	11	10	9	10	10	7	8	7	3678500000	3469700000	4584200000	374770000	382380000	198230000	0.102	0.11	0.043	0.081	0.00049652
P07741	Adenine phosphoribosyltransferase	APRT	45.6	19.608	25.615	14	6	6	4	4	5	1	0	0	4	4	4	1	0	0	4	4	4	1	0	0	34193000	30987000	37097000	2713400	0	0	0.079			0.08
P61769	Beta-2-microglobulin	B2M	37.8	13.714	19.196	33	4	4	8	10	10	2	2	1	3	3	4	2	1	1	3	3	4	2	1	1	424500000	644260000	563020000	25534000	76635000	27658000	0.06	0.119	0.049	0.08	0.00164343
Q9NVA2	Septin-11	SEPT11	36.1	49.398	118.02	77	14	8	22	14	20	7	7	7	10	10	10	6	5	6	7	5	7	3	2	3	171370000	136730000	193130000	17573000	13513000	9213900	0.103	0.099	0.048	0.08	0.0114754
Q9UIW2	Plexin-A1	PLXNA1	7.4	211.06	21.186	16	12	9	2	7	5	1	1	0	2	8	4	1	1	0	1	7	2	1	1	0	490120	1298400	1428800	85913	0	0	0.175			0.08
O00429	Dynamin-1-like protein	DNM1L	51.1	81.876	122.44	92	30	30	23	23	28	7	6	5	19	17	22	8	7	4	19	17	22	8	7	4	26769000	30959000	42209000	3549000	3390700	977120	0.133	0.11	0.023	0.079	0.002816
O43765	Small glutamine-rich tetratricopeptide repeat-containing protein alpha	SGTA	21.4	34.063	10.086	11	6	6	3	4	2	0	1	1	3	3	3	0	1	1	3	3	3	0	1	1	26258000	19319000	17297000	0	1372500	1950100		0.071	0.113	0.079	0.0118407
P30622	CAP-Gly domain-containing linker protein 1	CLIP1	20.8	162.24	73.14	41	25	21	16	13	9	2	0	1	13	13	11	2	0	2	11	11	9	2	0	2	9612600	6719900	4730100	578780	0	523590	0.06		0.111	0.079	0.044818
P00338	L-lactate dehydrogenase A chain	LDHA	56.6	36.688	323.31	164	19	18	41	49	45	10	13	6	17	17	18	7	8	5	16	16	17	6	7	4	1531300000	1546700000	1356700000	143780000	122530000	78671000	0.094	0.079	0.058	0.078	2.4249e-05
P12955	Xaa-Pro dipeptidase	PEPD	31	54.548	58.289	39	12	12	13	9	11	2	2	2	9	8	10	2	2	2	9	8	10	2	2	2	35005000	25745000	28216000	3044400	1605600	2287400	0.087	0.062	0.081	0.078	0.0103197
P18085	ADP-ribosylation factor 4	ARF4	47.2	20.511	20.412	30	8	6	4	12	6	3	3	2	6	6	7	4	4	4	4	4	5	2	2	2	47122000	322060000	124170000	14988000	11393000	12220000	0.318	0.035	0.098	0.078	0.20538
Q14315	Filamin-C	FLNC	52.7	291.02	323.31	566	115	103	148	137	144	39	42	56	98	85	92	35	41	46	90	74	82	29	34	40	202820000	220360000	243960000	14487000	15049000	22561000	0.071	0.068	0.092	0.078	7.6747e-05
Q15435	Protein phosphatase 1 regulatory subunit 7	PPP1R7	39.7	41.564	54.727	39	16	16	11	9	14	1	2	2	9	8	11	1	2	2	9	8	11	1	2	2	29681000	30422000	49067000	1557400	3766000	3170200	0.052	0.124	0.065	0.078	0.034259
P06730	Eukaryotic translation initiation factor 4E	EIF4E	24	25.097	12.749	17	6	6	5	5	3	1	2	1	4	4	3	1	2	1	4	4	3	1	2	1	49536000	157050000	42525000	5246300	9091300	4899500	0.106	0.058	0.115	0.077	0.174797
P15153	Ras-related C3 botulinum toxin substrate 2	RAC2	34.9	21.429	9.0499	22	7	4	6	6	5	2	1	2	7	7	6	4	2	2	4	4	3	2	1	2	86205000	114110000	87245000	9284800	6334400	6592000	0.108	0.056	0.076	0.077	0.0106026
Q08257	Quinone oxidoreductase	CRYZ	40.4	35.206	36.742	25	10	10	4	11	5	3	1	1	3	9	4	3	1	1	3	9	4	3	1	1	15931000	30666000	10724000	2541400	943210	925480	0.16	0.031	0.086	0.077	0.098743
Q16401	26S proteasome non-ATPase regulatory subunit 5	PSMD5	41.1	56.195	49.181	56	16	16	16	14	14	4	3	5	13	11	11	3	3	5	13	11	11	3	3	5	45502000	31728000	33919000	3113600	2837400	2622400	0.068	0.089	0.077	0.077	0.0152797
Q58FF8	Putative heat shock protein HSP 90-beta 2	HSP90AB2P	23.9	44.348	36.917	29	12	3	12	4	4	3	3	3	10	8	11	6	6	7	3	2	2	1	1	1	110780000	45681000	68153000	6200000	5693500	5493800	0.056	0.125	0.081	0.077	0.06862
Q9BR76	Coronin-1B	CORO1B	39.3	54.234	142.02	64	17	17	18	16	18	3	5	4	12	10	11	3	5	4	12	10	11	3	5	4	96210000	123390000	128920000	5072200	11324000	10416000	0.053	0.092	0.081	0.077	0.0004799
P19105	Myosin regulatory light chain 12A	MYL12A	56.7	19.794	181.78	98	9	4	21	32	30	5	5	5	9	8	9	3	3	2	4	4	4	1	1	0	553200000	1366800000	1091900000	85619000	88085000	55901000	0.155	0.064	0.051	0.076	0.060524
Q9UH65	Switch-associated protein 70	SWAP70	27.7	68.997	30.324	22	11	11	6	6	9	0	1	0	5	7	8	0	1	0	5	7	8	0	1	0	7246100	9205300	12984000	0	744100	0		0.081		0.076
P16152	Carbonyl reductase [NADPH] 1	CBR1	77.6	30.375	128.19	77	18	16	21	21	21	4	6	4	15	13	15	2	4	3	13	11	13	1	3	2	161160000	131880000	174320000	8740900	16423000	10059000	0.054	0.125	0.058	0.075	0.0003557
P25786	Proteasome subunit alpha type-1	PSMA1	47.5	29.555	70.641	109	13	13	27	22	31	10	7	12	11	12	11	5	6	7	11	12	11	5	6	7	305760000	321110000	343830000	18250000	20664000	33775000	0.06	0.064	0.098	0.075	1.7831e-05
P68104	Elongation factor 1-alpha 1	EEF1A1	77.1	50.14	323.31	440	36	36	123	94	129	31	35	28	30	24	27	10	12	12	30	24	27	10	12	12	6719100000	4791800000	6155100000	423990000	529850000	364190000	0.063	0.111	0.059	0.075	0.0109195
Q92747	Actin-related protein 2/3 complex subunit 1A	ARPC1A	51.4	41.569	98.9	57	16	16	17	13	15	4	5	3	11	11	12	4	5	3	11	11	12	4	5	3	69013000	77736000	75561000	5315900	5223400	6148500	0.077	0.067	0.081	0.075	0.00147898
Q9HB71	Calcyclin-binding protein	CACYBP	67.5	26.21	82.449	64	16	16	18	12	21	5	3	5	12	9	12	4	3	5	12	9	12	4	3	5	192850000	201920000	269640000	17975000	14509000	17640000	0.093	0.072	0.065	0.075	0.0137398
P53396	ATP-citrate synthase	ACLY	52	120.84	201.9	268	50	50	74	65	73	17	18	21	44	36	41	16	17	20	44	36	41	16	17	20	190880000	173340000	204910000	11892000	12047000	18214000	0.062	0.069	0.089	0.074	4.38e-05
Q08209	Serine/threonine-protein phosphatase 2B catalytic subunit alpha isoform	PPP3CA	24	58.687	21.018	28	11	7	8	7	8	2	2	1	7	6	6	2	2	1	5	3	3	0	0	0	10618000	22857000	15131000	1109200	1552000	936110	0.104	0.068	0.062	0.074	0.052443
P60891	Ribose-phosphate pyrophosphokinase 1	PRPS1	45.6	34.834	32.779	38	14	4	12	10	9	2	3	2	9	8	9	1	2	1	3	1	2	0	0	0	43025000	71218000	33161000	4721400	1326200	4758700	0.11	0.019	0.144	0.073	0.057898
P11216	Glycogen phosphorylase, brain form	PYGB	51.7	96.695	129.44	122	41	33	39	28	36	6	5	8	32	22	29	8	6	9	26	16	24	6	3	7	62904000	57276000	53857000	4226000	2102400	6195900	0.067	0.037	0.115	0.072	4.4445e-05
Q13885	Tubulin beta-2A chain	TUBB2A	70.6	49.906	66.067	36	29	6	11	9	9	3	3	1	26	20	26	15	14	12	4	2	4	2	1	0	64279000	42178000	81953000	5695500	7247400	657950	0.089	0.172	0.008	0.072	0.0075408
Q8IYT4	Katanin p60 ATPase-containing subunit A-like 2	KATNAL2	2.2	61.252	2.1276	8	1	1	2	2	1	1	1	1	1	1	1	1	1	1	1	1	1	1	1	1	47505000	48101000	56943000	2298900	2957400	5689900	0.048	0.061	0.1	0.072	0.00012326
P26641	Elongation factor 1-gamma	EEF1G	35.9	50.118	53.435	123	19	19	31	30	26	12	12	12	15	13	13	9	10	10	15	13	13	9	10	10	670850000	633370000	551700000	46668000	45051000	39507000	0.07	0.071	0.072	0.071	0.0037384
Q13308	Inactive tyrosine-protein kinase 7	PTK7	23.6	118.39	62.529	42	21	21	8	15	13	2	2	2	9	14	11	2	2	2	9	14	11	2	2	2	7227600	18453000	16481000	722430	1463700	811550	0.1	0.079	0.049	0.071	0.063884
Q9UBQ0	Vacuolar protein sorting-associated protein 29	VPS29	36.8	20.505	14.169	13	5	5	4	4	3	0	1	1	4	3	2	1	1	1	4	3	2	1	1	1	27521000	74425000	20985000	2355400	2691200	3646000	0.086	0.036	0.174	0.071	0.152081
Q9Y4G6	Talin-2	TLN2	8.2	271.61	5.9658	9	24	6	3	2	2	0	1	1	16	13	16	14	14	13	4	2	3	0	1	1	309700	798580	672990	0	43578	40866		0.055	0.061	0.071	0.06394
Q9Y6E2	Basic leucine zipper and W2 domain-containing protein 2	BZW2	23.9	48.162	15.386	22	12	11	3	7	7	1	1	3	4	8	7	2	2	4	3	7	6	1	1	3	10245000	18072000	20002000	833450	957360	1630800	0.081	0.053	0.082	0.071	0.037758
O75436	Vacuolar protein sorting-associated protein 26A	VPS26A	25.7	38.169	16.893	22	6	6	5	9	5	0	2	1	4	4	4	0	3	1	4	4	4	0	3	1	23687000	33260000	16981000	0	2441500	1026300		0.073	0.06	0.07	0.033281
P25787	Proteasome subunit alpha type-2	PSMA2	64.5	25.898	79.217	68	12	12	21	15	19	4	4	5	10	9	10	3	2	3	10	9	10	3	2	3	293610000	223350000	307610000	16915000	19512000	20968000	0.058	0.087	0.068	0.07	0.0102566
P28072	Proteasome subunit beta type-6	PSMB6	33.9	25.357	43.51	40	8	8	7	7	8	6	6	6	5	6	7	4	4	4	5	6	7	4	4	4	348960000	358590000	305870000	22260000	22722000	25703000	0.064	0.063	0.084	0.07	0.0026608
Q12979	Active breakpoint cluster region-related protein	ABR	11.3	97.597	12.377	12	9	8	3	5	4	0	0	0	4	5	4	0	1	0	3	4	3	0	0	0	1113900	4423700	3096800	0	201510	0		0.046		0.07
P0DN79	Cystathionine beta-synthase-like protein	CBSL	18.1	60.586	7.5961	13	8	8	4	3	5	0	1	0	5	3	5	0	1	0	5	3	5	0	1	0	4496800	2467800	8408600	0	354290	0		0.144		0.069
P61081	NEDD8-conjugating enzyme Ubc12	UBE2M	43.2	20.9	15.013	30	9	9	10	6	10	2	0	2	7	4	9	2	0	2	7	4	9	2	0	2	96236000	75347000	134080000	7614400	0	6514900	0.079		0.049	0.069	0.031357
O15145	Actin-related protein 2/3 complex subunit 3	ARPC3	41.6	20.546	40.434	62	9	9	19	15	17	5	3	3	8	7	7	3	2	2	8	7	7	3	2	2	474410000	496750000	452350000	46883000	24560000	25264000	0.099	0.049	0.056	0.068	3.6975e-06
P15121	Aldose reductase	AKR1B1	54.4	35.853	65.313	64	15	14	17	17	18	4	5	3	12	9	11	3	4	3	11	8	10	3	4	3	230610000	181710000	218910000	12180000	19090000	11696000	0.053	0.105	0.053	0.068	0.000197151
P22314	Ubiquitin-like modifier-activating enzyme 1	UBA1	47.3	117.85	323.31	231	42	42	55	57	61	20	19	19	31	28	35	12	12	13	31	28	35	12	12	13	186440000	196790000	269770000	15674000	14514000	14300000	0.084	0.074	0.053	0.068	0.0163047
P46459	Vesicle-fusing ATPase	NSF	43.8	82.593	63.807	70	29	29	22	15	21	6	2	4	16	14	18	7	2	4	16	14	18	7	2	4	30185000	28301000	30866000	2518500	1122700	2432800	0.083	0.04	0.079	0.068	3.1512e-06
P46934	E3 ubiquitin-protein ligase NEDD4	NEDD4	7.2	149.11	19.443	13	9	8	3	6	3	0	1	0	4	6	4	0	1	1	4	6	3	0	1	0	1146400	1662500	1694300	0	101680	0		0.061		0.068
P49902	Cytosolic purine 5'-nucleotidase	NT5C2	16.9	64.969	21.114	12	7	7	5	2	4	0	0	1	6	3	3	0	1	1	6	3	3	0	1	1	5902800	3422700	3999900	0	294830	310140		0.086	0.078	0.068	0.03124
Q9NRN7	L-aminoadipate-semialdehyde dehydrogenase-phosphopantetheinyl transferase	AASDHPPT	17.2	35.776	8.1029	10	5	5	4	2	2	1	1	0	4	2	2	1	1	0	4	2	2	1	1	0	10467000	3920000	4769400	366120	507210	0	0.035	0.129		0.068	0.101635
P00492	Hypoxanthine-guanine phosphoribosyltransferase	HPRT1	46.3	24.579	18.646	33	9	9	8	9	9	3	2	2	6	7	8	3	2	2	6	7	8	3	2	2	75159000	70090000	76615000	6478300	4807700	3560300	0.086	0.069	0.046	0.067	2.812e-06
P11586	C-1-tetrahydrofolate synthase, cytoplasmic	MTHFD1	38.2	101.56	79.74	90	31	31	24	28	24	3	4	7	22	24	21	3	5	10	22	24	21	3	5	10	50437000	63383000	54964000	2553700	3369800	5399700	0.051	0.053	0.098	0.067	0.000176966
P48556	26S proteasome non-ATPase regulatory subunit 8	PSMD8	22	39.611	27.299	23	6	6	7	9	3	2	1	1	6	4	3	1	1	1	6	4	3	1	1	1	32190000	63216000	23101000	2366800	2753800	2715100	0.074	0.044	0.118	0.066	0.093436
Q9BPX5	Actin-related protein 2/3 complex subunit 5-like protein	ARPC5L	33.3	16.941	9.8186	8	4	4	2	3	1	1	0	1	2	3	1	1	0	1	2	3	1	1	0	1	40404000	49682000	30362000	2930300	0	2378300	0.073		0.078	0.066	0.0137844
Q9H223	EH domain-containing protein 4	EHD4	48.1	61.174	51.97	44	22	16	14	13	14	1	1	1	13	12	13	2	2	2	11	10	10	0	0	0	39223000	36338000	38411000	2251600	3079900	2172300	0.057	0.085	0.057	0.066	1.2723e-06
Q9NVD7	Alpha-parvin	PARVA	31.7	42.243	74.071	37	13	12	8	11	13	2	2	1	5	8	8	2	1	1	5	8	8	1	0	0	46314000	61781000	82231000	4325100	4242400	4062300	0.093	0.069	0.049	0.066	0.029481
P68363	Tubulin alpha-1B chain	TUBA1B	68.5	50.151	323.31	524	32	0	130	118	146	39	45	46	29	23	30	16	15	15	0	0	0	0	0	0	7067500000	6850100000	6773000000	410420000	463650000	473200000	0.058	0.068	0.07	0.065	1.153e-07
Q16181	Septin-7	SEPT7	48.7	50.679	232.37	82	19	19	27	18	27	2	5	3	16	11	13	2	3	2	16	11	13	2	3	2	218660000	175290000	234650000	4228800	18425000	18251000	0.019	0.105	0.078	0.065	0.00043787
P36405	ADP-ribosylation factor-like protein 3	ARL3	61	20.455	52.699	28	10	10	9	6	9	2	2	0	8	5	7	2	2	0	8	5	7	2	2	0	64320000	53603000	89021000	3808200	5025100	0	0.059	0.094		0.064	0.0175399
P63000	Ras-related C3 botulinum toxin substrate 1	RAC1	39.6	21.45	16.122	75	9	6	21	21	21	4	4	4	9	9	8	4	3	2	6	6	5	2	2	2	561690000	546260000	540140000	47130000	46221000	11999000	0.084	0.085	0.022	0.064	1.3047e-06
P15374	Ubiquitin carboxyl-terminal hydrolase isozyme L3	UCHL3	21.7	26.182	9.9126	17	4	4	5	6	5	0	1	0	3	4	3	0	1	1	3	4	3	0	1	1	18812000	33319000	32979000	0	2162800	1403500		0.065	0.043	0.063	0.023083
P32119	Peroxiredoxin-2	PRDX2	55.1	21.892	61.313	62	13	12	19	15	18	3	4	3	11	9	11	3	4	3	10	8	10	2	3	2	368530000	218410000	318490000	21830000	20482000	14636000	0.059	0.094	0.046	0.063	0.023545
P60660	Myosin light polypeptide 6	MYL6	75.5	16.93	112.52	91	10	8	25	19	21	9	7	10	8	5	8	5	5	5	6	3	6	3	3	3	2307700000	2198000000	2280600000	121520000	142770000	160020000	0.053	0.065	0.07	0.063	2.1763e-07
P62826	GTP-binding nuclear protein Ran	RAN	54.2	24.423	52.42	109	16	16	31	22	30	10	9	7	14	11	12	9	8	6	14	11	12	9	8	6	1437700000	1228000000	1394200000	110500000	97851000	47131000	0.077	0.08	0.034	0.063	4.2629e-05
Q14C86	GTPase-activating protein and VPS9 domain-containing protein 1	GAPVD1	8.8	164.98	17.594	15	10	10	6	2	5	0	1	1	6	2	5	1	1	1	6	2	5	1	1	1	2785100	951120	3604400	187800	84907	187160	0.067	0.089	0.052	0.063	0.099922
Q969P0	Immunoglobulin superfamily member 8	IGSF8	7	65.033	5.6798	5	4	4	1	1	2	0	1	0	1	1	3	0	1	0	1	1	3	0	1	0	2612000	3719300	5106100	0	240800	0		0.065		0.063
P27348	14-3-3 protein theta	YWHAQ	56.7	27.764	205.81	77	21	17	29	17	22	2	3	4	19	12	19	5	4	5	15	8	15	2	3	3	317350000	312000000	190940000	14125000	17310000	19473000	0.045	0.055	0.102	0.062	0.024965
P31150	Rab GDP dissociation inhibitor alpha	GDI1	54.1	50.582	86.519	42	26	14	11	13	12	2	2	2	16	15	16	8	7	7	8	11	9	2	2	2	34488000	43604000	39872000	2706800	2752100	1802900	0.078	0.063	0.045	0.062	0.0051756
P46976	Glycogenin-1	GYG1	22.9	39.383	19.357	14	6	6	5	3	5	0	1	0	5	3	4	0	1	0	5	3	4	0	1	0	27341000	11397000	25793000	0	1333000	0		0.117		0.062
P55036	26S proteasome non-ATPase regulatory subunit 4	PSMD4	39.5	40.736	54.697	56	11	8	15	14	17	5	2	3	9	9	9	4	2	4	6	8	8	3	2	3	249630000	253870000	243640000	18719000	14358000	13185000	0.075	0.057	0.054	0.062	1.3626e-07
P55786	Puromycin-sensitive aminopeptidase	NPEPPS	35.5	103.28	73.184	78	30	30	26	18	21	6	4	3	22	18	18	7	4	3	22	18	18	7	4	3	37121000	36703000	31498000	3176300	2020500	1295700	0.086	0.055	0.041	0.062	6.1786e-05
Q16512	Serine/threonine-protein kinase N1	PKN1	7.9	103.93	5.0511	9	7	6	3	2	3	1	0	0	4	3	3	1	0	0	4	2	3	1	0	0	3043900	2064400	2697000	161490	0	0	0.053			0.062
Q92973	Transportin-1	TNPO1	30.5	102.35	164.01	60	22	22	15	19	15	2	4	5	12	16	12	2	4	5	12	16	12	2	4	5	21883000	25395000	27962000	989630	1586100	2051900	0.045	0.062	0.073	0.062	0.000196279
Q9Y696	Chloride intracellular channel protein 4	CLIC4	79.1	28.772	112.31	67	14	14	16	17	24	5	3	2	8	7	11	4	3	2	8	7	11	4	3	2	157660000	167840000	192420000	13130000	11823000	6968100	0.083	0.07	0.036	0.062	0.000101229
O00487	26S proteasome non-ATPase regulatory subunit 14	PSMD14	46.8	34.577	47.536	27	9	9	7	6	9	0	2	3	5	4	6	0	2	3	5	4	6	0	2	3	38663000	107380000	75435000	0	3044200	5954300		0.028	0.079	0.061	0.073637
P51148	Ras-related protein Rab-5C	RAB5C	64.8	23.482	55.102	61	11	8	19	13	18	4	4	3	9	6	7	3	3	3	6	4	6	2	2	2	239260000	162750000	231580000	10001000	15220000	13173000	0.042	0.094	0.057	0.061	0.0147586
Q13596	Sorting nexin-1	SNX1	26.2	59.069	27.177	23	11	10	8	4	8	1	1	1	9	5	8	2	1	1	8	4	7	1	1	1	14757000	7681100	18595000	854720	886630	747040	0.058	0.115	0.04	0.061	0.056696
Q8WUH6	Transmembrane protein 263	TMEM263	12.9	11.748	2.4533	7	1	1	3	1	2	0	1	0	1	1	1	0	1	0	1	1	1	0	1	0	43291000	21270000	42082000	0	2154200	0		0.101		0.061
Q92572	AP-3 complex subunit sigma-1	AP3S1	16.6	21.732	21.1	10	3	3	2	2	3	1	1	1	3	2	2	1	1	1	3	2	2	1	1	1	16793000	20541000	19953000	1259900	1218700	1023200	0.075	0.059	0.051	0.061	0.0042018
Q9H936	Mitochondrial glutamate carrier 1	SLC25A22	32.2	34.47	22.005	16	8	5	4	5	6	0	1	0	4	5	6	0	1	0	3	2	4	0	1	0	23392000	19161000	30543000	0	1487100	0		0.078		0.061
Q9Y613	FH1/FH2 domain-containing protein 1	FHOD1	11.9	126.55	40.037	17	11	11	4	5	7	1	0	0	5	7	7	1	0	0	5	7	7	1	0	0	2744100	3807500	4470600	224270	0	0	0.082			0.061
O00469	Procollagen-lysine,2-oxoglutarate 5-dioxygenase 2	PLOD2	42.7	84.685	228.13	198	31	31	51	49	56	13	15	14	25	23	27	9	10	10	25	23	27	9	10	10	325010000	437110000	383780000	22302000	21948000	24240000	0.069	0.05	0.063	0.06	0.0080358
O43447	Peptidyl-prolyl cis-trans isomerase H	PPIH	23.7	19.208	5.5074	6	4	4	2	1	2	1	0	0	2	2	1	1	0	0	2	2	1	1	0	0	6863800	11061000	11216000	587110	0	0	0.086			0.06
P30086	Phosphatidylethanolamine-binding protein 1	PEBP1	85.6	21.057	168.95	51	13	13	17	14	13	3	2	2	11	10	7	3	2	2	11	10	7	3	2	2	361900000	301140000	306680000	18305000	6316900	33284000	0.051	0.021	0.109	0.06	0.000135085
P34932	Heat shock 70 kDa protein 4	HSPA4	48.9	94.33	171.7	151	36	32	46	39	43	7	8	8	29	23	28	7	8	6	25	20	24	5	6	5	90978000	91537000	92462000	5462900	6228500	4767100	0.06	0.068	0.052	0.06	7.2597e-09
P47756	F-actin-capping protein subunit beta	CAPZB	53.1	31.35	135.74	133	17	17	45	32	35	6	7	8	14	11	14	5	5	5	14	11	14	5	5	5	367300000	406550000	412290000	13485000	28800000	28877000	0.037	0.071	0.07	0.06	1.79481e-05
Q15691	Microtubule-associated protein RP/EB family member 1	MAPRE1	60.1	29.999	191.08	73	18	17	23	18	20	5	4	3	13	11	15	3	3	2	13	10	14	3	3	1	271220000	146670000	337870000	12547000	20511000	11985000	0.046	0.14	0.035	0.06	0.05176
Q9BQE3	Tubulin alpha-1C chain	TUBA1C	68.8	49.895	55.421	54	32	2	13	13	15	4	4	5	29	23	30	16	15	15	2	2	2	2	2	2	160310000	153700000	185460000	14085000	8149500	7862400	0.088	0.053	0.042	0.06	9.6561e-05
Q9NT62	Ubiquitin-like-conjugating enzyme ATG3	ATG3	38.9	35.864	23.134	18	9	9	5	4	6	1	1	1	5	4	6	1	1	1	5	4	6	1	1	1	20557000	30214000	50919000	2073300	2050700	1977300	0.101	0.068	0.039	0.06	0.070724
Q9UBQ7	Glyoxylate reductase/hydroxypyruvate reductase	GRHPR	41.2	35.668	28.839	29	8	8	10	9	6	2	1	1	5	6	6	2	2	1	5	6	6	2	2	1	50730000	42364000	42707000	2864500	2531200	0	0.056	0.06		0.06	0.00122396
P11413	Glucose-6-phosphate 1-dehydrogenase	G6PD	60.8	59.256	190.11	155	27	27	41	39	42	8	13	12	22	17	22	9	9	10	22	17	22	9	9	10	165310000	158820000	188020000	10380000	9851400	10086000	0.063	0.062	0.054	0.059	0.0030224
Q9HC38	Glyoxalase domain-containing protein 4	GLOD4	39.9	34.793	32.197	27	14	14	9	6	7	3	1	1	9	6	6	3	1	1	9	6	6	3	1	1	37664000	22099000	18130000	3095400	769060	760030	0.082	0.035	0.042	0.059	0.055581
Q9UNZ2	NSFL1 cofactor p47	NSFL1C	52.2	40.572	51.628	53	14	14	15	14	16	2	4	2	11	11	12	2	3	2	11	11	12	2	3	2	60956000	61804000	71283000	2899500	6182700	2460800	0.048	0.1	0.035	0.059	6.2605e-05
O75891	Cytosolic 10-formyltetrahydrofolate dehydrogenase	ALDH1L1	7.9	98.828	6.6492	3	6	3	2	0	1	0	0	0	4	2	1	1	0	0	2	0	1	1	0	0	2108300	0	659650	80703	0	0	0.038			0.058
P06132	Uroporphyrinogen decarboxylase	UROD	37.3	40.786	63.086	36	11	11	11	9	10	2	2	2	7	8	9	3	2	2	7	8	9	3	2	2	41851000	33870000	40973000	2899600	2281500	1645200	0.069	0.067	0.04	0.058	0.0048214
P49368	T-complex protein 1 subunit gamma	CCT3	60.7	60.533	145.12	236	32	32	66	52	62	16	19	21	26	26	28	14	17	17	26	26	28	14	17	17	564140000	422290000	586600000	24150000	32737000	34181000	0.043	0.078	0.058	0.058	0.010704
P63244	Receptor of activated protein C kinase 1	RACK1	85.2	35.076	323.31	142	22	22	38	40	35	8	10	11	20	18	17	6	9	10	20	18	17	6	9	10	1045700000	1106000000	944540000	18547000	77101000	84345000	0.018	0.07	0.089	0.058	4.3207e-05
Q8TD08	Mitogen-activated protein kinase 15	MAPK15	1.5	59.831	1.1422	4	1	1	1	1	1	0	1	0	1	1	1	0	1	0	1	1	1	0	1	0	13252000	13938000	22022000	0	953290	0		0.068		0.058
Q9NUQ9	Protein FAM49B	FAM49B	21.3	36.748	17.399	12	6	6	4	4	3	0	0	1	3	4	3	0	0	1	3	4	3	0	0	1	7935700	6255300	8817100	0	0	445340			0.051	0.058
P60842	Eukaryotic initiation factor 4A-I	EIF4A1	64	46.153	283.18	263	29	16	72	73	70	14	18	16	24	20	27	8	12	11	14	11	14	4	5	4	1499900000	1483500000	1817100000	95281000	99760000	80835000	0.064	0.067	0.044	0.057	0.0051581
Q13464	Rho-associated protein kinase 1	ROCK1	20.1	158.17	60.297	37	25	21	15	8	12	0	1	1	14	9	11	0	1	1	13	6	9	0	0	0	5576200	3964800	4995900	0	265480	282460		0.067	0.057	0.057	0.0104602
Q14195	Dihydropyrimidinase-related protein 3	DPYSL3	69.6	61.963	187.01	153	30	25	37	37	45	10	13	11	21	20	23	8	10	10	17	15	18	6	8	8	287950000	243860000	351380000	12347000	19603000	18376000	0.043	0.08	0.052	0.057	0.0124613
Q15907	Ras-related protein Rab-11B	RAB11B	50.9	24.488	46.815	41	10	10	9	12	11	2	5	2	8	8	7	3	4	2	8	8	7	3	4	2	236990000	277950000	223830000	10640000	28473000	2804800	0.045	0.102	0.013	0.057	0.00020349
Q96AT9	Ribulose-phosphate 3-epimerase	RPE	11.4	24.927	11.67	5	2	2	2	1	2	0	0	0	2	1	2	0	0	1	2	1	2	0	0	1	7558400	1191100	6344600	0	0	286360			0.045	0.057
Q9H0E2	Toll-interacting protein	TOLLIP	20.1	30.281	8.893	10	5	5	5	3	1	0	1	0	4	3	2	0	1	0	4	3	2	0	1	0	27199000	19384000	15842000	0	1179300	0		0.061		0.057
Q9H4M9	EH domain-containing protein 1	EHD1	66.5	60.626	169.97	115	33	23	34	30	33	3	6	9	20	23	22	4	6	8	14	17	18	2	3	5	74438000	82273000	148030000	3932600	4386600	9172200	0.053	0.053	0.062	0.057	0.054837
Q9NTK5	Obg-like ATPase 1	OLA1	44.2	44.743	41.661	56	14	14	11	17	17	5	3	3	8	9	13	6	3	3	8	9	13	6	3	3	40105000	62016000	92074000	4819100	3546700	2675000	0.12	0.057	0.029	0.057	0.055918
P49327	Fatty acid synthase	FASN	47.2	273.42	323.31	408	96	96	104	106	117	24	21	36	71	69	80	24	21	33	71	69	80	24	21	33	90450000	105550000	128200000	5632200	4593500	7845500	0.062	0.044	0.061	0.056	0.0114428
P55060	Exportin-2	CSE1L	32.3	110.42	111.84	107	29	29	25	31	29	8	7	7	14	21	20	7	7	7	14	21	20	7	7	7	44851000	56746000	65737000	3420800	2430800	3525000	0.076	0.043	0.054	0.056	0.0129819
P68371	Tubulin beta-4B chain	TUBB4B	69.4	49.83	323.31	628	31	2	190	136	183	47	40	32	30	24	30	17	18	16	2	1	2	0	1	1	5576600000	4180100000	5962800000	284900000	325410000	262220000	0.051	0.078	0.044	0.056	0.0117766
Q13492	Phosphatidylinositol-binding clathrin assembly protein	PICALM	28.1	70.754	92.956	53	13	13	12	13	10	6	7	5	8	9	7	4	6	4	8	9	7	4	6	4	63594000	90498000	88447000	4568200	6770200	2336900	0.072	0.075	0.026	0.056	0.0128772
P07384	Calpain-1 catalytic subunit	CAPN1	48.3	81.889	140.87	88	32	32	20	25	29	4	7	3	19	21	23	4	6	3	19	21	23	4	6	3	61937000	58407000	79028000	4003800	5129700	1816200	0.065	0.088	0.023	0.055	0.0103573
P30153	Serine/threonine-protein phosphatase 2A 65 kDa regulatory subunit A alpha isoform	PPP2R1A	50.4	65.308	175	148	31	26	41	39	43	8	10	7	23	17	22	7	7	4	19	15	18	6	5	3	174890000	169270000	234640000	11065000	11333000	9458000	0.063	0.067	0.04	0.055	0.0129189
P62136	Serine/threonine-protein phosphatase PP1-alpha catalytic subunit	PPP1CA	56.7	37.512	137.44	138	20	5	34	31	36	10	16	11	18	16	18	7	10	9	4	4	4	1	2	3	413360000	507890000	504010000	25112000	30073000	23915000	0.061	0.059	0.047	0.055	0.0047205
Q00577	Transcriptional activator protein Pur-alpha	PURA	16.8	34.91	97.695	15	6	6	3	6	2	2	1	1	3	5	2	2	1	1	3	5	2	2	1	1	25873000	56737000	10429000	0	1756800	1659500		0.031	0.159	0.055	0.164218
Q06323	Proteasome activator complex subunit 1	PSME1	47	28.723	41.994	45	11	11	13	13	10	4	3	2	8	9	7	3	2	1	8	9	7	3	2	1	76837000	98197000	70888000	4893700	6199500	2474300	0.064	0.063	0.035	0.055	0.0114593
Q96CN7	Isochorismatase domain-containing protein 1	ISOC1	20.1	32.236	7.8475	12	5	5	4	4	3	0	1	0	3	4	3	0	1	0	3	4	3	0	1	0	12197000	6968500	8750700	0	508620	0		0.073		0.055
Q96K76	Ubiquitin carboxyl-terminal hydrolase 47	USP47	9.8	157.31	19.012	15	12	12	4	4	6	1	0	0	5	4	6	1	0	0	5	4	6	1	0	0	1528400	422200	1437300	62653	0	0	0.041			0.055
O43776	Asparagine--tRNA ligase, cytoplasmic	NARS	32.1	62.942	110.28	78	19	19	19	20	22	6	6	5	13	14	13	6	7	6	13	14	13	6	7	6	135030000	130890000	171540000	8448900	8657900	6446800	0.063	0.066	0.038	0.054	0.0086775
O60701	UDP-glucose 6-dehydrogenase	UGDH	76.9	55.023	202.24	106	29	29	30	23	33	7	6	7	19	15	22	7	6	6	19	15	22	7	6	6	197010000	161300000	218530000	10278000	9930600	10838000	0.052	0.062	0.05	0.054	0.0083162
P07858	Cathepsin B	CTSB	50.4	37.821	319.71	172	19	19	45	43	42	18	10	14	17	18	17	9	7	8	17	18	17	9	7	8	1003400000	1155600000	1196700000	77383000	50367000	53910000	0.077	0.044	0.045	0.054	0.0031386
P16930	Fumarylacetoacetase	FAH	30.1	46.374	27.853	18	10	10	5	5	7	0	0	1	5	5	8	0	0	1	5	5	8	0	0	1	12291000	14848000	14196000	0	0	750070			0.053	0.054
P49588	Alanine--tRNA ligase, cytoplasmic	AARS	42.4	106.81	154.05	106	34	34	29	26	33	5	4	9	25	19	22	4	5	9	25	19	22	4	5	9	45854000	35262000	46358000	2019400	1809000	3079900	0.044	0.051	0.066	0.054	0.0080995
O15143	Actin-related protein 2/3 complex subunit 1B	ARPC1B	55.6	40.949	234.45	127	25	25	37	33	36	8	7	6	21	19	19	5	5	6	21	19	19	5	5	6	471220000	550190000	517400000	25244000	32188000	23897000	0.054	0.059	0.046	0.053	0.0022416
O43175	D-3-phosphoglycerate dehydrogenase	PHGDH	47.1	56.65	121.58	69	24	24	18	18	25	3	3	2	15	18	18	3	3	2	15	18	18	3	3	2	93368000	91627000	123090000	6563900	6438300	3411600	0.07	0.07	0.028	0.053	0.0109588
O75718	Cartilage-associated protein	CRTAP	45.1	46.561	44.786	71	17	17	16	17	22	6	5	5	12	11	13	5	4	4	12	11	13	5	4	4	85598000	126880000	106960000	6953300	4463900	5658500	0.081	0.035	0.053	0.053	0.0137442
P49721	Proteasome subunit beta type-2	PSMB2	37.3	22.836	44.31	50	10	10	15	13	13	2	3	4	7	8	5	2	3	3	7	8	5	2	3	3	145410000	189440000	217090000	4183700	9877100	15095000	0.029	0.052	0.07	0.053	0.0143585
Q9Y6I3	Epsin-1	EPN1	21.7	60.293	72.659	21	9	8	6	6	7	0	1	1	5	7	7	0	1	1	4	6	6	0	1	1	17725000	28016000	24525000	0	982200	1489100		0.035	0.061	0.053	0.010804
O75351	Vacuolar protein sorting-associated protein 4B	VPS4B	18.2	49.301	13.85	21	7	6	7	6	7	0	1	0	6	5	6	0	1	0	5	4	5	0	1	0	17950000	13056000	18527000	0	862080	0		0.066		0.052
P15531	Nucleoside diphosphate kinase A	NME1	61.2	17.149	14.019	43	10	5	14	8	11	4	4	2	10	9	9	6	6	6	5	4	4	2	2	1	115720000	286540000	191100000	15172000	10258000	5439700	0.131	0.036	0.028	0.052	0.063178
P22392	Nucleoside diphosphate kinase B	NME2	78.3	17.298	88.257	123	13	8	31	23	35	11	11	12	12	10	12	6	6	7	7	5	7	2	2	2	2062800000	1659900000	2197300000	133970000	101980000	69636000	0.065	0.061	0.032	0.052	0.0074585
P51812	Ribosomal protein S6 kinase alpha-3	RPS6KA3	26.8	83.735	30.412	29	16	15	7	10	8	1	1	2	8	10	7	1	1	2	8	9	6	1	1	2	6073800	11930000	8874400	0	477080	449600		0.04	0.051	0.052	0.037416
P52907	F-actin-capping protein subunit alpha-1	CAPZA1	65	32.922	136.65	73	12	8	18	17	23	6	4	5	9	9	10	5	3	4	6	5	7	2	2	2	394440000	416440000	561490000	32597000	22948000	15855000	0.083	0.055	0.028	0.052	0.0144049
Q99497	Protein deglycase DJ-1	PARK7	65.6	19.891	58.564	56	13	13	17	11	16	5	3	4	11	7	10	4	2	3	11	7	10	4	2	3	296560000	209560000	231070000	18188000	8248800	11754000	0.061	0.039	0.051	0.052	0.0125224
O15212	Prefoldin subunit 6	PFDN6	45	14.582	77.194	22	9	9	9	5	6	0	1	1	7	4	6	0	1	1	7	4	6	0	1	1	91776000	83497000	61616000	0	6541200	1447200		0.078	0.023	0.051	0.0078352
P21589	5'-nucleotidase	NT5E	55.9	63.367	289.05	214	33	33	57	60	57	14	11	15	26	27	26	11	10	11	26	27	26	11	10	11	486290000	515050000	593680000	23126000	26760000	30825000	0.048	0.052	0.052	0.051	0.0040389
P35080	Profilin-2	PFN2	27.9	15.046	8.3546	19	4	4	7	6	5	1	0	0	4	4	3	1	0	0	4	4	3	1	0	0	121490000	74081000	107890000	5180500	0	0	0.043			0.051
P53004	Biliverdin reductase A	BLVRA	39.2	33.428	26.226	31	11	11	8	11	9	2	1	0	6	10	7	2	1	0	6	10	7	2	1	0	45977000	34547000	40895000	3490600	641730	0	0.076	0.019		0.051	0.0031612
Q3ZCM7	Tubulin beta-8 chain	TUBB8	23.4	49.775	75.38	45	11	2	13	10	13	2	3	4	11	10	11	7	8	7	2	2	2	1	2	2	238930000	155180000	335240000	9063800	14469000	13324000	0.038	0.093	0.04	0.051	0.047262
Q8WZ42	Titin	TTN	0.3	3816	1.6072	9	6	6	0	0	5	0	2	2	0	0	5	0	1	1	0	0	5	0	1	1	0	0	494670	0	29655	21266			0.043	0.051
O00754	Lysosomal alpha-mannosidase	MAN2B1	17.7	113.74	45.568	25	14	14	5	9	9	0	2	0	5	8	9	0	2	0	5	8	9	0	2	0	3870800	13111000	9218900	0	435190	0		0.033		0.05
O75874	Isocitrate dehydrogenase [NADP] cytoplasmic	IDH1	41.8	46.659	40.947	63	16	15	17	19	18	4	3	2	13	14	14	5	3	2	12	13	13	5	3	2	43684000	62681000	55837000	3881000	3210500	1084400	0.089	0.051	0.019	0.05	0.0117623
P04075	Fructose-bisphosphate aldolase A	ALDOA	87.6	39.42	323.31	275	30	28	86	62	79	18	21	9	28	21	28	12	13	8	26	19	26	11	12	8	2193700000	1508300000	1984500000	88693000	147470000	47117000	0.04	0.098	0.024	0.05	0.012697
P05387	60S acidic ribosomal protein P2	RPLP2	80.9	11.665	166.43	81	10	10	16	22	24	6	7	6	7	7	8	4	5	4	7	7	8	4	5	4	1958200000	4087000000	3653200000	169580000	171010000	148020000	0.087	0.042	0.041	0.05	0.041964
P54652	Heat shock-related 70 kDa protein 2	HSPA2	30.8	70.02	20.134	20	21	7	8	5	6	0	0	1	20	17	19	6	6	6	7	6	6	0	0	1	7816300	6511500	9830800	0	0	400710			0.041	0.05
Q00610	Clathrin heavy chain 1	CLTC	56	191.61	323.31	543	91	91	138	141	145	37	38	44	71	67	80	29	31	37	71	67	80	29	31	37	374320000	450190000	445890000	18561000	20931000	24118000	0.05	0.046	0.054	0.05	0.0037381
Q16539	Mitogen-activated protein kinase 14	MAPK14	26.4	41.293	23.622	17	9	9	9	3	4	1	0	0	8	3	5	1	0	0	8	3	5	1	0	0	14997000	9246500	8733500	549830	0	0	0.037			0.05
P07686	Beta-hexosaminidase subunit beta	HEXB	34.7	63.111	89.04	105	19	19	25	29	27	7	8	9	14	14	15	6	8	9	14	14	15	6	8	9	160110000	147960000	159310000	6716700	7065000	9236000	0.042	0.048	0.058	0.049	1.5907e-06
P29692	Elongation factor 1-delta	EEF1D	50.5	31.121	146.56	107	14	13	29	20	27	9	11	11	14	10	14	7	7	6	13	10	13	7	7	6	1128700000	1059100000	974060000	51463000	47020000	57040000	0.046	0.044	0.059	0.049	0.00199669
P67775	Serine/threonine-protein phosphatase 2A catalytic subunit alpha isoform	PPP2CA	57.9	35.594	156.57	74	16	14	18	23	22	4	4	3	13	12	14	4	5	3	11	10	12	3	4	3	132230000	187740000	199520000	5139200	12088000	8428400	0.039	0.064	0.042	0.049	0.0156593
Q04760	Lactoylglutathione lyase	GLO1	62	20.777	28.038	30	10	10	9	8	9	2	1	1	7	5	8	2	1	1	7	5	8	2	1	1	120480000	125910000	130050000	6608900	7056100	4788600	0.055	0.056	0.037	0.049	9.8123e-07
Q14974	Importin subunit beta-1	KPNB1	44.3	97.169	284.09	198	33	33	48	59	52	15	12	12	24	26	28	13	11	11	24	26	28	13	11	11	281980000	367200000	399720000	20206000	17288000	14330000	0.072	0.047	0.036	0.049	0.0109992
Q7L1Q6	Basic leucine zipper and W2 domain-containing protein 1	BZW1	31.5	48.043	30.987	63	18	17	15	13	20	5	5	5	12	11	16	4	5	5	11	10	15	3	4	4	62485000	79695000	102090000	4300000	3962900	3714800	0.069	0.05	0.036	0.049	0.021238
Q8NBJ5	Procollagen galactosyltransferase 1	COLGALT1	44.4	71.635	131.39	76	24	24	22	23	27	2	0	2	13	18	15	2	0	1	13	18	15	2	0	1	90227000	86202000	95169000	4664500	0	4121300	0.052		0.043	0.049	0.000124722
O43396	Thioredoxin-like protein 1	TXNL1	48.1	32.251	61.327	37	11	11	11	9	9	2	3	3	8	8	7	2	3	3	8	8	7	2	3	3	91736000	75866000	79413000	3217800	4449000	4070700	0.035	0.059	0.051	0.048	0.0037602
P43490	Nicotinamide phosphoribosyltransferase	NAMPT	52.3	55.52	46.5	69	20	20	17	18	21	6	6	1	13	17	17	6	6	2	13	17	17	6	6	2	46315000	59993000	54118000	4242700	2468500	946520	0.092	0.041	0.017	0.048	0.00023788
P48643	T-complex protein 1 subunit epsilon	CCT5	82.3	59.67	281.52	245	46	46	66	56	75	12	15	21	30	27	38	10	10	11	30	27	38	10	10	11	324560000	327530000	423460000	11054000	16870000	23804000	0.034	0.052	0.056	0.048	0.0090559
P61981	14-3-3 protein gamma	YWHAG	33.2	28.302	74.845	50	10	6	15	10	12	5	4	4	10	9	8	2	2	3	6	6	4	1	1	1	301790000	164760000	184560000	8651700	13133000	9250100	0.029	0.08	0.05	0.048	0.040277
Q9UBR2	Cathepsin Z	CTSZ	30.4	33.868	51.67	24	6	6	8	8	6	0	1	1	5	6	5	0	1	1	5	6	5	0	1	1	122520000	183390000	210580000	0	12397000	4115900		0.068	0.02	0.048	0.0166641
Q9Y678	Coatomer subunit gamma-1	COPG1	54.1	97.717	224.38	188	40	35	48	50	51	10	14	15	27	31	30	8	12	12	24	27	28	7	11	11	131330000	134940000	165830000	4476600	6583200	9789000	0.034	0.049	0.059	0.048	0.0064412
P55884	Eukaryotic translation initiation factor 3 subunit B	EIF3B	36.7	92.48	118.44	106	27	27	29	33	28	6	6	4	19	18	18	6	6	3	19	18	18	6	6	3	81711000	100010000	99242000	4598600	5471700	3082300	0.056	0.055	0.031	0.047	0.0045157
P61966	AP-1 complex subunit sigma-1A	AP1S1	12	18.733	1.974	3	2	2	0	1	1	0	1	0	0	1	1	0	1	0	0	1	1	0	1	0	0	11264000	9309700	0	479400	0		0.043		0.047
Q13033	Striatin-3	STRN3	19.4	87.208	30.245	20	12	9	8	3	7	1	0	1	8	2	8	1	0	1	6	1	5	0	0	1	9628500	3316700	12035000	281760	0	507490	0.029		0.042	0.047	0.099144
Q13200	26S proteasome non-ATPase regulatory subunit 2	PSMD2	48.8	100.2	238.33	190	38	38	47	48	55	12	12	16	25	25	31	10	11	14	25	25	31	10	11	14	168580000	218930000	221450000	7899000	9756800	11066000	0.047	0.045	0.05	0.047	0.0078573
Q9Y3L3	SH3 domain-binding protein 1	SH3BP1	14.6	75.712	32.014	13	9	9	2	4	6	0	1	0	2	5	6	0	1	0	2	5	6	0	1	0	1896700	4396700	21481000	0	431050	0		0.098		0.047
O14672	Disintegrin and metalloproteinase domain-containing protein 10	ADAM10	33	84.141	52.363	33	16	16	9	11	10	1	1	1	8	10	9	1	2	1	8	10	9	1	2	1	8187900	12298000	13945000	190200	873750	0	0.023	0.071		0.046	0.0160844
P55072	Transitional endoplasmic reticulum ATPase	VCP	64.9	89.321	323.31	355	53	53	88	84	115	21	22	25	44	33	47	14	19	20	44	33	47	14	19	20	419570000	487990000	729410000	20103000	21688000	32700000	0.048	0.044	0.045	0.046	0.031101
Q92820	Gamma-glutamyl hydrolase	GGH	32.4	35.964	27.54	35	9	9	7	12	8	3	3	2	5	8	5	2	3	1	5	8	5	2	3	1	68406000	94244000	113730000	3572600	6954200	2271500	0.052	0.074	0.02	0.046	0.021838
Q9NRY5	Protein FAM114A2	FAM114A2	22.4	55.468	19.627	17	8	8	5	3	7	1	0	1	4	3	7	1	0	1	4	3	7	1	0	1	5289400	2346200	9493100	259860	0	0	0.049			0.046
P13987	CD59 glycoprotein	CD59	28.1	14.177	33.957	52	6	6	15	9	17	4	4	3	6	4	6	3	3	2	6	4	6	3	3	2	1820900000	1790500000	2188400000	85247000	93071000	79961000	0.047	0.052	0.037	0.045	0.004761
P62873	Guanine nucleotide-binding protein G(I)/G(S)/G(T) subunit beta-1	GNB1	62.4	37.377	320.45	79	17	10	17	17	26	5	7	7	12	11	15	5	5	4	7	6	9	3	3	2	549630000	729080000	870060000	28966000	35578000	32634000	0.053	0.049	0.038	0.045	0.0178995
Q9UBS4	DnaJ homolog subfamily B member 11	DNAJB11	38.3	40.513	83.725	65	14	14	17	19	19	2	4	4	9	10	12	2	4	4	9	10	12	2	4	4	132040000	196790000	204630000	3504900	12915000	7724500	0.027	0.066	0.038	0.045	0.0181046
P06865	Beta-hexosaminidase subunit alpha	HEXA	28.9	60.702	58.052	39	14	14	9	12	13	1	2	2	7	10	10	1	1	1	7	10	10	1	1	1	29692000	39613000	33923000	1418700	1660500	1466900	0.048	0.042	0.043	0.044	0.0075569
P28070	Proteasome subunit beta type-4	PSMB4	37.9	29.204	28.302	32	6	6	10	10	7	2	1	2	4	5	4	2	1	2	4	5	4	2	1	2	127040000	87830000	97589000	6049500	3456200	4298300	0.048	0.039	0.044	0.044	0.0137815
P35606	Coatomer subunit beta'	COPB2	44.4	102.49	229.46	166	35	35	45	47	50	8	7	9	27	28	28	7	6	9	27	28	28	7	6	9	102330000	133920000	151000000	6265500	4474300	6483200	0.061	0.033	0.043	0.044	0.0131217
Q07954	Prolow-density lipoprotein receptor-related protein 1	LRP1	21	504.6	286.21	245	83	83	68	74	72	10	11	10	48	58	57	11	10	10	48	58	57	11	10	10	18746000	30642000	34381000	1021500	1796700	858180	0.054	0.059	0.025	0.044	0.029898
Q13162	Peroxiredoxin-4	PRDX4	63.1	30.54	128.21	99	14	12	23	27	29	7	8	5	13	11	12	7	7	5	12	9	10	6	6	4	424260000	477140000	515680000	23419000	25290000	13540000	0.055	0.053	0.026	0.044	0.0034848
Q15436	Protein transport protein Sec23A	SEC23A	38.2	86.16	261.24	110	25	22	27	31	32	6	7	7	18	18	20	6	8	7	16	15	17	5	6	5	95970000	130790000	110060000	4259700	4832600	5705600	0.044	0.037	0.052	0.044	0.0087769
P25685	DnaJ homolog subfamily B member 1	DNAJB1	42.9	38.044	42.446	51	16	15	16	13	15	2	3	2	13	10	13	2	3	2	12	10	13	1	2	1	60305000	50603000	60440000	2810100	2509100	2018900	0.047	0.05	0.033	0.043	0.0035437
P26583	High mobility group protein B2	HMGB2	37.3	24.033	46.086	65	14	10	18	17	19	5	3	3	13	9	13	3	5	3	9	7	9	3	4	3	395400000	421560000	482550000	21602000	19401000	15296000	0.055	0.046	0.032	0.043	0.0038795
P38606	V-type proton ATPase catalytic subunit A	ATP6V1A	47.6	68.303	97.957	95	23	23	28	26	30	4	2	5	18	16	20	4	4	6	18	16	20	4	4	6	67942000	51411000	91719000	2030500	3252000	3775800	0.03	0.063	0.041	0.043	0.028937
Q13347	Eukaryotic translation initiation factor 3 subunit I	EIF3I	66.8	36.501	172.49	91	17	17	24	23	26	7	5	6	13	10	15	6	5	4	13	10	15	6	5	4	200050000	254670000	270920000	8641000	11156000	11672000	0.043	0.044	0.043	0.043	0.0084841
P30419	Glycylpeptide N-tetradecanoyltransferase 1	NMT1	20	56.806	17.625	30	9	6	8	10	7	2	2	1	6	8	7	2	3	1	5	5	6	1	2	0	31940000	24973000	32601000	786470	2200800	768570	0.025	0.088	0.024	0.042	0.00032319
P50991	T-complex protein 1 subunit delta	CCT4	69.9	57.924	228.05	151	31	31	43	35	48	8	8	9	23	20	27	8	8	9	23	20	27	8	8	9	268640000	208140000	297830000	11185000	12261000	9266300	0.042	0.059	0.031	0.042	0.0112236
P55209	Nucleosome assembly protein 1-like 1	NAP1L1	27.6	45.374	99.627	57	10	10	17	11	14	4	7	4	9	7	10	3	5	3	9	7	10	3	5	3	364970000	324620000	449070000	14809000	16744000	15728000	0.041	0.052	0.035	0.042	0.010002
Q13126	S-methyl-5'-thioadenosine phosphorylase	MTAP	70	31.236	65.618	54	16	16	15	16	19	3	1	0	12	12	12	3	1	0	12	12	12	3	1	0	66196000	68711000	93500000	4287100	2040700	0	0.065	0.03		0.042	0.0074965
Q9UJ70	N-acetyl-D-glucosamine kinase	NAGK	41.3	37.375	40.655	35	12	12	10	13	10	1	1	0	9	11	9	1	1	0	9	11	9	1	1	0	26086000	40345000	33370000	1193200	1592900	0	0.046	0.039		0.042	0.0092967
O75886	Signal transducing adapter molecule 2	STAM2	13.1	58.164	9.0113	7	6	5	2	2	2	0	1	0	3	3	5	1	1	0	2	2	4	1	1	0	4689200	7269400	9510200	242360	350600	0	0.052	0.048		0.041	0.038898
P05388	60S acidic ribosomal protein P0	RPLP0	51.1	34.273	158.99	111	16	16	31	31	30	7	7	5	13	11	14	6	6	4	13	11	14	6	6	4	794230000	1161600000	1173000000	50816000	42621000	35714000	0.064	0.037	0.03	0.041	0.0151433
P05976	Myosin light chain 1/3, skeletal muscle isoform	MYL1	8.2	21.145	4.6281	20	1	1	5	4	5	2	2	2	1	1	1	1	1	1	1	1	1	1	1	1	134190000	132520000	142860000	5627000	5134600	6091400	0.042	0.039	0.043	0.041	0.00060163
P08670	Vimentin	VIM	90.1	53.651	323.31	1110	65	62	348	271	353	51	46	41	59	46	61	24	25	20	56	43	58	23	24	19	21254000000	15256000000	19953000000	633100000	953040000	721440000	0.03	0.062	0.036	0.041	0.0100586
P36507	Dual specificity mitogen-activated protein kinase kinase 2	MAP2K2	44.2	44.424	84.895	46	14	7	14	12	16	1	2	1	10	9	12	1	2	1	6	5	6	0	1	1	42130000	48623000	52035000	475400	3436100	0	0.011	0.071		0.041	0.00135509
P45974	Ubiquitin carboxyl-terminal hydrolase 5	USP5	36.9	95.785	94.224	77	26	26	19	18	29	5	3	3	14	15	19	4	2	2	14	15	19	4	2	2	35591000	45409000	57614000	2748600	1152300	1837300	0.077	0.025	0.032	0.041	0.020163
P61077	Ubiquitin-conjugating enzyme E2 D3	UBE2D3	14.3	16.687	3.5209	8	2	1	1	2	3	1	0	1	1	2	2	1	1	1	1	1	1	0	1	0	18331000	144200000	291470000	7345700	4978900	6087300	0.401	0.035	0.021	0.041	0.20722
P78371	T-complex protein 1 subunit beta	CCT2	72	57.488	323.31	244	41	41	72	59	73	14	14	12	35	29	34	11	11	10	35	29	34	11	11	10	444240000	305310000	516290000	17712000	17941000	16156000	0.04	0.059	0.031	0.041	0.02262
Q16543	Hsp90 co-chaperone Cdc37	CDC37	31.7	44.468	110.92	60	14	14	21	13	18	3	2	3	14	8	12	2	2	2	14	8	12	2	2	2	176820000	163660000	252400000	10921000	6426300	7058100	0.062	0.039	0.028	0.041	0.020683
Q92905	COP9 signalosome complex subunit 5	COPS5	46.4	37.578	39.42	31	14	14	8	13	8	0	2	0	7	11	9	0	2	0	7	11	9	0	2	0	12939000	25949000	19805000	0	811050	0		0.031		0.041
Q9UNF0	Protein kinase C and casein kinase substrate in neurons protein 2	PACSIN2	33.7	55.738	52.15	40	13	13	13	8	14	1	1	3	11	5	11	1	2	2	11	5	11	1	2	2	50158000	29128000	77190000	1142900	2100600	3229500	0.023	0.072	0.042	0.041	0.069544
Q15758	Neutral amino acid transporter B(0)	SLC1A5	11.6	56.598	21.1	20	4	4	8	6	4	1	0	1	3	3	3	1	0	1	3	3	3	1	0	1	45955000	38659000	45214000	1529500	0	1935400	0.033		0.043	0.04	0.0008163
Q9NP77	RNA polymerase II subunit A C-terminal domain phosphatase SSU72	SSU72	21.6	22.574	6.9162	7	4	4	3	1	1	1	1	0	3	1	2	1	1	0	3	1	2	1	1	0	10969000	5911900	8160200	396670	263200	0	0.036	0.045		0.04	0.023963
O60493	Sorting nexin-3	SNX3	45.1	18.762	41.89	21	8	7	5	4	8	2	2	0	4	3	6	2	2	0	4	3	6	1	2	0	75440000	36502000	122050000	4145900	1952400	0	0.055	0.053		0.039	0.100585
P02794	Ferritin heavy chain	FTH1	59	21.225	49.14	32	11	11	8	9	12	1	1	1	6	8	8	1	1	1	6	8	8	1	1	1	47644000	59768000	108670000	2717900	3553800	2249600	0.057	0.059	0.021	0.039	0.065638
P17612	cAMP-dependent protein kinase catalytic subunit alpha	PRKACA	34.2	40.589	72.016	49	17	6	15	12	18	1	2	1	11	9	12	1	2	1	5	2	4	0	0	0	54755000	48389000	67472000	3178700	2124700	1329500	0.058	0.044	0.02	0.039	0.0104607
P17812	CTP synthase 1	CTPS1	55	66.69	126.42	103	29	27	27	26	28	6	6	10	20	18	20	6	5	9	19	16	18	5	5	8	164990000	213920000	188180000	5366500	5796100	10811000	0.033	0.027	0.057	0.039	0.0060824
P24534	Elongation factor 1-beta	EEF1B2	47.6	24.763	78.385	38	9	8	8	10	17	1	1	1	6	6	9	2	1	2	5	6	8	2	1	2	213320000	633690000	478910000	22130000	13581000	15912000	0.104	0.021	0.033	0.039	0.074344
P26006	Integrin alpha-3	ITGA3	17.7	116.61	60.421	66	18	18	19	18	19	3	4	3	13	11	15	3	4	3	13	11	15	3	4	3	34993000	38068000	35028000	1063100	2117500	1029100	0.03	0.056	0.029	0.039	2.821e-06
P30041	Peroxiredoxin-6	PRDX6	75.4	25.035	153.36	71	18	18	17	22	21	5	4	2	14	14	13	5	4	2	14	14	13	5	4	2	211130000	300420000	267780000	14822000	11672000	3519900	0.07	0.039	0.013	0.039	0.0109035
P46940	Ras GTPase-activating-like protein IQGAP1	IQGAP1	58	189.25	323.31	375	92	91	103	94	120	24	16	18	67	58	75	19	13	15	66	57	74	18	12	15	195770000	202470000	252090000	10059000	7457500	7987000	0.051	0.037	0.032	0.039	0.0072045
Q13509	Tubulin beta-3 chain	TUBB3	70.2	50.432	126.2	78	28	12	27	20	23	1	3	4	26	22	27	11	11	13	10	6	11	1	1	3	236550000	169560000	209630000	5162800	10643000	8283500	0.022	0.063	0.04	0.039	0.0096607
Q7KZF4	Staphylococcal nuclease domain-containing protein 1	SND1	57.1	102	304.25	224	52	52	61	58	81	7	9	8	36	30	45	8	8	9	36	30	45	8	8	9	231440000	236070000	324470000	8926100	10612000	11391000	0.039	0.045	0.035	0.039	0.0139433
Q92520	Protein FAM3C	FAM3C	42.3	24.68	37.381	35	11	11	9	10	11	2	2	1	8	7	8	2	2	1	8	7	8	2	2	1	75298000	103640000	94644000	3956400	5115700	1557200	0.053	0.049	0.016	0.039	0.0091185
Q9UQ80	Proliferation-associated protein 2G4	PA2G4	52.3	43.786	94.053	121	24	24	35	32	37	7	6	4	19	18	21	6	4	3	19	18	21	6	4	3	285960000	346040000	344700000	15756000	12978000	9265500	0.055	0.038	0.027	0.039	0.0040194
O95352	Ubiquitin-like modifier-activating enzyme ATG7	ATG7	20.5	77.959	29.733	17	12	12	3	5	6	2	0	1	4	6	6	2	0	1	4	6	6	2	0	1	3300300	7734400	2961900	182510	0	169550	0.055		0.057	0.038	0.100002
P00533	Epidermal growth factor receptor	EGFR	31.6	134.28	109.12	95	29	29	28	28	26	5	5	3	21	21	21	4	4	2	21	21	21	4	4	2	31719000	38944000	35277000	1789000	1143100	1068100	0.056	0.029	0.03	0.038	0.0037957
P19367	Hexokinase-1	HK1	46.3	102.48	149.59	169	45	41	46	41	53	11	10	8	35	28	39	12	10	8	31	24	35	10	9	7	144000000	137520000	172770000	5323500	6013100	5968700	0.037	0.044	0.035	0.038	0.0054838
P23381	Tryptophan--tRNA ligase, cytoplasmic	WARS	52.9	53.165	67.745	80	22	22	22	24	23	3	5	3	16	16	16	3	4	3	16	16	16	3	4	3	102640000	116680000	108880000	4048800	4934500	3433600	0.039	0.042	0.032	0.038	0.00150121
P50990	T-complex protein 1 subunit theta	CCT8	64.1	59.62	182.98	201	36	36	50	53	63	11	13	11	29	28	31	10	12	10	29	28	31	10	12	10	365000000	382670000	383730000	10650000	13066000	18831000	0.029	0.034	0.049	0.038	3.158e-07
P51149	Ras-related protein Rab-7a	RAB7A	83.6	23.489	156.49	79	16	16	18	24	21	5	4	7	13	13	15	4	4	6	13	13	15	4	4	6	500900000	653660000	705570000	17003000	23632000	29200000	0.034	0.036	0.041	0.038	0.0104619
P63010	AP-2 complex subunit beta	AP2B1	42.5	104.55	122.27	144	40	23	41	42	42	6	7	6	30	28	29	7	7	8	18	15	17	4	2	3	81604000	145640000	132650000	5125500	3751900	4687600	0.063	0.026	0.035	0.038	0.027497
Q01813	ATP-dependent 6-phosphofructokinase, platelet type	PFKP	49.9	85.595	323.31	237	45	42	61	65	66	14	13	18	34	31	39	12	13	17	32	28	36	12	12	17	329460000	362000000	378280000	12617000	10751000	17433000	0.038	0.03	0.046	0.038	0.00177988
Q15942	Zyxin	ZYX	49.7	61.277	155.88	117	20	20	30	27	36	7	10	7	16	15	16	7	9	6	16	15	16	7	9	6	274310000	277100000	273400000	11213000	11247000	8812000	0.041	0.041	0.032	0.038	2.1858e-09
Q9BWD1	Acetyl-CoA acetyltransferase, cytosolic	ACAT2	43.8	41.35	68.638	32	11	11	10	10	11	0	0	1	8	9	9	0	1	1	8	9	9	0	1	1	39298000	35692000	24897000	0	1258300	0		0.035		0.038
Q9HAU4	E3 ubiquitin-protein ligase SMURF2	SMURF2	21.7	86.195	27.159	27	15	14	6	9	11	0	0	1	7	9	10	0	0	1	7	9	9	0	0	0	6279000	9486100	10087000	0	0	328710			0.033	0.038
Q9UHV9	Prefoldin subunit 2	PFDN2	54.5	16.648	57.355	17	6	6	5	5	5	1	1	0	4	3	5	1	1	0	4	3	5	1	1	0	85224000	60024000	96315000	3074600	0	0	0.036			0.038
A2RRP1	Neuroblastoma-amplified sequence	NBAS	8.9	268.57	30.02	20	19	19	5	8	6	0	1	0	8	11	7	0	1	0	8	11	7	0	1	0	1318400	2752100	2073500	0	76114	0		0.028		0.037
O43795	Unconventional myosin-Ib	MYO1B	32.9	131.98	95.228	86	31	28	26	31	28	0	0	1	22	21	22	0	0	1	19	18	20	0	0	1	27908000	49595000	39704000	0	0	1446800			0.036	0.037
P20339	Ras-related protein Rab-5A	RAB5A	44.2	23.658	14.986	11	7	4	4	2	5	0	0	0	7	4	4	2	1	1	4	2	3	1	0	0	17299000	17085000	39907000	913350	0	0	0.053			0.037
P30566	Adenylosuccinate lyase	ADSL	31.4	54.889	43.081	28	10	10	9	9	6	1	1	2	9	6	7	1	1	2	9	6	7	1	1	2	18988000	21094000	23499000	836030	463060	1038700	0.044	0.022	0.044	0.037	0.0041188
P48444	Coatomer subunit delta	ARCN1	59.7	57.21	124.19	141	30	30	36	41	38	11	7	8	24	24	23	9	6	8	24	24	23	9	6	8	200820000	247160000	261100000	10685000	7150200	8138100	0.053	0.029	0.031	0.037	0.0063614
P58335	Anthrax toxin receptor 2	ANTXR2	20.4	53.666	27.455	15	9	8	3	6	3	1	1	1	2	6	3	1	1	1	2	5	3	1	1	1	30240000	24918000	13147000	832080	0	0	0.028			0.037
Q13813	Spectrin alpha chain, non-erythrocytic 1	SPTAN1	58.5	284.54	323.31	608	144	144	163	162	184	30	31	38	101	97	111	24	29	32	101	97	111	24	29	32	152890000	187250000	214230000	5370100	6852600	8315700	0.035	0.037	0.039	0.037	0.0098231
Q15084	Protein disulfide-isomerase A6	PDIA6	45.9	48.121	146.56	139	19	19	36	30	40	13	11	9	15	15	18	8	8	7	15	15	18	8	8	7	1299900000	1061200000	1755700000	58721000	49378000	45781000	0.045	0.047	0.026	0.037	0.022978
Q9UBW8	COP9 signalosome complex subunit 7a	COPS7A	41.8	30.276	45.087	18	7	7	5	4	7	1	1	0	5	4	5	1	1	0	5	4	5	1	1	0	28963000	13230000	26854000	820600	865180	0	0.028	0.065		0.037	0.04606
Q9Y285	Phenylalanine--tRNA ligase alpha subunit	FARSA	33.3	57.563	138.22	36	14	14	11	10	13	2	0	0	9	9	9	2	0	0	9	9	9	2	0	0	37349000	40528000	75956000	1877000	0	0	0.05			0.037
O00231	26S proteasome non-ATPase regulatory subunit 11	PSMD11	62.8	47.463	123.24	119	28	28	30	38	33	5	7	6	19	24	22	5	6	7	19	24	22	5	6	7	217390000	262820000	257570000	5001600	7494400	13865000	0.023	0.029	0.054	0.036	8.1914e-05
P04062	Glucosylceramidase	GBA	20.7	59.716	15.425	25	10	10	8	8	8	0	1	0	7	7	7	0	1	0	7	7	7	0	1	0	19406000	26237000	22267000	0	814480	0		0.031		0.036
P07951	Tropomyosin beta chain	TPM2	39.8	32.85	101.29	45	13	2	16	13	14	2	0	0	12	10	12	4	3	3	1	1	2	0	0	0	126060000	160110000	199150000	5764500	0	0	0.046			0.036
P15170	Eukaryotic peptide chain release factor GTP-binding subunit ERF3A	GSPT1	44.3	55.755	182.92	73	18	18	20	15	24	5	5	4	15	11	15	3	4	2	15	11	15	3	4	2	88189000	53369000	93110000	2416800	3951500	2056600	0.027	0.074	0.022	0.036	0.026478
P31749	RAC-alpha serine/threonine-protein kinase	AKT1	21.2	55.686	21.814	13	7	4	3	4	5	1	0	0	3	4	7	1	0	0	1	3	4	1	0	0	3339000	5149500	9381200	211680	0	0	0.063			0.036
P46821	Microtubule-associated protein 1B	MAP1B	35.9	270.63	323.31	284	68	65	93	71	90	10	9	11	57	44	52	9	10	11	56	41	50	8	9	10	126330000	110320000	140910000	4075600	4175700	5172800	0.032	0.038	0.037	0.036	0.0052616
Q06210	Glutamine--fructose-6-phosphate aminotransferase [isomerizing] 1	GFPT1	40.8	78.806	67.294	71	26	19	22	17	20	4	4	4	20	21	20	4	3	4	15	15	14	4	3	4	42200000	43856000	51288000	1519900	1574100	1881600	0.036	0.036	0.037	0.036	0.0039969
Q96EM0	Trans-3-hydroxy-L-proline dehydratase	L3HYPDH	19.5	38.137	12.151	11	5	5	4	3	3	1	0	0	5	4	4	1	0	0	5	4	4	1	0	0	9878800	6038700	7635500	284770	0	0	0.029			0.036
Q9H5V8	CUB domain-containing protein 1	CDCP1	13.2	92.931	24.261	24	10	10	7	8	6	2	1	0	7	7	7	2	1	0	7	7	7	2	1	0	10672000	12760000	8720600	430000	349620	0	0.04	0.027		0.036	0.0125243
Q9H832	Ubiquitin-conjugating enzyme E2 Z	UBE2Z	28	38.21	63.202	21	9	9	8	3	7	1	2	0	7	4	7	1	2	0	7	4	7	1	2	0	29988000	16430000	47777000	0	1125700	0		0.069		0.036
Q9Y3C6	Peptidyl-prolyl cis-trans isomerase-like 1	PPIL1	25.3	18.237	4.8867	9	4	4	1	3	2	1	1	1	1	3	3	1	1	1	1	3	3	1	1	1	18764000	37010000	19701000	568150	1086300	1049100	0.03	0.029	0.053	0.036	0.054961
Q9Y4L1	Hypoxia up-regulated protein 1	HYOU1	45	111.33	323.31	226	49	49	66	61	74	6	10	9	34	31	37	6	10	9	34	31	37	6	10	9	175860000	239320000	233950000	4641100	8133400	10405000	0.026	0.034	0.044	0.036	0.009416
O75340	Programmed cell death protein 6	PDCD6	38.7	21.868	18.717	18	6	6	6	4	6	1	1	0	5	4	5	1	1	0	5	4	5	1	1	0	41943000	61100000	39906000	2182400	1190100	0	0.052	0.019		0.035	0.0133218
P13797	Plastin-3	PLS3	58.3	70.81	308.89	198	36	30	48	58	54	14	15	9	24	25	28	13	16	9	20	20	24	8	11	6	238650000	283160000	334970000	10643000	12684000	6498600	0.045	0.045	0.019	0.035	0.0100817
P16070	CD44 antigen	CD44	11.7	81.537	95.928	58	9	9	16	16	16	3	4	3	6	8	6	3	3	4	6	8	6	3	3	4	335440000	443800000	394620000	13626000	15608000	11480000	0.041	0.035	0.029	0.035	0.0068188
P40261	Nicotinamide N-methyltransferase	NNMT	29.2	29.574	32.418	37	9	9	10	9	13	2	2	1	7	6	8	2	1	1	7	6	8	2	1	1	114660000	111800000	94059000	3001800	5293200	2994900	0.026	0.047	0.032	0.035	0.0039397
P62942	Peptidyl-prolyl cis-trans isomerase FKBP1A	FKBP1A	50.9	11.951	91.198	38	6	6	12	10	13	2	1	0	6	3	5	3	1	1	6	3	5	3	1	1	501180000	427600000	492670000	28227000	5357300	16475000	0.056	0.013	0.033	0.035	4.2971e-05
P63267	Actin, gamma-enteric smooth muscle	ACTG2	72.6	41.876	5.4128	21	33	1	5	5	5	3	1	2	30	22	30	15	15	15	1	1	1	1	1	1	147790000	184900000	126230000	5198200	1084300	9558400	0.035	0.006	0.076	0.035	0.013458
Q14997	Proteasome activator complex subunit 4	PSME4	6.5	211.33	24.296	14	9	9	4	4	6	0	0	0	3	3	6	1	0	0	3	3	6	1	0	0	835880	1101700	1176700	35855	0	0	0.043			0.035
Q15293	Reticulocalbin-1	RCN1	54.7	38.89	151.23	59	13	13	13	17	22	3	2	2	5	8	9	2	1	1	5	8	9	2	1	1	205150000	401810000	361240000	15737000	12530000	5224700	0.077	0.031	0.014	0.035	0.035176
Q9H8Y8	Golgi reassembly-stacking protein 2	GORASP2	16.8	47.145	51.367	26	7	7	7	10	8	0	1	0	6	5	6	0	1	0	6	5	6	0	1	0	42957000	79760000	52068000	0	2037500	0		0.026		0.035
Q9UJU6	Drebrin-like protein	DBNL	42.1	48.207	88.174	40	14	14	14	11	12	2	1	0	12	9	12	2	1	0	12	9	12	2	1	0	43641000	31452000	42752000	1664400	1116900	0	0.038	0.036		0.035	0.0049591
Q9Y371	Endophilin-B1	SH3GLB1	31.5	40.796	52.336	23	10	10	7	7	8	1	0	0	5	6	6	1	1	0	5	6	6	1	1	0	26516000	32065000	52841000	0	1315900	0		0.041		0.035
Q9Y3A5	Ribosome maturation protein SBDS	SBDS	70	28.763	58.189	38	16	16	11	9	12	4	1	1	11	9	11	4	1	1	11	9	11	4	1	1	84916000	56800000	87530000	4681300	399530	2850200	0.055	0.007	0.033	0.035	0.0175835
O14974	Protein phosphatase 1 regulatory subunit 12A	PPP1R12A	19.8	115.28	83.045	69	18	18	19	19	23	1	4	3	14	11	14	1	4	3	14	11	14	1	4	3	27746000	24966000	39950000	434130	1735600	1014100	0.016	0.07	0.025	0.034	0.023138
O43681	ATPase ASNA1	ASNA1	29.3	38.792	43.118	32	7	7	9	7	11	2	2	1	6	6	6	2	2	1	6	6	6	2	2	1	35445000	30242000	61696000	2526000	1268500	551020	0.071	0.042	0.009	0.034	0.052144
P22059	Oxysterol-binding protein 1	OSBP	11.9	89.42	21.949	22	7	7	7	5	10	0	0	0	5	4	6	0	1	0	5	4	6	0	1	0	3866800	2874900	6587200	0	152350	0		0.053		0.034
P35579	Myosin-9	MYH9	60	226.53	323.31	1127	141	119	349	242	333	62	70	71	123	94	119	40	43	41	104	76	98	31	33	32	1426400000	1153900000	1975100000	45568000	54880000	56255000	0.032	0.048	0.028	0.034	0.026077
P40123	Adenylyl cyclase-associated protein 2	CAP2	33.1	52.823	33.951	31	12	11	11	7	9	0	1	3	10	6	7	0	1	3	9	6	6	0	1	3	33443000	23137000	27203000	0	390770	1515600		0.017	0.056	0.034	0.0061591
P40227	T-complex protein 1 subunit zeta	CCT6A	58.4	58.024	140.92	158	31	31	42	36	53	12	9	6	23	21	27	10	8	6	23	21	27	10	8	6	490140000	485910000	594970000	19119000	20570000	13531000	0.039	0.042	0.023	0.034	0.0049557
P52306	Rap1 GTPase-GDP dissociation stimulator 1	RAP1GDS1	28	66.316	44.524	40	15	15	11	12	14	2	0	1	8	10	10	2	0	1	8	10	10	2	0	1	17031000	26568000	26048000	1287700	0	277510	0.076		0.011	0.034	0.0113193
P62258	14-3-3 protein epsilon	YWHAE	56.1	29.174	95.949	134	17	15	36	36	44	6	7	5	14	13	15	6	6	5	12	11	13	5	5	3	537270000	470690000	605810000	18146000	20576000	16511000	0.034	0.044	0.027	0.034	0.0055977
Q12904	Aminoacyl tRNA synthase complex-interacting multifunctional protein 1	AIMP1	53.5	34.352	62.605	57	16	16	19	20	15	2	0	1	12	13	10	3	0	1	12	13	10	3	0	1	121830000	153640000	110280000	8404400	0	300190	0.069		0.003	0.034	0.0052991
Q86X55	Histone-arginine methyltransferase CARM1	CARM1	21.2	65.853	19.302	19	9	9	7	4	6	0	0	2	6	4	5	0	0	3	6	4	5	0	0	3	13422000	12793000	17268000	0	0	490130			0.028	0.034
Q9NX62	Inositol monophosphatase 3	IMPAD1	19.8	38.681	43.621	21	8	8	5	7	8	0	1	0	4	6	6	0	1	0	4	6	6	0	1	0	16254000	34595000	19090000	0	793500	0		0.023		0.034
O00743	Serine/threonine-protein phosphatase 6 catalytic subunit	PPP6C	21.6	35.144	12.818	22	6	6	8	6	6	1	1	0	5	6	4	1	1	0	5	6	4	1	1	0	33043000	30467000	29870000	773580	1262800	0	0.023	0.041		0.033	0.000162225
O15372	Eukaryotic translation initiation factor 3 subunit H	EIF3H	39.5	39.93	43.089	52	14	14	15	11	17	3	2	4	12	7	11	3	2	3	12	7	11	3	2	3	99368000	99517000	117330000	4926900	2829900	2721200	0.05	0.028	0.023	0.033	0.0034574
P04216	Thy-1 membrane glycoprotein	THY1	24.8	17.935	22.059	57	4	4	15	18	13	3	4	4	4	4	4	2	2	3	4	4	4	2	2	3	372080000	651260000	465670000	14984000	17731000	16025000	0.04	0.027	0.034	0.033	0.027981
P09619	Platelet-derived growth factor receptor beta	PDGFRB	7.5	123.97	12.001	16	7	7	4	3	4	3	1	1	4	3	4	1	1	1	4	3	4	1	1	1	37972000	37715000	2676900	658020	1143500	784970	0.017	0.03	0.293	0.033	0.163999
P29401	Transketolase	TKT	68.2	67.877	223.35	214	36	36	62	59	64	11	10	8	28	28	33	9	8	7	28	28	33	9	8	7	709050000	508560000	813990000	29516000	21339000	15235000	0.042	0.042	0.019	0.033	0.0182352
P55010	Eukaryotic translation initiation factor 5	EIF5	40.6	49.222	41.993	71	18	18	20	21	19	4	3	4	12	11	13	4	3	5	12	11	13	4	3	5	80791000	86485000	100930000	3534600	2932000	2510400	0.044	0.034	0.025	0.033	0.0047843
P63104	14-3-3 protein zeta/delta	YWHAZ	69.4	27.745	249.51	144	21	16	47	32	40	9	7	9	19	14	18	8	6	6	14	10	13	5	5	4	1875100000	1396800000	1548100000	40483000	46438000	73982000	0.022	0.033	0.048	0.033	0.0082009
Q01130	Serine/arginine-rich splicing factor 2	SRSF2	26.2	25.476	46.582	45	7	7	12	16	15	0	1	1	5	5	6	0	1	1	5	5	6	0	1	1	145100000	221530000	332600000	0	6405400	9003500		0.029	0.027	0.033	0.053705
Q13177	Serine/threonine-protein kinase PAK 2	PAK2	46.2	58.042	57.968	52	15	9	18	12	17	1	2	2	14	7	11	1	1	2	8	2	7	0	0	0	51558000	35822000	44956000	1031000	1375800	1930600	0.02	0.038	0.043	0.033	0.0112787
Q71U36	Tubulin alpha-1A chain	TUBA1A	68.5	50.135	10.466	20	32	0	5	7	5	1	1	1	29	23	30	16	15	15	0	0	0	0	0	0	350600000	141180000	263290000	7817100	8600000	8841500	0.022	0.061	0.034	0.033	0.057042
Q99613	Eukaryotic translation initiation factor 3 subunit C	EIF3C	27.8	105.34	89.628	109	27	27	26	27	35	7	6	8	16	20	23	7	7	8	16	20	23	7	7	8	112320000	135000000	128520000	3632100	3937800	4884100	0.032	0.029	0.038	0.033	0.0030978
Q9UHD8	Septin-9	SEPT9	61.9	65.401	253.99	121	32	32	42	27	42	3	3	4	24	18	27	4	3	4	24	18	27	4	3	4	121360000	93778000	141990000	4578500	2840400	4329100	0.038	0.03	0.03	0.033	0.0144199
P07339	Cathepsin D	CTSD	43.9	44.552	93.766	88	18	18	23	24	29	6	3	3	12	13	15	4	3	4	12	13	15	4	3	4	364500000	355710000	374370000	16480000	9058000	8982400	0.045	0.025	0.024	0.032	2.3843e-07
P10644	cAMP-dependent protein kinase type I-alpha regulatory subunit	PRKAR1A	36.2	42.981	39.176	67	15	10	26	19	15	1	4	2	13	10	9	1	3	1	8	9	7	1	2	1	160430000	127440000	126330000	2508100	7879300	2882100	0.016	0.062	0.023	0.032	0.0070988
P33176	Kinesin-1 heavy chain	KIF5B	51.3	109.68	307.91	156	45	45	41	38	56	8	6	7	29	25	38	7	7	7	29	25	38	7	7	7	76503000	87313000	115040000	2009000	3656700	3233300	0.026	0.042	0.028	0.032	0.0159039
P35221	Catenin alpha-1	CTNNA1	59.7	100.07	323.31	176	48	38	49	49	53	7	6	12	34	32	35	8	8	11	29	25	29	6	7	8	104990000	123720000	148810000	3466500	3752000	4774800	0.033	0.03	0.032	0.032	0.0106956
P53618	Coatomer subunit beta	COPB1	46.4	107.14	210.12	150	37	37	35	46	48	8	7	6	23	26	31	7	6	4	23	26	31	7	6	4	74575000	137290000	129360000	2492500	3848000	4576300	0.033	0.028	0.035	0.032	0.030636
P58546	Myotrophin	MTPN	75.4	12.895	44.533	31	6	6	10	9	10	0	1	1	5	4	6	0	1	1	5	4	6	0	1	1	350030000	319680000	317510000	0	11632000	9507600		0.036	0.03	0.032	0.000164812
Q96L92	Sorting nexin-27	SNX27	10.5	61.264	7.678	8	5	5	0	2	5	1	0	0	1	3	5	1	0	0	1	3	5	1	0	0	1408100	4711400	12229000	195100	0	0	0.139			0.032
Q99584	Protein S100-A13	S100A13	59.2	11.471	34.859	21	8	8	5	6	10	0	0	0	4	2	8	0	1	0	4	2	8	0	1	0	61940000	107760000	189160000	0	3771300	0		0.035		0.032
Q9UIA9	Exportin-7	XPO7	6.9	123.91	13.112	7	7	7	1	2	4	0	0	0	2	3	5	0	0	1	2	3	5	0	0	1	2148600	1779600	3541000	0	0	80438			0.023	0.032
Q9UL25	Ras-related protein Rab-21	RAB21	29.8	24.347	97.428	28	8	8	12	7	7	1	1	0	8	5	7	1	1	0	8	5	7	1	1	0	78324000	76402000	68641000	2635800	2109500	0	0.034	0.028		0.032	0.00032324
P04083	Annexin A1	ANXA1	72.3	38.714	323.31	199	29	29	56	50	53	14	13	13	26	21	25	12	12	11	26	21	25	12	12	11	1479900000	1187300000	1743800000	63513000	28608000	46333000	0.043	0.024	0.027	0.031	0.0125425
P05198	Eukaryotic translation initiation factor 2 subunit 1	EIF2S1	59.7	36.112	103.08	87	20	20	22	25	25	5	7	3	16	16	17	5	7	3	16	16	17	5	7	3	107380000	127740000	202100000	6365100	5062500	2088800	0.059	0.04	0.01	0.031	0.039196
P15311	Ezrin	EZR	51	69.412	62.664	86	32	19	29	19	26	3	4	5	28	20	27	8	9	10	17	9	16	3	4	5	108960000	64998000	110440000	2488100	3406300	3040000	0.023	0.052	0.028	0.031	0.025363
P17301	Integrin alpha-2	ITGA2	35.4	129.29	250.34	132	33	33	42	37	43	3	4	3	27	26	28	3	4	5	27	26	28	3	4	5	113500000	154470000	170420000	2270000	6450500	4698400	0.02	0.042	0.028	0.031	0.0140954
P17987	T-complex protein 1 subunit alpha	TCP1	56.1	60.343	123.39	115	27	27	32	25	37	7	8	6	22	18	24	7	8	6	22	18	24	7	8	6	295180000	254020000	350790000	9593600	9683000	9005100	0.033	0.038	0.026	0.031	0.0091819
P23229	Integrin alpha-6	ITGA6	10.9	126.6	16.199	19	12	12	6	6	6	0	0	1	6	7	6	0	0	1	6	7	6	0	0	1	4114700	2432400	2408000	0	0	93575			0.039	0.031
P42785	Lysosomal Pro-X carboxypeptidase	PRCP	14.9	55.799	24.117	29	8	8	8	10	9	1	1	0	6	6	7	1	1	0	6	6	7	1	1	0	15937000	37454000	23619000	813190	763500	0	0.051	0.02		0.031	0.058461
P54136	Arginine--tRNA ligase, cytoplasmic	RARS	57.1	75.378	211.7	136	38	38	39	33	42	9	6	7	28	24	29	9	6	8	28	24	29	9	6	8	120570000	130080000	139970000	5822500	2936500	3423400	0.048	0.023	0.024	0.031	0.0020175
P62993	Growth factor receptor-bound protein 2	GRB2	36.4	25.206	16.477	25	8	8	9	8	6	2	0	0	7	7	5	2	0	0	7	7	5	2	0	0	33886000	45938000	31733000	1147000	0	0	0.034			0.031
Q01105	Protein SET	SET	24.8	33.488	18.639	16	4	4	4	3	7	1	1	0	3	2	4	1	1	0	3	2	4	1	1	0	96519000	98116000	152700000	4803500	2351000	0	0.05	0.024		0.031	0.0181951
Q13085	Acetyl-CoA carboxylase 1	ACACA	7.6	265.55	33.112	26	16	15	8	10	7	0	1	0	8	12	8	0	1	0	8	11	8	0	1	0	2148400	2400800	2467600	0	72200	0		0.03		0.031
Q14204	Cytoplasmic dynein 1 heavy chain 1	DYNC1H1	49.5	532.4	323.31	752	212	212	215	206	236	26	39	30	146	148	155	26	37	28	146	148	155	26	37	28	80603000	91369000	110330000	2313700	3348800	3068300	0.029	0.037	0.028	0.031	0.0089647
Q14573	Inositol 1,4,5-trisphosphate receptor type 3	ITPR3	12	304.1	61.443	48	28	25	14	20	13	0	1	0	13	16	12	0	1	0	12	13	11	0	1	0	3601600	6645300	3255700	0	140810	0		0.021		0.031
Q8NHP8	Putative phospholipase B-like 2	PLBD2	22.4	65.471	52.201	26	10	10	7	8	7	1	2	1	6	8	7	1	2	1	6	8	7	1	2	1	16675000	24000000	22467000	509540	1071300	381430	0.031	0.045	0.017	0.031	0.0118583
Q99733	Nucleosome assembly protein 1-like 4	NAP1L4	23.5	42.823	61.356	38	8	8	13	6	11	3	2	3	8	4	7	3	2	3	8	4	7	3	2	3	57405000	36819000	79802000	2051300	1752200	1558300	0.036	0.048	0.02	0.031	0.045444
Q9NZN4	EH domain-containing protein 2	EHD2	71.5	61.161	181.93	133	35	31	38	34	49	3	4	5	25	23	29	3	3	4	24	21	27	2	2	3	107790000	144470000	260080000	2377800	7164900	6175000	0.022	0.05	0.024	0.031	0.069044
Q9Y262	Eukaryotic translation initiation factor 3 subunit L	EIF3L	39.9	66.726	154.61	108	22	22	30	28	31	9	4	6	17	20	17	8	3	6	17	20	17	8	3	6	142320000	153200000	162470000	5763800	2942800	5617500	0.04	0.019	0.035	0.031	0.00158249
Q9Y6G9	Cytoplasmic dynein 1 light intermediate chain 1	DYNC1LI1	45.5	56.578	43.804	41	18	17	13	10	14	0	2	2	12	9	13	0	2	2	11	8	12	0	1	2	24178000	29997000	30107000	0	729660	1010600		0.024	0.034	0.031	0.00171851
P00390	Glutathione reductase, mitochondrial	GSR	29.3	56.256	37.7	29	10	10	8	10	10	1	0	0	8	10	9	1	0	0	8	10	9	1	0	0	27499000	40683000	33246000	997960	0	0	0.036			0.03
P17858	ATP-dependent 6-phosphofructokinase, liver type	PFKL	27.2	85.018	56.49	39	17	14	13	9	16	1	0	0	14	8	12	1	2	0	12	6	10	1	1	0	36189000	24105000	35566000	1082800	808980	0	0.03	0.034		0.03	0.0156961
P19623	Spermidine synthase	SRM	53.6	33.824	88.935	56	13	13	17	17	17	2	1	2	10	11	11	2	1	2	10	11	11	2	1	2	115790000	126070000	136910000	4391900	2440700	4593800	0.038	0.019	0.034	0.03	0.0025009
P62333	26S protease regulatory subunit 10B	PSMC6	68.1	44.172	132.49	118	25	25	33	31	41	6	3	4	24	20	21	7	4	4	24	20	21	7	4	4	181480000	163460000	278420000	9028000	3740400	5869600	0.05	0.023	0.021	0.03	0.030017
Q14152	Eukaryotic translation initiation factor 3 subunit A	EIF3A	32.8	166.57	144.24	224	48	48	58	62	70	9	8	17	36	37	40	7	6	16	36	37	40	7	6	16	124380000	166210000	164350000	2661700	2949600	7905100	0.021	0.018	0.048	0.03	0.0086196
Q9UBI6	Guanine nucleotide-binding protein G(I)/G(S)/G(O) subunit gamma-12	GNG12	51.4	8.0061	10.58	15	4	4	3	5	5	0	1	1	3	4	3	0	1	1	3	4	3	0	1	1	254480000	379930000	396950000	0	10529000	10160000		0.028	0.026	0.03	0.0176756
Q9Y2Z0	Protein SGT1 homolog	SUGT1	38.4	41.024	88.257	35	14	14	11	12	9	2	1	0	8	11	7	2	1	0	8	11	7	2	1	0	66866000	65809000	46609000	1901400	1727300	0	0.028	0.026		0.03	0.0126622
O94979	Protein transport protein Sec31A	SEC31A	27.6	133.01	182.71	173	35	35	46	43	54	9	10	11	31	24	32	7	8	10	31	24	32	7	8	10	149650000	130210000	181380000	3447400	4652300	5474500	0.023	0.036	0.03	0.029	0.0098577
P04792	Heat shock protein beta-1	HSPB1	81.5	22.782	112.26	75	12	12	23	16	21	4	6	5	12	8	9	4	4	4	12	8	9	4	4	4	955600000	751840000	1068300000	22683000	32444000	25916000	0.024	0.043	0.024	0.029	0.0104763
P30101	Protein disulfide-isomerase A3	PDIA3	69.1	56.782	323.31	275	41	41	76	60	86	17	17	19	33	27	31	12	13	14	33	27	31	12	13	14	1933700000	1693500000	2285800000	52369000	66828000	49997000	0.027	0.039	0.022	0.029	0.0079806
P42224	Signal transducer and activator of transcription 1-alpha/beta	STAT1	41.3	87.334	88.378	89	30	30	27	28	26	2	3	3	23	20	21	2	3	3	23	20	21	2	3	3	54433000	58835000	85376000	1947400	1671200	2115300	0.036	0.028	0.025	0.029	0.021858
P50570	Dynamin-2	DNM2	33.7	98.063	54.819	58	24	15	18	16	17	3	3	1	16	14	16	3	4	1	10	9	11	0	1	0	33829000	29118000	31181000	1064500	1403100	226410	0.031	0.048	0.007	0.029	2.3456e-05
P50579	Methionine aminopeptidase 2	METAP2	19.2	52.891	47.809	22	9	9	9	5	5	1	1	1	8	5	6	1	1	1	8	5	6	1	1	1	14566000	6045400	7178900	270590	366780	158270	0.019	0.061	0.022	0.029	0.078002
P61019	Ras-related protein Rab-2A	RAB2A	68.4	23.545	173.12	88	15	9	26	25	23	4	6	4	14	12	14	3	4	3	8	6	8	1	1	1	308310000	333040000	375620000	9977400	8408400	10774000	0.032	0.025	0.029	0.029	0.0035447
P61106	Ras-related protein Rab-14	RAB14	68.4	23.897	211.56	54	14	14	16	15	18	3	1	1	11	8	14	2	1	1	11	8	14	2	1	1	126360000	147460000	174600000	7286400	0	1332300	0.058		0.008	0.029	0.0040833
Q06830	Peroxiredoxin-1	PRDX1	76.9	22.11	189.71	181	22	19	50	48	50	14	10	9	19	17	20	7	7	6	17	14	17	5	5	4	2018600000	2269300000	2538100000	84709000	59003000	52106000	0.042	0.026	0.021	0.029	0.0045973
Q13616	Cullin-1	CUL1	26.2	89.677	72.47	37	16	16	12	10	13	1	1	0	10	10	11	1	1	0	10	10	11	1	1	0	8621000	10803000	20247000	345780	422010	0	0.04	0.039		0.029	0.069284
Q13838	Spliceosome RNA helicase DDX39B	DDX39B	54.4	48.991	148.93	123	24	12	34	36	36	7	5	5	18	19	18	5	4	4	7	9	7	1	1	1	334070000	449300000	474600000	14804000	12254000	9939900	0.044	0.027	0.021	0.029	0.0111177
Q14697	Neutral alpha-glucosidase AB	GANAB	52.6	106.87	192.53	279	42	42	83	80	72	10	17	17	34	31	34	10	14	13	34	31	34	10	14	13	503270000	557630000	459890000	8312500	18838000	16616000	0.017	0.034	0.036	0.029	0.0033219
Q5SW79	Centrosomal protein of 170 kDa	CEP170	28.3	175.29	113.54	77	37	36	27	26	23	0	1	0	25	20	20	0	1	0	25	19	20	0	1	0	15839000	20495000	16601000	0	503580	0		0.025		0.029
Q5VYK3	Proteasome-associated protein ECM29 homolog	ECM29	21.7	204.29	100.83	55	30	30	17	18	15	0	2	3	17	18	16	1	3	3	17	18	16	1	3	3	5451200	6315300	6056400	67104	140690	310610	0.012	0.022	0.051	0.029	2.3376e-05
Q99536	Synaptic vesicle membrane protein VAT-1 homolog	VAT1	49.1	41.92	81.526	86	15	15	20	31	25	2	4	4	12	13	13	4	4	4	12	13	13	4	4	4	232140000	346740000	326150000	10428000	8287100	7080500	0.045	0.024	0.022	0.029	0.0141841
Q9BT78	COP9 signalosome complex subunit 4	COPS4	58.4	46.268	54.33	61	18	18	21	19	15	2	2	2	15	16	14	2	2	2	15	16	14	2	2	2	46747000	59998000	44690000	1491000	1290500	1651700	0.032	0.022	0.037	0.029	0.0094558
Q9BUF5	Tubulin beta-6 chain	TUBB6	73.5	49.857	323.31	105	28	16	30	24	34	6	4	7	24	22	26	12	10	12	12	10	14	5	3	5	305940000	177360000	394190000	8468300	7862300	9524700	0.028	0.044	0.024	0.029	0.045823
Q9HD26	Golgi-associated PDZ and coiled-coil motif-containing protein	GOPC	32.3	50.519	28.907	18	12	12	4	7	6	0	0	1	4	6	7	0	0	1	4	6	7	0	0	1	6148900	12295000	12039000	0	0	292190			0.024	0.029
Q9UI12	V-type proton ATPase subunit H	ATP6V1H	18.2	55.882	53.617	15	7	7	5	4	3	0	2	1	5	4	4	0	2	1	5	4	4	0	2	1	8710400	11624000	6080800	0	284140	229710		0.024	0.038	0.029	0.033339
Q9Y265	RuvB-like 1	RUVBL1	55.3	50.227	80.523	101	24	24	31	26	31	5	5	3	19	17	19	6	5	3	19	17	19	6	5	3	133240000	153050000	202620000	4642300	6770000	2760600	0.035	0.044	0.014	0.029	0.0166352
O00499	Myc box-dependent-interacting protein 1	BIN1	14.2	64.699	10.627	14	6	6	4	4	3	1	1	1	3	4	3	1	1	1	3	4	3	1	1	1	3269700	5114200	2681100	85166	119350	0	0.026	0.023		0.028	0.039341
O14980	Exportin-1	XPO1	30.1	123.38	90.872	86	25	25	24	27	23	5	4	3	16	19	15	5	4	3	16	19	15	5	4	3	30011000	36785000	47383000	1054800	1140400	1012200	0.035	0.031	0.021	0.028	0.018175
O95456	Proteasome assembly chaperone 1	PSMG1	28.1	32.854	21.227	16	8	8	7	3	6	0	0	0	5	3	6	1	0	0	5	3	6	1	0	0	16163000	8174500	22106000	426760	0	0	0.026			0.028
P07355	Annexin A2	ANXA2	91.2	38.604	323.31	347	42	42	115	77	97	20	19	19	37	24	35	12	14	13	37	24	35	12	14	13	5435000000	3727500000	5362700000	175670000	126400000	107600000	0.032	0.034	0.02	0.028	0.0137642
P09601	Heme oxygenase 1	HMOX1	52.1	32.818	65.861	41	15	15	12	16	12	1	0	0	11	12	10	1	0	0	11	12	10	1	0	0	53334000	60564000	59508000	1645300	0	0	0.031			0.028
P13667	Protein disulfide-isomerase A4	PDIA4	52.1	72.932	280.19	278	44	44	69	80	90	15	12	12	33	32	38	12	11	9	33	32	38	12	11	9	498480000	650540000	607170000	18675000	17989000	13052000	0.037	0.028	0.021	0.028	0.0062758
P41091	Eukaryotic translation initiation factor 2 subunit 3	EIF2S3	59.3	51.109	107.7	98	23	23	29	24	27	5	7	6	17	17	17	5	7	6	17	17	17	5	7	6	308410000	313590000	306260000	8750500	11052000	6168300	0.028	0.035	0.02	0.028	1.6559e-08
P63279	SUMO-conjugating enzyme UBC9	UBE2I	39.2	18.007	19.169	25	8	8	8	10	5	1	0	1	5	7	4	1	0	1	5	7	4	1	0	1	187770000	160100000	88356000	6028300	0	2129200	0.032		0.024	0.028	0.034444
Q14126	Desmoglein-2	DSG2	25.1	122.29	117.16	40	19	19	12	11	16	0	0	1	10	10	13	0	0	1	10	10	13	0	0	1	15252000	19107000	19950000	0	0	515250			0.026	0.028
Q15075	Early endosome antigen 1	EEA1	43.5	162.46	323.31	144	53	53	39	42	50	3	4	6	31	32	42	3	4	6	31	32	42	3	4	6	21392000	32714000	39136000	558350	783120	1245600	0.026	0.024	0.032	0.028	0.028262
Q9BRK5	45 kDa calcium-binding protein	SDF4	29.8	41.806	35.121	31	8	8	8	7	12	1	2	1	6	4	7	1	2	1	6	4	7	1	2	1	33791000	57786000	61709000	1091700	2136000	1063000	0.032	0.037	0.017	0.028	0.029558
Q9UDY4	DnaJ homolog subfamily B member 4	DNAJB4	49.9	37.806	51.034	33	13	12	6	14	11	2	0	0	7	9	10	3	1	1	6	9	10	2	0	0	17371000	47586000	36441000	950460	0	0	0.055			0.028
O00154	Cytosolic acyl coenzyme A thioester hydrolase	ACOT7	36.3	41.796	44.56	59	12	12	19	18	16	2	3	1	10	9	10	2	4	2	10	9	10	2	4	2	125820000	102710000	103560000	2316300	4658600	2111000	0.018	0.045	0.02	0.027	0.0049591
O75976	Carboxypeptidase D	CPD	17.3	152.93	59.508	36	19	19	12	13	10	1	0	0	12	13	9	1	0	0	12	13	9	1	0	0	4726500	5069400	3776200	122780	0	0	0.026			0.027
O95373	Importin-7	IPO7	15.6	119.52	131.9	66	19	19	21	18	20	3	2	2	14	15	12	3	2	2	14	15	12	3	2	2	43248000	43629000	58876000	663270	1606300	1650100	0.015	0.037	0.028	0.027	0.0116951
P10768	S-formylglutathione hydrolase	ESD	55.7	31.462	120.95	46	13	13	12	14	17	1	2	0	10	10	12	1	2	0	10	10	12	1	2	0	127860000	143040000	136640000	3664000	3730500	0	0.029	0.026		0.027	0.00110341
P11021	78 kDa glucose-regulated protein	HSPA5	57.8	72.332	323.31	557	50	49	158	149	161	30	28	31	44	42	45	19	17	18	43	41	44	18	16	17	4389600000	4528600000	5245600000	166950000	104380000	110880000	0.038	0.023	0.021	0.027	0.0033375
P35241	Radixin	RDX	46.7	68.563	63.752	44	29	15	13	8	19	0	2	2	21	18	23	6	8	8	9	6	11	0	2	2	25427000	21455000	46285000	0	796330	909450		0.037	0.02	0.027	0.059283
P40121	Macrophage-capping protein	CAPG	45.1	38.498	54.869	30	10	10	10	8	9	1	1	1	7	7	7	1	1	1	7	7	7	1	1	1	63380000	46747000	63065000	0	2137100	1025000		0.046	0.016	0.027	0.0042199
P60174	Triosephosphate isomerase	TPI1	75.2	30.791	289.79	163	22	22	43	42	46	12	10	10	19	17	18	11	8	9	19	17	18	11	8	9	1330600000	1507700000	1556100000	51209000	37934000	30041000	0.038	0.025	0.019	0.027	0.0023219
P61586	Transforming protein RhoA	RHOA	32.1	21.768	19.204	56	9	3	22	12	16	2	2	2	8	7	8	2	2	2	3	2	2	1	1	1	745030000	752360000	747260000	11744000	22954000	25051000	0.016	0.031	0.034	0.027	5.0519e-09
P63218	Guanine nucleotide-binding protein G(I)/G(S)/G(O) subunit gamma-5	GNG5	91.2	7.3184	21.97	18	5	5	6	4	5	1	1	1	5	3	4	1	1	1	5	3	4	1	1	1	163680000	155560000	186420000	5145300	4518500	4075700	0.031	0.029	0.022	0.027	0.0031605
Q13243	Serine/arginine-rich splicing factor 5	SRSF5	34.2	31.263	23.684	27	10	9	6	9	10	0	1	1	5	6	6	0	1	1	4	6	6	0	0	0	226900000	110250000	108690000	0	4033600	4133000		0.037	0.038	0.027	0.066161
Q15008	26S proteasome non-ATPase regulatory subunit 6	PSMD6	52.2	45.531	104.96	75	22	22	21	24	21	5	2	2	17	17	15	4	2	2	17	17	15	4	2	2	100960000	104210000	124800000	4738800	2218900	1867900	0.047	0.021	0.015	0.027	0.0048985
Q6P2E9	Enhancer of mRNA-decapping protein 4	EDC4	25.9	151.66	98.287	63	27	27	25	21	16	0	1	0	20	20	14	0	1	0	20	20	14	0	1	0	18313000	17613000	17034000	0	468350	0		0.027		0.027
Q96T51	RUN and FYVE domain-containing protein 1	RUFY1	25.7	79.817	33.648	27	13	13	10	6	9	0	1	1	9	6	8	0	1	1	9	6	8	0	1	1	6401600	4870600	8114900	0	176410	178390		0.036	0.022	0.027	0.021517
Q9BS26	Endoplasmic reticulum resident protein 44	ERP44	35	46.971	48.412	58	15	15	16	16	16	4	3	3	11	8	10	4	3	3	11	8	10	4	3	3	115730000	152190000	168000000	4260500	4068800	3360700	0.037	0.027	0.02	0.027	0.0117754
P24928	DNA-directed RNA polymerase II subunit RPB1	POLR2A	22	217.17	83.567	57	34	34	18	18	20	1	0	0	20	20	21	1	0	0	20	20	21	1	0	0	7169700	7787500	7547000	192070	0	0	0.027			0.026
P28482	Mitogen-activated protein kinase 1	MAPK1	59.7	41.389	50.908	70	18	13	16	21	23	3	4	3	10	13	13	3	3	3	7	10	10	1	2	1	71260000	97448000	114810000	1942400	2056400	3379700	0.027	0.021	0.029	0.026	0.0184168
P31939	Bifunctional purine biosynthesis protein PURH	ATIC	69.8	64.615	164.83	126	34	34	41	35	32	8	6	4	29	23	24	7	6	4	29	23	24	7	6	4	82233000	85849000	82787000	1578200	2654100	2164900	0.019	0.031	0.026	0.026	1.2585e-07
P47813	Eukaryotic translation initiation factor 1A, X-chromosomal	EIF1AX	27.8	16.46	23.366	15	4	2	5	5	4	1	0	0	3	3	2	1	0	0	1	2	1	0	0	0	110850000	167080000	118350000	3449300	0	0	0.031			0.026
P48637	Glutathione synthetase	GSS	29.1	52.384	63.506	25	13	13	10	4	9	2	0	0	8	5	7	2	0	0	8	5	7	2	0	0	17661000	17251000	22421000	493700	0	0	0.028			0.026
P49589	Cysteine--tRNA ligase, cytoplasmic	CARS	33.8	85.472	76.61	41	21	21	11	13	15	0	2	0	10	10	13	0	2	0	10	10	13	0	2	0	13993000	12766000	21010000	0	409520	0		0.032		0.026
P53621	Coatomer subunit alpha	COPA	59.2	138.34	314.01	284	62	62	86	79	81	13	12	13	49	48	49	13	10	12	49	48	49	13	10	12	170000000	183850000	206220000	5271400	4059000	5342800	0.031	0.022	0.026	0.026	0.0033585
Q01082	Spectrin beta chain, non-erythrocytic 1	SPTBN1	55.6	274.61	323.31	634	128	121	188	170	193	23	30	30	96	89	102	22	25	25	91	85	96	21	24	23	188890000	188070000	235110000	4369200	5564200	6140400	0.023	0.03	0.026	0.026	0.0060769
Q14677	Clathrin interactor 1	CLINT1	25.4	68.259	104.1	50	14	14	16	15	17	1	0	1	12	8	8	1	0	1	12	8	8	1	0	1	46229000	40563000	58991000	2090800	0	462070	0.045		0.008	0.026	0.0067807
Q96AC1	Fermitin family homolog 2	FERMT2	47.6	77.86	170.08	92	26	26	28	23	29	6	5	1	20	15	19	5	4	1	20	15	19	5	4	1	65870000	68820000	81767000	2801800	2381200	340930	0.043	0.035	0.004	0.026	0.004901
Q96AY3	Peptidyl-prolyl cis-trans isomerase FKBP10	FKBP10	36.9	64.244	106.66	155	24	24	44	41	53	6	6	5	18	18	21	7	6	5	18	18	21	7	6	5	287400000	323970000	326120000	7736900	7238600	8959900	0.027	0.022	0.027	0.026	0.00170033
Q96N67	Dedicator of cytokinesis protein 7	DOCK7	18	242.56	74.428	66	31	31	17	23	22	2	1	1	15	25	18	1	1	1	15	25	18	1	1	1	6434000	11071000	6285000	378750	159450	90347	0.059	0.014	0.014	0.026	0.039118
Q99470	Stromal cell-derived factor 2	SDF2	40.8	23.026	105.09	24	6	6	7	8	7	2	0	0	5	5	4	2	0	0	5	5	4	2	0	0	67364000	83106000	79953000	2015700	0	0	0.03			0.026
Q9H299	SH3 domain-binding glutamic acid-rich-like protein 3	SH3BGRL3	32.3	10.438	133.35	40	4	4	11	12	11	3	2	1	3	4	3	2	2	1	3	4	3	2	2	1	1957700000	1470100000	1780600000	58113000	48136000	30791000	0.03	0.033	0.017	0.026	0.0070566
Q9HCN8	Stromal cell-derived factor 2-like protein 1	SDF2L1	56.6	23.598	50.846	28	7	7	10	8	8	1	1	0	6	4	6	1	1	0	6	4	6	1	1	0	57890000	67492000	49526000	0	1496500	0		0.022		0.026
Q9UNH7	Sorting nexin-6	SNX6	40.1	46.648	79.017	62	20	20	20	13	23	2	3	1	17	10	16	2	3	1	17	10	16	2	3	1	43439000	31932000	75479000	1980200	1399100	580270	0.046	0.044	0.008	0.026	0.064124
O14579	Coatomer subunit epsilon	COPE	60.7	34.482	173.58	99	17	17	30	29	27	4	4	5	13	13	11	3	3	4	13	13	11	3	3	4	250790000	230460000	307520000	6060200	7653800	5897000	0.024	0.033	0.019	0.025	0.0079979
P05386	60S acidic ribosomal protein P1	RPLP1	56.1	11.514	47.955	28	3	3	8	9	8	1	1	1	3	2	3	1	1	1	3	2	3	1	1	1	2094300000	1276500000	2231900000	46399000	37657000	56664000	0.022	0.03	0.025	0.025	0.0258
P23284	Peptidyl-prolyl cis-trans isomerase B	PPIB	68.5	23.742	136.43	202	21	21	58	48	59	13	12	12	21	14	19	6	6	7	21	14	19	6	6	7	2562000000	3685700000	3926900000	86840000	72513000	92959000	0.034	0.02	0.024	0.025	0.0157954
P35613	Basigin	BSG	16.1	42.2	46.44	28	6	6	9	5	6	3	3	2	6	4	5	3	3	2	6	4	5	3	3	2	238670000	242630000	249680000	6203400	7899600	4215800	0.026	0.033	0.017	0.025	1.2442e-07
P38919	Eukaryotic initiation factor 4A-III	EIF4A3	48.9	46.871	139.63	65	23	19	21	19	14	4	3	4	18	15	14	6	5	7	14	12	10	4	3	4	95653000	132050000	72131000	2561700	2458000	2423900	0.027	0.019	0.034	0.025	0.030522
P46926	Glucosamine-6-phosphate isomerase 1	GNPDA1	28.4	32.668	23.951	5	5	5	0	4	1	0	0	0	1	4	2	0	1	0	1	4	2	0	1	0	4493900	11640000	5823000	0	181490	0		0.016		0.025
P47755	F-actin-capping protein subunit alpha-2	CAPZA2	55.9	32.949	57.732	29	12	8	7	11	7	1	2	1	9	11	8	4	3	3	6	7	5	1	2	1	86659000	65599000	90704000	1553400	2927700	1707600	0.018	0.045	0.019	0.025	0.0096163
P62195	26S protease regulatory subunit 8	PSMC5	67.5	45.626	273.25	119	24	23	35	32	35	2	7	8	20	15	19	2	7	7	19	14	18	2	6	6	191530000	213330000	208560000	1300100	5979400	7777100	0.007	0.028	0.037	0.025	4.244e-06
Q10469	Alpha-1,6-mannosyl-glycoprotein 2-beta-N-acetylglucosaminyltransferase	MGAT2	27.3	51.55	26.071	19	9	9	5	5	9	0	0	0	5	5	8	1	0	0	5	5	8	1	0	0	15062000	17212000	18893000	432020	0	0	0.029			0.025
Q12907	Vesicular integral-membrane protein VIP36	LMAN2	54.8	40.228	134.94	51	17	17	13	15	17	3	1	2	10	12	12	3	1	2	10	12	12	3	1	2	104770000	156700000	167180000	4272900	2724300	3798100	0.041	0.017	0.023	0.025	0.0186629
Q13740	CD166 antigen	ALCAM	34.8	65.102	55.395	66	17	17	21	19	19	3	3	1	12	13	12	3	3	1	12	13	12	3	3	1	77148000	78916000	88603000	3161600	2307100	542570	0.041	0.029	0.006	0.025	2.3011e-05
Q86V81	THO complex subunit 4	ALYREF	40.1	26.888	104.03	68	9	9	15	25	21	4	3	0	5	9	7	1	1	0	5	9	7	1	1	0	324580000	302890000	408580000	7370800	10061000	0	0.023	0.033		0.025	0.0090587
Q96HC4	PDZ and LIM domain protein 5	PDLIM5	49.7	63.944	137.02	152	31	31	45	44	45	4	6	8	26	25	26	4	5	6	26	25	26	4	5	6	211810000	232750000	268400000	3684800	6203100	7687900	0.017	0.027	0.029	0.025	0.0050627
Q99873	Protein arginine N-methyltransferase 1	PRMT1	51	41.515	64.912	96	16	16	26	31	26	4	5	4	12	14	12	3	4	4	12	14	12	3	4	4	178150000	258720000	215100000	5405800	7416600	3794100	0.03	0.029	0.018	0.025	0.0118986
Q9BXS5	AP-1 complex subunit mu-1	AP1M1	34.5	48.586	26.42	31	11	11	9	8	12	1	0	1	8	7	9	1	0	1	8	7	9	1	0	1	19452000	29464000	25430000	471850	0	768890	0.024		0.03	0.025	0.0076187
Q9GZQ8	Microtubule-associated proteins 1A/1B light chain 3B	MAP1LC3B	32.8	14.688	8.9524	28	5	4	6	9	12	0	1	0	3	3	5	0	1	0	2	2	4	0	0	0	86893000	221260000	316320000	0	5141900	0		0.023		0.025
Q9NR31	GTP-binding protein SAR1a	SAR1A	77.3	22.367	76.435	48	13	9	13	13	16	1	2	3	9	10	11	1	2	2	6	6	8	0	0	1	172810000	286550000	238080000	3889400	7391900	5971000	0.023	0.026	0.025	0.025	0.020498
Q9UHD1	Cysteine and histidine-rich domain-containing protein 1	CHORDC1	48.5	37.489	54.436	37	13	13	9	14	11	3	0	0	8	10	9	2	1	0	8	10	9	2	1	0	30590000	74582000	62270000	2287900	490850	0	0.075	0.007		0.025	0.048779
O00303	Eukaryotic translation initiation factor 3 subunit F	EIF3F	42	37.563	61.585	63	13	13	19	15	21	3	2	3	11	8	12	3	2	3	11	8	12	3	2	3	173750000	207470000	262770000	6351900	3831900	5066900	0.037	0.018	0.019	0.024	0.0149985
O94855	Protein transport protein Sec24D	SEC24D	35.6	113.01	83.282	72	27	25	20	23	19	2	5	3	17	20	15	2	5	3	15	18	13	2	5	3	38140000	53826000	40336000	204290	2142900	812670	0.005	0.04	0.02	0.024	0.0128999
O95394	Phosphoacetylglucosamine mutase	PGM3	34.5	59.851	62.599	49	16	16	14	13	16	2	3	1	10	8	10	2	2	1	10	8	10	2	2	1	64598000	41816000	61456000	1354600	1982700	613390	0.021	0.047	0.01	0.024	0.0166435
P18669	Phosphoglycerate mutase 1	PGAM1	66.1	28.804	166.11	170	19	19	51	46	45	10	11	7	18	15	17	5	5	4	18	15	17	5	5	4	1419500000	1259000000	1405000000	35433000	34610000	27157000	0.025	0.027	0.019	0.024	0.00148424
P31689	DnaJ homolog subfamily A member 1	DNAJA1	42.3	44.868	77.624	45	12	12	11	8	20	2	2	2	7	5	11	1	1	1	7	5	11	1	1	1	76474000	44951000	134370000	2486200	1856400	1704700	0.033	0.041	0.013	0.024	0.08632
P54687	Branched-chain-amino-acid aminotransferase, cytosolic	BCAT1	28.5	42.966	65.761	33	10	10	10	10	11	1	0	1	7	8	6	1	2	1	7	8	6	1	2	1	47362000	43025000	49000000	884050	1214800	1233000	0.019	0.028	0.025	0.024	0.00154375
P55735	Protein SEC13 homolog	SEC13	44.7	35.54	91.648	48	8	8	13	13	17	2	2	1	7	5	7	2	3	1	7	5	7	2	3	1	188300000	160540000	291230000	5954200	7762800	1618100	0.032	0.048	0.006	0.024	0.034636
P61026	Ras-related protein Rab-10	RAB10	41.5	22.541	14.462	23	8	6	4	7	9	1	1	1	5	6	7	2	2	2	4	4	5	1	1	1	14989000	75541000	95153000	1497900	1242300	1651400	0.1	0.016	0.017	0.024	0.129217
P84095	Rho-related GTP-binding protein RhoG	RHOG	56	21.308	49.3	35	8	7	9	11	14	1	0	0	7	7	8	2	0	0	6	6	7	1	0	0	74457000	74620000	108420000	2031500	0	0	0.027			0.024
Q15382	GTP-binding protein Rheb	RHEB	38	20.497	43.985	28	10	10	8	9	9	1	1	0	6	7	6	1	1	0	6	7	6	1	1	0	48598000	72189000	81323000	1573600	1627400	0	0.032	0.023		0.024	0.021278
Q9Y266	Nuclear migration protein nudC	NUDC	43.5	38.242	56.947	61	14	14	22	13	22	1	2	1	9	7	12	1	2	1	9	7	12	1	2	1	133920000	105640000	169970000	2565400	5033500	2138000	0.019	0.048	0.013	0.024	0.0190016
Q9Y2T2	AP-3 complex subunit mu-1	AP3M1	36.4	46.939	34.525	34	12	12	12	9	11	1	0	1	9	9	10	1	0	1	9	9	10	1	0	1	29846000	22897000	30384000	728920	0	603730	0.024		0.02	0.024	0.0078602
O14558	Heat shock protein beta-6	HSPB6	30	17.135	15.592	22	5	5	7	7	6	0	1	1	3	4	5	0	1	1	3	4	5	0	1	1	58203000	108190000	184420000	0	3257800	2133300		0.03	0.012	0.023	0.08956
O60507	Protein-tyrosine sulfotransferase 1	TPST1	24.6	42.188	53.059	21	6	6	6	7	6	1	1	0	6	6	5	1	1	0	6	6	5	1	1	0	9817200	13579000	12993000	202150	345450	0	0.021	0.025		0.023	0.0042999
P05556	Integrin beta-1	ITGB1	29.8	88.414	177.2	170	21	21	43	49	45	11	13	9	17	18	18	7	8	6	17	18	18	7	8	6	456030000	600420000	654920000	11726000	14979000	12337000	0.026	0.025	0.019	0.023	0.0111423
P22102	Trifunctional purine biosynthetic protein adenosine-3	GART	39.9	107.77	112.47	112	31	31	32	32	35	3	6	4	22	23	24	4	6	4	22	23	24	4	6	4	44015000	58778000	59696000	668060	1892100	1221000	0.015	0.032	0.02	0.023	0.009141
P40925	Malate dehydrogenase, cytoplasmic	MDH1	41	36.426	45.707	61	15	15	17	15	18	5	3	3	12	10	11	5	3	3	12	10	11	5	3	3	240570000	280040000	277400000	10222000	3313900	4426600	0.042	0.012	0.016	0.023	3.7981e-05
P50454	Serpin H1	SERPINH1	65.1	46.44	307.06	329	27	27	97	77	93	17	27	18	26	21	24	11	14	11	26	21	24	11	14	11	2365700000	2178900000	2593500000	53351000	79061000	32615000	0.023	0.036	0.013	0.023	0.0026813
Q16222	UDP-N-acetylhexosamine pyrophosphorylase	UAP1	43.7	58.768	91.674	63	21	19	18	17	20	3	1	4	13	13	14	3	1	5	12	11	12	3	1	5	56710000	68187000	72456000	1383500	634270	2559500	0.024	0.009	0.035	0.023	0.0053827
Q86SF2	N-acetylgalactosaminyltransferase 7	GALNT7	26.2	75.388	49.234	33	14	14	9	12	11	1	0	0	8	9	9	1	0	0	8	9	9	1	0	0	6992500	12569000	12252000	239000	0	0	0.034			0.023
Q8TAT6	Nuclear protein localization protein 4 homolog	NPLOC4	38.8	68.119	88.073	45	20	20	16	7	19	1	1	1	12	8	15	2	1	1	12	8	15	2	1	1	32328000	25766000	48925000	994680	675950	771560	0.031	0.026	0.016	0.023	0.036939
Q8WVM8	Sec1 family domain-containing protein 1	SCFD1	49.5	72.379	252.36	70	22	22	25	18	20	3	3	1	16	12	14	3	3	1	16	12	14	3	3	1	55356000	47158000	76666000	2260600	1584600	335260	0.041	0.034	0.004	0.023	0.022064
Q99460	26S proteasome non-ATPase regulatory subunit 1	PSMD1	40.5	105.84	246.26	108	32	32	29	29	42	4	2	2	22	20	24	4	2	2	22	20	24	4	2	2	61574000	84718000	77117000	1590900	2280900	1366300	0.026	0.027	0.018	0.023	0.0086758
Q9NR56	Muscleblind-like protein 1	MBNL1	19.3	41.817	32.177	24	8	4	7	6	7	1	1	2	5	3	5	2	1	2	2	1	2	2	1	1	113910000	104560000	105250000	5204600	633740	1768300	0.046	0.006	0.017	0.023	2.8924e-06
Q9Y6E0	Serine/threonine-protein kinase 24	STK24	34.1	49.307	55.903	41	13	6	13	13	13	1	1	0	10	10	9	1	1	0	4	4	4	0	0	0	20281000	29393000	44950000	748370	701510	0	0.037	0.024		0.023	0.050517
O75312	Zinc finger protein ZPR1	ZPR1	33.6	50.925	90.668	21	11	11	9	5	6	0	0	1	8	5	7	0	0	1	8	5	7	0	0	1	10698000	6931500	10902000	0	0	212260			0.019	0.022
P22234	Multifunctional protein ADE2	PAICS	50.8	47.079	111.85	94	24	24	29	28	31	4	0	2	18	17	20	4	0	2	18	17	20	4	0	2	246120000	244980000	273290000	6341800	0	4735400	0.026		0.017	0.022	0.00024081
P49903	Selenide, water dikinase 1	SEPHS1	21.4	42.91	12.035	11	5	5	4	2	4	1	0	0	3	2	4	1	0	0	3	2	4	1	0	0	10644000	4292000	18845000	243870	0	0	0.023			0.022
P51665	26S proteasome non-ATPase regulatory subunit 7	PSMD7	47.8	37.025	67.089	58	11	11	10	20	18	3	3	4	6	10	11	2	2	3	6	10	11	2	2	3	149640000	197470000	222970000	4293600	2855000	5124400	0.029	0.014	0.023	0.022	0.0131162
P55001	Microfibrillar-associated protein 2	MFAP2	18	20.825	3.4354	4	3	3	0	1	1	1	1	0	0	1	1	1	1	0	0	1	1	1	1	0	0	646910000	11675000	0	7351600	0		0.011		0.022
Q15370	Transcription elongation factor B polypeptide 2	TCEB2	89	13.133	35.903	38	11	11	11	11	13	1	1	1	6	7	8	1	1	2	6	7	8	1	1	2	115170000	152040000	168070000	2805700	3606800	3249500	0.024	0.024	0.019	0.022	0.0119648
Q86UP2	Kinectin	KTN1	52	156.27	323.31	198	72	72	63	53	66	7	5	4	47	39	51	7	5	4	47	39	51	7	5	4	56631000	68606000	74079000	1884400	1346300	1112700	0.033	0.02	0.015	0.022	0.0062389
Q9BTT0	Acidic leucine-rich nuclear phosphoprotein 32 family member E	ANP32E	23.1	30.692	17.047	16	5	5	4	4	6	1	1	0	3	3	5	1	1	0	3	3	5	1	1	0	95392000	83158000	143160000	2595400	2075000	0	0.027	0.025		0.022	0.029136
Q9NQC3	Reticulon-4	RTN4	13.2	129.93	129.39	87	10	10	29	23	23	4	4	4	8	7	6	3	3	3	8	7	6	3	3	3	215410000	352730000	194330000	4390000	5384500	7347900	0.02	0.015	0.038	0.022	0.037719
O60884	DnaJ homolog subfamily A member 2	DNAJA2	40.8	45.745	67.463	19	11	11	3	7	8	0	0	1	3	4	9	1	0	1	3	4	9	1	0	1	34978000	33877000	48836000	540810	0	1079500	0.015		0.022	0.021	0.0085363
P08865	40S ribosomal protein SA	RPSA	61.7	32.854	193.01	125	18	18	33	34	43	6	3	6	14	15	16	6	3	7	14	15	16	6	3	7	1590200000	1511100000	2205900000	22684000	35331000	55056000	0.014	0.023	0.025	0.021	0.0157392
P61201	COP9 signalosome complex subunit 2	COPS2	49.2	51.596	93.866	54	18	18	13	16	19	2	3	1	11	10	12	2	3	2	11	10	12	2	3	2	47803000	67684000	71815000	740390	1868500	1376600	0.015	0.028	0.019	0.021	0.014422
P61978	Heterogeneous nuclear ribonucleoprotein K	HNRNPK	56.4	50.976	223.91	154	22	22	43	37	56	6	6	6	15	13	20	5	6	5	15	13	20	5	6	5	884930000	650270000	1235700000	21987000	17874000	18860000	0.025	0.027	0.015	0.021	0.033624
Q00653	Nuclear factor NF-kappa-B p100 subunit	NFKB2	21	96.748	36.718	33	16	16	11	12	7	1	1	1	10	10	7	1	1	1	10	10	7	1	1	1	5380300	12362000	6238000	159150	231170	109820	0.03	0.019	0.018	0.021	0.070644
Q9HBL0	Tensin-1	TNS1	27	185.7	105.69	80	33	31	27	20	27	2	2	2	20	16	23	2	2	2	20	16	22	1	1	1	13648000	10133000	19408000	281490	326120	285670	0.021	0.032	0.015	0.021	0.03486
Q9UL46	Proteasome activator complex subunit 2	PSME2	49.8	27.401	27.657	48	11	11	12	10	20	2	1	3	8	7	10	2	1	3	8	7	10	2	1	3	109900000	106880000	185890000	1343900	2463100	4671800	0.012	0.023	0.025	0.021	0.036638
O15498	Synaptobrevin homolog YKT6	YKT6	61.1	22.417	42.605	25	11	11	6	8	10	0	1	0	6	5	10	0	1	0	6	5	10	0	1	0	32611000	60875000	53766000	0	973310	0		0.016		0.02
P05106	Integrin beta-3	ITGB3	32.6	87.057	138.54	39	19	19	7	16	13	0	1	2	7	13	12	0	1	2	7	13	12	0	1	2	10493000	20371000	23463000	0	330140	405150		0.016	0.017	0.02	0.045323
P16278	Beta-galactosidase	GLB1	25.8	76.074	31.083	37	12	12	13	11	10	1	2	0	10	9	7	1	2	0	10	9	7	1	2	0	28351000	37753000	34039000	321420	1023600	0	0.011	0.027		0.02	0.0026802
P22061	Protein-L-isoaspartate(D-aspartate) O-methyltransferase	PCMT1	57.7	24.636	135.26	46	9	9	14	12	15	2	2	1	9	8	8	2	2	1	9	8	8	2	2	1	119690000	112890000	120720000	3788400	1029700	0	0.032	0.009		0.02	5.6532e-05
P30050	60S ribosomal protein L12	RPL12	64.2	17.818	111.71	75	10	10	19	19	21	8	3	5	9	9	10	3	3	3	9	9	10	3	3	3	1199500000	1457700000	1520600000	32439000	24525000	26348000	0.027	0.017	0.017	0.02	0.0051422
Q12905	Interleukin enhancer-binding factor 2	ILF2	51	43.062	129.33	87	19	19	24	24	27	3	5	4	14	14	16	2	4	4	14	14	16	2	4	4	270620000	414580000	283870000	5115300	7688800	6631500	0.019	0.019	0.023	0.02	0.020422
Q14847	LIM and SH3 domain protein 1	LASP1	41	29.717	103.41	79	11	11	24	21	25	3	3	3	10	11	10	3	3	3	10	11	10	3	3	3	526810000	229610000	334780000	5043200	10482000	6837300	0.01	0.046	0.02	0.02	0.0548
Q7L576	Cytoplasmic FMR1-interacting protein 1	CYFIP1	16.2	145.18	36.421	46	19	10	11	18	13	2	0	2	9	16	11	2	1	3	3	7	7	1	0	3	9840100	17874000	15639000	368100	272180	244860	0.037	0.015	0.016	0.02	0.027438
Q9Y2W1	Thyroid hormone receptor-associated protein 3	THRAP3	21	108.66	68.341	68	19	19	24	19	23	0	1	1	12	11	10	0	1	1	12	11	10	0	1	1	77260000	49350000	67374000	0	1296200	1312800		0.026	0.019	0.02	0.0162231
O14744	Protein arginine N-methyltransferase 5	PRMT5	22.1	72.683	36.481	30	11	11	8	10	9	1	1	1	7	9	8	1	1	1	7	9	8	1	1	1	17044000	20130000	24141000	246960	559090	359090	0.014	0.028	0.015	0.019	0.0103588
O60610	Protein diaphanous homolog 1	DIAPH1	24.5	141.35	72.803	60	28	28	18	21	18	1	1	1	18	18	19	1	2	1	18	18	19	1	2	1	13896000	18537000	18022000	544110	382210	45461	0.039	0.021	0.003	0.019	0.0079165
P43686	26S protease regulatory subunit 6B	PSMC4	64.4	47.366	170.08	99	27	27	34	23	29	5	4	4	21	16	20	4	4	4	21	16	20	4	4	4	162170000	107860000	152430000	3280400	1756500	2806900	0.02	0.016	0.018	0.019	0.0143247
P62314	Small nuclear ribonucleoprotein Sm D1	SNRPD1	37.8	13.281	18.167	13	3	3	4	4	4	0	0	1	2	2	3	0	0	1	2	2	3	0	0	1	364020000	478110000	443420000	0	0	7961200			0.018	0.019
Q13404	Ubiquitin-conjugating enzyme E2 variant 1	UBE2V1	51.7	16.495	15.366	30	10	6	9	8	8	2	1	2	7	6	7	2	1	2	5	3	4	0	0	0	109640000	123210000	175360000	3715900	1235900	2882700	0.034	0.01	0.016	0.019	0.021822
Q14166	Tubulin--tyrosine ligase-like protein 12	TTLL12	27.6	74.403	57.119	39	13	13	14	9	12	2	2	0	11	8	10	2	2	0	11	8	10	2	2	0	27471000	17981000	26880000	507790	429440	0	0.018	0.024		0.019	0.0164426
Q15102	Platelet-activating factor acetylhydrolase IB subunit gamma	PAFAH1B3	55	25.734	28.856	23	13	13	9	7	5	1	1	0	7	6	6	1	1	0	7	6	6	1	1	0	33482000	24058000	24104000	661100	360400	0	0.02	0.015		0.019	0.0070829
Q96FJ2	Dynein light chain 2, cytoplasmic	DYNLL2	39.3	10.35	5.7085	11	5	3	3	2	5	0	1	0	3	4	3	1	2	1	2	2	2	0	1	0	53548000	35416000	65881000	0	983120	0		0.028		0.019
Q9UJW0	Dynactin subunit 4	DCTN4	56.3	52.337	55.475	35	17	17	8	12	14	1	0	0	8	12	13	1	0	0	8	12	13	1	0	0	14169000	32442000	57325000	670470	0	0	0.047			0.019
O15460	Prolyl 4-hydroxylase subunit alpha-2	P4HA2	45	60.901	114.93	91	22	22	25	24	32	3	3	4	14	11	20	3	3	4	14	11	20	3	3	4	173900000	218610000	254210000	4100600	3178800	4406000	0.024	0.015	0.017	0.018	0.0118381
O95819	Mitogen-activated protein kinase kinase kinase kinase 4	MAP4K4	21	142.1	52.479	39	21	14	15	8	15	0	0	1	14	8	13	0	0	1	9	3	9	0	0	0	9097300	7126200	11370000	0	0	168080			0.015	0.018
P08648	Integrin alpha-5	ITGA5	18.5	114.54	57.732	45	16	16	14	14	14	0	1	2	11	10	13	0	1	2	11	10	13	0	1	2	31730000	45923000	41428000	0	577050	859870		0.013	0.021	0.018	0.0113611
P20042	Eukaryotic translation initiation factor 2 subunit 2	EIF2S2	33.3	38.388	80.06	38	11	11	14	10	11	1	1	1	9	6	7	1	1	1	9	6	7	1	1	1	67747000	71673000	89669000	1409900	0	1308400	0.021		0.015	0.018	0.0079999
P35998	26S protease regulatory subunit 7	PSMC2	75.3	48.633	161.14	116	35	35	32	36	35	5	3	5	22	26	27	6	3	6	22	26	27	6	3	6	138020000	219980000	261000000	5011400	2497900	3642500	0.036	0.011	0.014	0.018	0.030401
P41240	Tyrosine-protein kinase CSK	CSK	21.8	50.704	11.977	13	8	8	3	4	6	0	0	0	4	4	5	0	0	1	4	4	5	0	0	1	5676700	5057500	6926800	0	0	105700			0.015	0.018
Q16576	Histone-binding protein RBBP7	RBBP7	53.4	47.82	138.79	66	15	8	19	17	22	3	2	3	11	9	13	3	2	3	5	5	7	0	0	1	172610000	261580000	296340000	6381800	2935800	4081000	0.037	0.011	0.014	0.018	0.022959
Q9HD45	Transmembrane 9 superfamily member 3	TM9SF3	18	67.887	37.249	28	10	10	5	9	13	0	1	0	4	5	8	0	1	0	4	5	8	0	1	0	29348000	78769000	58503000	0	1026400	0		0.013		0.018
Q9NP72	Ras-related protein Rab-18	RAB18	55.3	22.977	51.125	40	12	12	18	8	9	1	2	2	11	7	8	1	2	2	11	7	8	1	2	2	148050000	131310000	150920000	1699800	2995400	3039800	0.011	0.023	0.02	0.018	0.00188455
Q9UNM6	26S proteasome non-ATPase regulatory subunit 13	PSMD13	59	42.945	109.73	79	22	22	23	20	26	3	4	3	17	15	16	3	4	3	17	15	16	3	4	3	105550000	129140000	135190000	1905700	1740800	2854000	0.018	0.013	0.021	0.018	0.0055372
O43847	Nardilysin	NRDC	13.4	131.57	30.842	31	13	13	11	10	9	0	1	0	10	9	8	0	1	0	10	9	8	0	1	0	7923300	9278100	6302300	0	131920	0		0.014		0.017
P04040	Catalase	CAT	39.3	59.755	130.68	29	17	17	6	13	8	1	0	1	5	12	9	1	0	1	5	12	9	1	0	1	10625000	16530000	14092000	300390	0	156030	0.028		0.011	0.017	0.0157031
P11172	Uridine 5'-monophosphate synthase	UMPS	33.1	52.221	25.166	28	14	14	8	9	10	1	0	0	8	9	9	1	0	0	8	9	9	1	0	0	17708000	18158000	15859000	294180	0	0	0.017			0.017
P17980	26S protease regulatory subunit 6A	PSMC3	60.8	49.203	155.78	130	28	28	37	40	43	2	5	3	22	23	24	2	6	3	22	23	24	2	6	3	125960000	154000000	201460000	1852300	3210600	3196900	0.015	0.021	0.016	0.017	0.0189756
P49585	Choline-phosphate cytidylyltransferase A	PCYT1A	33.8	41.731	31.13	28	11	11	8	7	12	0	0	1	8	5	9	0	0	1	8	5	9	0	0	1	39365000	41794000	54060000	0	0	744470			0.014	0.017
P53634	Dipeptidyl peptidase 1	CTSC	31.7	51.853	189.71	63	14	14	21	17	20	2	2	1	11	10	11	2	2	1	11	10	11	2	2	1	71513000	72923000	82837000	1159900	1876600	760230	0.016	0.026	0.009	0.017	0.0022995
P54577	Tyrosine--tRNA ligase, cytoplasmic	YARS	54.9	59.143	131.03	84	30	30	28	23	28	0	2	3	22	16	20	0	2	4	22	16	20	0	2	4	67490000	71924000	96463000	0	707380	1985400		0.01	0.021	0.017	0.0069626
P60228	Eukaryotic translation initiation factor 3 subunit E	EIF3E	35.3	52.22	52.79	68	18	18	18	22	21	2	3	2	14	14	15	2	3	2	14	14	15	2	3	2	101290000	106910000	110600000	1232200	1508900	2610400	0.012	0.014	0.024	0.017	0.00068333
P61163	Alpha-centractin	ACTR1A	55.9	42.613	131.2	66	17	12	22	21	20	1	1	1	15	12	13	1	2	1	11	7	9	0	1	1	114980000	135250000	126950000	1039700	4015900	1205600	0.009	0.03	0.009	0.017	3.5972e-05
Q00688	Peptidyl-prolyl cis-trans isomerase FKBP3	FKBP3	54.5	25.177	57.15	53	12	12	20	12	17	2	2	0	11	6	11	3	2	0	11	6	11	3	2	0	215660000	196410000	320270000	4018800	4176100	0	0.019	0.021		0.017	0.024758
Q15365	Poly(rC)-binding protein 1	PCBP1	70.2	37.497	139.16	113	14	10	31	33	39	4	3	3	11	12	13	4	2	2	8	9	9	4	2	2	498400000	591670000	779320000	13864000	9344600	8602000	0.028	0.016	0.011	0.017	0.0177164
Q99439	Calponin-2	CNN2	64.1	33.697	104.18	96	19	17	37	21	27	5	4	2	15	13	12	6	5	2	14	11	11	5	4	1	557750000	245610000	415390000	7952800	9101000	3906400	0.014	0.037	0.009	0.017	0.047476
Q9BZZ5	Apoptosis inhibitor 5	API5	36.3	59.004	99.4	35	18	18	6	8	18	0	1	2	5	7	15	0	1	2	5	7	15	0	1	2	19503000	42260000	57752000	0	582060	787470		0.014	0.014	0.017	0.071918
Q9UGI8	Testin	TES	51.8	47.996	80.633	52	18	18	22	8	19	0	1	2	14	6	14	0	1	1	14	6	14	0	1	1	39306000	15792000	36129000	0	470830	559190		0.03	0.015	0.017	0.055695
Q9UNF1	Melanoma-associated antigen D2	MAGED2	29	64.953	45.083	27	13	13	7	4	14	1	1	0	6	3	11	1	1	0	6	3	11	1	1	0	10529000	4891900	21190000	195050	217280	0	0.019	0.044		0.017	0.128722
O43294	Transforming growth factor beta-1-induced transcript 1 protein	TGFB1I1	59.2	49.814	133.13	71	17	17	25	19	21	2	2	2	14	13	13	2	2	4	14	13	13	2	2	4	73301000	67908000	69896000	1533100	558870	1346500	0.021	0.008	0.019	0.016	8.5898e-07
O60684	Importin subunit alpha-7	KPNA6	31.2	60.029	121.33	49	18	12	17	13	17	0	1	1	13	12	14	0	1	1	8	6	9	0	0	0	38943000	41720000	63647000	0	936620	556680		0.022	0.009	0.016	0.026176
P01111	GTPase NRas	NRAS	54	21.229	41.115	18	8	2	5	6	7	0	0	0	6	5	7	1	0	0	2	2	2	0	0	0	67568000	71067000	93189000	1248700	0	0	0.018			0.016
P21291	Cysteine and glycine-rich protein 1	CSRP1	65.3	20.567	116.49	69	12	12	22	15	18	7	2	5	9	8	8	3	3	3	9	8	8	3	3	3	512080000	430060000	504880000	13765000	3990600	5390100	0.027	0.009	0.011	0.016	0.0030798
P23588	Eukaryotic translation initiation factor 4B	EIF4B	14.6	69.15	16.563	23	8	8	6	7	6	1	2	1	6	7	4	1	2	1	6	7	4	1	2	1	50895000	35385000	39297000	734710	621560	619780	0.014	0.018	0.016	0.016	0.0125388
P24844	Myosin regulatory light polypeptide 9	MYL9	59.9	19.827	65.499	27	9	4	7	6	10	2	1	1	7	7	9	4	3	3	2	3	4	2	1	1	448690000	335930000	482870000	10318000	5522500	4321600	0.023	0.016	0.009	0.016	0.011224
P26196	Probable ATP-dependent RNA helicase DDX6	DDX6	36.2	54.416	110.7	49	17	17	15	16	15	1	1	1	12	11	11	1	1	1	12	11	11	1	1	1	51520000	53495000	59013000	0	877500	0		0.016		0.016
P26447	Protein S100-A4	S100A4	50.5	11.728	12.391	23	9	9	10	4	7	0	1	1	6	4	4	0	1	1	6	4	4	0	1	1	162320000	67322000	119580000	0	2548100	1256400		0.038	0.011	0.016	0.053041
P29992	Guanine nucleotide-binding protein subunit alpha-11	GNA11	29	42.123	18.616	19	10	6	3	8	7	0	1	0	4	7	6	0	1	0	3	3	5	0	0	0	13970000	33516000	18815000	0	350850	0		0.01		0.016
P30085	UMP-CMP kinase	CMPK1	27.6	22.222	24.632	30	5	5	8	13	8	0	1	0	5	5	4	0	1	0	5	5	4	0	1	0	66778000	59835000	50902000	0	941650	0		0.016		0.016
P31946	14-3-3 protein beta/alpha	YWHAB	50.4	28.082	145.33	47	15	10	21	7	16	2	0	1	15	9	10	4	1	3	10	4	5	1	0	1	247640000	101450000	259480000	4485500	0	1949500	0.018		0.008	0.016	0.059142
P35580	Myosin-10	MYH10	33.1	229	323.31	116	65	42	38	36	40	1	1	0	48	41	46	8	9	7	30	22	29	1	1	0	23179000	19326000	28075000	554490	178660	0	0.024	0.009		0.016	0.0057975
P54727	UV excision repair protein RAD23 homolog B	RAD23B	26.9	43.171	74.372	57	13	11	18	15	21	2	0	1	10	10	10	2	0	1	9	8	9	1	0	0	160720000	148220000	194640000	4543700	0	953520	0.028		0.005	0.016	0.0027194
P63167	Dynein light chain 1, cytoplasmic	DYNLL1	68.5	10.366	43.309	23	7	5	7	6	6	2	1	1	4	3	4	1	1	1	3	1	3	0	0	0	514590000	435930000	522040000	5604200	10574000	6780900	0.011	0.024	0.013	0.016	0.0032418
P63241	Eukaryotic translation initiation factor 5A-1	EIF5A	72.7	16.832	180.01	140	13	13	41	37	47	6	6	3	10	10	11	4	3	2	10	10	11	4	3	2	1366500000	1508500000	1907600000	27643000	31131000	16626000	0.02	0.021	0.009	0.016	0.0104982
P68036	Ubiquitin-conjugating enzyme E2 L3	UBE2L3	73.4	17.861	78.486	38	10	10	11	9	14	2	0	2	7	4	9	2	0	2	7	4	9	2	0	2	195860000	271690000	248520000	4153500	0	3428900	0.021		0.014	0.016	0.0090008
Q10567	AP-1 complex subunit beta-1	AP1B1	32.6	104.64	36.101	20	32	15	5	9	5	0	1	0	19	22	17	3	6	5	7	9	5	0	1	0	12071000	17796000	14165000	0	237450	0		0.013		0.016
Q13443	Disintegrin and metalloproteinase domain-containing protein 9	ADAM9	27.4	90.555	64.313	44	18	18	16	13	14	0	0	1	13	11	11	0	0	1	13	11	11	0	0	1	18448000	17282000	19154000	0	0	284400			0.015	0.016
Q96B97	SH3 domain-containing kinase-binding protein 1	SH3KBP1	23.3	73.125	58.339	34	12	12	14	10	9	0	1	0	11	7	7	0	1	0	11	7	7	0	1	0	10875000	15621000	14221000	0	222640	0		0.014		0.016
Q96KG9	N-terminal kinase-like protein	SCYL1	30.7	89.63	63.611	42	18	18	15	12	14	0	0	1	15	10	13	0	0	1	15	10	13	0	0	1	16524000	15574000	26833000	0	0	321340			0.012	0.016
Q9NTZ6	RNA-binding protein 12	RBM12	16.2	97.394	29.058	28	13	13	9	10	8	0	0	1	9	8	8	0	0	1	9	8	8	0	0	1	16209000	21158000	18158000	0	0	303190			0.017	0.016
Q9P2E9	Ribosome-binding protein 1	RRBP1	33.2	152.47	323.31	335	50	49	112	76	111	12	11	13	45	27	45	8	10	10	44	26	44	7	9	9	231590000	203920000	299840000	3270200	4471500	4200800	0.014	0.022	0.014	0.016	0.0136843
Q9UBE0	SUMO-activating enzyme subunit 1	SAE1	55.5	38.449	52.906	40	14	14	13	10	13	1	2	1	9	9	11	1	2	1	9	9	11	1	2	1	45124000	40338000	36326000	527270	989140	460460	0.012	0.025	0.013	0.016	0.0040436
O43324	Eukaryotic translation elongation factor 1 epsilon-1	EEF1E1	28.2	19.81	11.537	11	5	5	2	6	2	1	0	0	2	5	2	1	0	0	2	5	2	1	0	0	44849000	50259000	67254000	837100	0	0	0.019			0.015
O96019	Actin-like protein 6A	ACTL6A	29.6	47.46	91.774	31	11	11	11	11	8	0	1	0	6	8	6	0	1	0	6	8	6	0	1	0	41466000	53855000	45406000	0	695000	0		0.013		0.015
P06756	Integrin alpha-V	ITGAV	36.4	116.04	187.1	109	34	34	29	36	35	2	4	3	16	24	25	2	5	3	16	24	25	2	5	3	34428000	56854000	57885000	214720	1350700	647670	0.006	0.024	0.011	0.015	0.023596
P07814	Bifunctional glutamate/proline--tRNA ligase	EPRS	51.4	170.59	323.31	244	74	74	73	64	84	5	9	9	49	45	60	4	9	9	49	45	60	4	9	9	97471000	98352000	123530000	943040	1516400	2243400	0.01	0.015	0.018	0.015	0.0065811
P09960	Leukotriene A-4 hydrolase	LTA4H	40.6	69.284	85.887	45	17	17	14	17	13	0	1	0	10	14	9	0	1	0	10	14	9	0	1	0	17257000	22173000	17393000	0	290550	0		0.013		0.015
P11233	Ras-related protein Ral-A	RALA	31.6	23.567	49.658	47	8	4	17	15	11	1	2	1	8	6	6	1	2	1	4	3	3	1	1	1	233240000	242840000	216520000	1411400	5721300	3221800	0.006	0.024	0.015	0.015	4.1001e-06
P13861	cAMP-dependent protein kinase type II-alpha regulatory subunit	PRKAR2A	36.6	45.518	65.569	47	13	10	13	16	15	1	1	1	10	11	11	1	1	1	7	9	8	0	0	0	51813000	56785000	59801000	1189900	873680	495640	0.023	0.015	0.008	0.015	0.00178161
P14868	Aspartate--tRNA ligase, cytoplasmic	DARS	52.7	57.136	77.149	93	24	24	31	24	28	3	4	3	20	17	20	2	4	3	20	17	20	2	4	3	99629000	102100000	99706000	1413400	2076800	1043700	0.014	0.02	0.01	0.015	1.7548e-08
P17655	Calpain-2 catalytic subunit	CAPN2	46.4	79.994	175.71	107	29	29	32	26	40	4	2	3	20	12	23	3	3	3	20	12	23	3	3	3	164480000	169360000	220980000	4233200	2058100	2205400	0.026	0.012	0.01	0.015	0.0097213
P29317	Ephrin type-A receptor 2	EPHA2	23.5	108.27	54.108	49	20	19	16	17	12	1	1	2	13	14	12	1	1	2	13	13	11	0	1	1	16812000	22330000	20728000	230450	180570	515420	0.014	0.008	0.025	0.015	0.006917
P49419	Alpha-aminoadipic semialdehyde dehydrogenase	ALDH7A1	33	58.486	49.75	33	15	15	10	12	9	1	1	0	10	11	8	1	1	0	10	11	8	1	1	0	22509000	35719000	16784000	355310	403190	0	0.016	0.011		0.015	0.048124
P56537	Eukaryotic translation initiation factor 6	EIF6	46.1	26.599	79.249	50	7	7	14	13	17	2	3	1	6	6	7	2	3	2	6	6	7	2	3	2	334420000	328980000	434500000	6413400	8591000	1359400	0.019	0.026	0.003	0.015	0.0089634
P62249	40S ribosomal protein S16	RPS16	71.9	16.445	48.473	89	16	16	28	25	26	4	2	4	13	12	10	4	2	4	13	12	10	4	2	4	820020000	1181700000	465320000	16374000	9461900	10511000	0.02	0.008	0.023	0.015	0.059404
Q5ZPR3	CD276 antigen	CD276	11.8	57.235	24.577	13	4	4	2	4	5	0	2	0	2	4	4	0	2	0	2	4	4	0	2	0	9361000	30818000	29926000	0	347120	0		0.011		0.015
Q7L2H7	Eukaryotic translation initiation factor 3 subunit M	EIF3M	49.2	42.502	145.57	52	17	17	13	22	13	2	1	1	9	15	9	1	1	1	9	15	9	1	1	1	54508000	111450000	61074000	1668900	1202400	501670	0.031	0.011	0.008	0.015	0.053584
Q8NC51	Plasminogen activator inhibitor 1 RNA-binding protein	SERBP1	42.2	44.965	44.38	48	17	17	16	17	14	1	0	0	10	11	11	1	0	0	10	11	11	1	0	0	121430000	131330000	101990000	1820900	0	0	0.015			0.015
Q9HC35	Echinoderm microtubule-associated protein-like 4	EML4	21.7	108.91	29.876	27	15	15	6	10	9	1	1	0	6	11	10	1	1	0	6	11	10	1	1	0	3731000	7894300	10121000	92302	129060	0	0.025	0.016		0.015	0.062457
O43264	Centromere/kinetochore protein zw10 homolog	ZW10	25.3	88.828	68.612	41	17	17	11	12	15	1	1	1	11	11	13	1	1	1	11	11	13	1	1	1	12258000	13245000	20366000	218760	225160	207100	0.018	0.017	0.01	0.014	0.027537
O95470	Sphingosine-1-phosphate lyase 1	SGPL1	29	63.523	33.417	32	13	13	9	11	11	1	0	0	9	9	8	1	0	0	9	9	8	1	0	0	11316000	19686000	13779000	206200	0	0	0.018			0.014
P04899	Guanine nucleotide-binding protein G(i) subunit alpha-2	GNAI2	58.9	40.45	268.5	87	22	14	24	31	23	4	2	3	15	18	16	3	2	3	9	12	9	1	1	1	247550000	441190000	338620000	6395600	3009900	4766800	0.026	0.007	0.014	0.014	0.026358
P09110	3-ketoacyl-CoA thiolase, peroxisomal	ACAA1	53.3	44.292	83.554	42	17	17	11	15	15	0	0	1	10	11	13	0	0	1	10	11	13	0	0	1	19474000	34645000	38331000	0	0	416250			0.011	0.014
P21281	V-type proton ATPase subunit B, brain isoform	ATP6V1B2	45	56.5	69.62	48	18	18	15	14	17	1	0	1	12	12	12	1	0	1	12	12	12	1	0	1	37557000	53028000	46966000	531480	0	761220	0.014		0.016	0.014	0.0097774
P26640	Valine--tRNA ligase	VARS	42	140.47	214.9	156	43	43	48	57	42	4	2	3	29	35	29	5	2	4	29	35	29	5	2	4	65848000	71049000	65742000	1289000	359020	1108600	0.02	0.005	0.017	0.014	1.5026e-06
P43487	Ran-specific GTPase-activating protein	RANBP1	38.3	23.31	33.274	32	5	5	12	9	9	1	1	0	4	4	3	1	1	0	4	4	3	1	1	0	326620000	146900000	249400000	4707200	2196100	0	0.014	0.015		0.014	0.044842
P46939	Utrophin	UTRN	21.4	394.46	195.25	75	54	51	24	19	30	1	0	1	26	19	34	1	0	1	24	17	32	1	0	1	5560500	3603200	5645800	71692	0	65548	0.013		0.012	0.014	0.0182639
P49023	Paxillin	PXN	34.7	64.505	54.502	53	15	15	17	15	17	1	2	1	11	11	10	2	2	2	11	11	10	2	2	2	48583000	38459000	56522000	728500	427630	924520	0.015	0.011	0.016	0.014	0.0120757
P52565	Rho GDP-dissociation inhibitor 1	ARHGDIA	43.1	23.207	40.048	58	12	12	20	9	23	2	1	3	10	4	10	2	1	3	10	4	10	2	1	3	783140000	451670000	770890000	8631600	7597000	11418000	0.011	0.017	0.015	0.014	0.026036
P53680	AP-2 complex subunit sigma	AP2S1	16.9	17.018	4.0211	13	3	3	3	4	4	1	1	0	2	3	3	1	1	0	2	3	3	1	1	0	84615000	125620000	126360000	2022300	1171400	0	0.024	0.009		0.014	0.0152168
Q13098	COP9 signalosome complex subunit 1	GPS1	30.8	55.536	54.629	43	15	15	15	15	12	0	0	1	11	11	11	0	1	2	11	11	11	0	1	2	33514000	45803000	37901000	0	215300	848040		0.005	0.022	0.014	0.0036772
Q15046	Lysine--tRNA ligase	KARS	39.4	68.047	83.97	86	23	23	28	25	24	4	2	3	16	19	16	3	2	3	16	19	16	3	2	3	124100000	121730000	132290000	2603300	1220400	1403500	0.021	0.01	0.011	0.014	0.00067694
Q15631	Translin	TSN	36.4	26.183	33.634	25	9	9	8	10	5	1	1	0	5	7	5	1	1	0	5	7	5	1	1	0	51708000	81902000	41339000	793540	0	0	0.015			0.014
O00232	26S proteasome non-ATPase regulatory subunit 12	PSMD12	48	52.904	88.342	58	22	22	20	19	17	0	2	0	17	16	12	0	2	0	17	16	12	0	2	0	49641000	85927000	58849000	0	845930	0		0.01		0.013
O00410	Importin-5	IPO5	47.3	123.63	323.31	235	44	42	75	67	75	8	5	5	36	31	37	7	5	5	34	29	35	7	5	5	127880000	122500000	159380000	2427600	1462600	1615400	0.019	0.012	0.01	0.013	0.007216
O15371	Eukaryotic translation initiation factor 3 subunit D	EIF3D	46.2	63.972	229.92	84	23	23	28	22	30	2	1	1	17	15	17	2	1	1	17	15	17	2	1	1	119130000	123360000	163260000	2598100	1656000	933790	0.022	0.013	0.006	0.013	0.0109186
O76003	Glutaredoxin-3	GLRX3	42.4	37.432	157.97	39	16	16	12	11	13	1	1	1	9	10	11	1	1	1	9	10	11	1	1	1	63058000	56194000	67121000	1228700	1034800	180480	0.019	0.018	0.003	0.013	0.0027207
O95782	AP-2 complex subunit alpha-1	AP2A1	39.8	107.54	79.523	130	34	24	39	41	38	3	5	4	28	27	27	3	5	4	20	19	19	2	3	2	72148000	95049000	96019000	644860	1151500	1583500	0.009	0.012	0.016	0.013	0.0080216
P02545	Prelamin-A/C	LMNA	76.1	74.139	323.31	381	61	61	130	92	118	15	14	12	58	36	46	10	10	9	58	36	46	10	10	9	1887800000	1717100000	2269400000	23259000	27459000	25403000	0.012	0.016	0.011	0.013	0.0070603
P09493	Tropomyosin alpha-1 chain	TPM1	37.3	32.708	217.07	61	15	9	21	18	21	0	1	0	14	12	13	2	3	3	8	7	7	0	1	1	511150000	368620000	349600000	0	5871400	5050400		0.016	0.014	0.013	0.0155236
P13674	Prolyl 4-hydroxylase subunit alpha-1	P4HA1	45.9	61.049	211.32	141	26	26	47	42	38	5	4	5	23	20	21	5	4	6	23	20	21	5	4	6	283260000	288740000	282350000	4691200	3192900	2799000	0.017	0.011	0.01	0.013	8.9277e-09
P15144	Aminopeptidase N	ANPEP	36.9	109.54	259.25	174	37	37	47	59	50	5	6	7	30	30	30	4	6	6	30	30	30	4	6	6	137510000	223600000	192270000	2152600	2959900	2064400	0.016	0.013	0.011	0.013	0.0185622
P17096	High mobility group protein HMG-I/HMG-Y	HMGA1	32.7	11.676	15.127	36	4	4	12	9	11	3	1	0	3	2	4	2	1	0	3	2	4	2	1	0	790680000	254130000	488420000	12516000	796090	0	0.016	0.003		0.013	0.083243
P21980	Protein-glutamine gamma-glutamyltransferase 2	TGM2	46	77.328	323.31	134	25	25	38	36	42	5	6	7	17	18	21	4	5	6	17	18	21	4	5	6	396250000	410550000	478040000	3611000	6142100	7066400	0.009	0.015	0.015	0.013	0.0035436
P30044	Peroxiredoxin-5, mitochondrial	PRDX5	57	22.086	85.431	36	12	12	9	14	11	1	1	0	9	9	7	1	1	0	9	9	7	1	1	0	110900000	211080000	110580000	1874200	1859400	0	0.017	0.009		0.013	0.051039
P37837	Transaldolase	TALDO1	45.7	37.54	37.675	69	19	19	25	15	20	4	3	2	17	10	12	4	2	2	17	10	12	4	2	2	406130000	281620000	326400000	6542700	3801700	2396700	0.016	0.013	0.007	0.013	0.0117017
P52597	Heterogeneous nuclear ribonucleoprotein F	HNRNPF	41.2	45.671	90.459	80	12	10	25	23	26	3	1	2	11	10	12	4	2	2	9	8	10	3	1	1	281800000	324640000	324930000	5134300	2282300	5055900	0.018	0.007	0.016	0.013	0.0021952
P62304	Small nuclear ribonucleoprotein E	SNRPE	29.3	10.803	8.168	18	3	3	7	6	4	0	0	1	3	3	3	0	0	1	3	3	3	0	0	1	409850000	373050000	231070000	0	0	4320800			0.019	0.013
P84103	Serine/arginine-rich splicing factor 3	SRSF3	51.2	19.329	113.28	40	9	8	12	9	15	2	1	1	8	5	8	2	1	1	7	4	7	2	1	1	772900000	404750000	616350000	6187500	7642800	9254400	0.008	0.019	0.015	0.013	0.03114
Q15366	Poly(rC)-binding protein 2	PCBP2	46.6	38.58	79.16	33	10	5	7	7	14	2	2	1	7	7	10	2	2	1	3	3	5	1	1	1	290930000	225680000	477940000	5055400	7204200	894920	0.017	0.032	0.002	0.013	0.0495
Q15369	Transcription elongation factor B polypeptide 1	TCEB1	66.1	12.473	60.114	36	8	8	12	13	9	2	0	0	8	7	6	1	0	0	8	7	6	1	0	0	363840000	408220000	303780000	4599500	0	0	0.013			0.013
Q2TAY7	WD40 repeat-containing protein SMU1	SMU1	27.7	57.543	45.954	33	11	11	11	11	10	0	0	1	9	9	8	0	0	1	9	9	8	0	0	1	40841000	49027000	41240000	0	0	567800			0.014	0.013
Q8N5C6	S1 RNA-binding domain-containing protein 1	SRBD1	10.1	111.77	4.6337	4	8	8	1	2	1	0	0	0	2	4	3	1	0	0	2	4	3	1	0	0	745530	1327900	349080	10669	0	0	0.014			0.013
Q9NVJ2	ADP-ribosylation factor-like protein 8B	ARL8B	31.7	21.539	14.939	18	6	3	5	7	5	0	0	1	4	5	4	0	0	1	1	3	1	0	0	0	43024000	108150000	69904000	0	0	921270			0.013	0.013
Q9UNE7	E3 ubiquitin-protein ligase CHIP	STUB1	43.6	34.856	29.792	26	10	10	7	7	11	1	0	0	7	6	9	1	0	0	7	6	9	1	0	0	25812000	16795000	28750000	318250	0	0	0.012			0.013
Q9Y281	Cofilin-2	CFL2	71.7	18.736	33.545	23	11	6	8	5	10	0	0	0	11	8	11	2	3	4	6	4	6	0	0	1	77274000	72609000	107960000	0	0	1079600			0.01	0.013
Q9Y5X1	Sorting nexin-9	SNX9	31.6	66.591	57.323	32	15	15	11	9	11	0	0	1	7	10	9	0	0	1	7	10	9	0	0	1	26535000	25300000	28820000	0	0	337770			0.012	0.013
P07737	Profilin-1	PFN1	97.1	15.054	85.581	162	17	11	56	39	49	7	6	5	15	13	15	5	5	4	10	9	10	2	1	2	4470900000	4302800000	4902300000	60415000	46791000	56813000	0.014	0.011	0.012	0.012	0.00156422
P08243	Asparagine synthetase [glutamine-hydrolyzing]	ASNS	22.1	64.369	18.846	30	11	11	8	10	9	1	1	1	7	9	8	1	1	1	7	9	8	1	1	1	12800000	15638000	19893000	242760	187660	151390	0.019	0.012	0.008	0.012	0.016361
P12004	Proliferating cell nuclear antigen	PCNA	51.3	28.768	46.703	40	11	11	13	8	15	2	0	2	7	7	9	2	0	2	7	7	9	2	0	2	239080000	133300000	225770000	1771900	0	2917400	0.007		0.013	0.012	0.027343
P17813	Endoglin	ENG	21.7	70.577	71.045	29	11	11	6	12	7	1	2	1	7	9	6	1	2	1	7	9	6	1	2	1	14776000	41865000	23055000	250490	408280	267850	0.017	0.01	0.012	0.012	0.081896
P23396	40S ribosomal protein S3	RPS3	80.7	26.688	144.98	167	31	31	48	47	53	9	6	4	26	19	24	8	5	5	26	19	24	8	5	5	562380000	863010000	711650000	11779000	7771600	6789100	0.021	0.009	0.01	0.012	0.0148805
P55769	NHP2-like protein 1	SNU13	51.6	14.173	48.887	37	8	8	11	11	10	2	1	2	6	7	6	2	1	2	6	7	6	2	1	2	278820000	315740000	321900000	4510900	3120600	3308300	0.016	0.01	0.01	0.012	0.00198109
P62191	26S protease regulatory subunit 4	PSMC1	57.7	49.184	166.94	123	29	29	38	29	45	2	5	4	22	19	25	3	5	5	22	19	25	3	5	5	198360000	222610000	300570000	3070300	2584400	2852500	0.015	0.012	0.009	0.012	0.0164183
Q13620	Cullin-4B	CUL4B	23.8	103.98	109.13	56	23	13	15	19	17	2	1	2	12	17	15	2	1	1	6	8	10	1	0	1	12186000	21429000	18474000	329980	153230	158990	0.027	0.007	0.009	0.012	0.024355
Q14103	Heterogeneous nuclear ribonucleoprotein D0	HNRNPD	39.2	38.434	121.73	109	25	24	31	29	36	4	5	4	20	15	20	4	4	4	19	14	19	3	3	3	1049800000	1261300000	1150100000	15201000	15696000	10594000	0.014	0.012	0.009	0.012	0.0028605
Q14247	Src substrate cortactin	CTTN	43.8	61.585	158.88	103	27	27	36	26	33	3	2	3	23	17	17	3	2	3	23	17	17	3	2	3	163620000	131840000	135750000	1724900	1620700	1891400	0.011	0.012	0.014	0.012	0.0049245
Q14444	Caprin-1	CAPRIN1	24.8	78.365	131.86	54	11	11	18	12	21	2	1	0	9	6	10	2	1	1	9	6	10	2	1	1	160290000	109730000	227740000	3013400	1333700	1424400	0.019	0.012	0.006	0.012	0.040817
Q16186	Proteasomal ubiquitin receptor ADRM1	ADRM1	18.2	42.153	17.936	24	8	8	7	5	9	1	1	1	7	5	8	1	1	1	7	5	8	1	1	1	81726000	85588000	86043000	1135500	968180	855700	0.014	0.011	0.01	0.012	0.00027503
Q8NE71	ATP-binding cassette sub-family F member 1	ABCF1	22.5	95.925	119.16	53	16	16	18	17	16	1	0	1	12	10	12	1	1	1	12	10	12	1	1	1	23878000	28668000	30567000	436600	150750	442750	0.018	0.005	0.014	0.012	0.0052606
Q9BQ67	Glutamate-rich WD repeat-containing protein 1	GRWD1	34.8	49.419	36.123	24	11	11	6	7	10	1	0	0	7	6	9	1	0	0	7	6	9	1	0	0	20693000	28958000	34362000	322920	0	0	0.016			0.012
Q9NP79	Vacuolar protein sorting-associated protein VTA1 homolog	VTA1	38.8	33.879	63.909	38	9	9	9	14	12	2	0	1	7	7	7	2	0	1	7	7	7	2	0	1	62122000	87330000	113220000	1539900	0	596840	0.025		0.005	0.012	0.027903
O95816	BAG family molecular chaperone regulator 2	BAG2	46.9	23.772	85.382	37	10	10	11	11	13	1	1	0	6	8	7	1	1	0	6	8	7	1	1	0	86135000	113200000	140990000	623470	1888300	0	0.007	0.017		0.011	0.0193793
P08195	4F2 cell-surface antigen heavy chain	SLC3A2	34.1	67.993	105.89	58	18	18	12	22	18	2	3	1	9	14	11	2	3	1	9	14	11	2	3	1	66312000	118790000	88203000	583430	1713600	605950	0.009	0.014	0.007	0.011	0.02736
P09936	Ubiquitin carboxyl-terminal hydrolase isozyme L1	UCHL1	56.5	24.824	230.09	127	13	13	40	39	35	4	4	5	12	11	10	4	3	4	12	11	10	4	3	4	1555200000	1419000000	1306400000	10266000	19241000	17176000	0.007	0.014	0.013	0.011	0.0025956
P12268	Inosine-5'-monophosphate dehydrogenase 2	IMPDH2	56.6	55.804	175.03	106	28	27	32	31	33	3	4	3	22	21	25	3	4	3	22	20	24	3	4	3	272710000	246480000	291450000	2298700	2990100	3272400	0.008	0.012	0.011	0.011	0.0023761
P14625	Endoplasmin	HSP90B1	58	92.468	323.31	441	56	47	122	110	162	19	14	14	46	43	47	15	11	11	38	34	40	13	9	9	2157100000	2334500000	3218700000	35498000	27291000	24759000	0.016	0.012	0.008	0.011	0.0162953
P27708	CAD protein	CAD	28.7	242.98	185.09	94	43	43	27	27	33	2	3	2	24	29	28	2	4	3	24	29	28	2	4	3	20636000	19658000	28819000	223130	387080	168190	0.011	0.02	0.006	0.011	0.0158802
P41227	N-alpha-acetyltransferase 10	NAA10	48.5	26.458	29.475	17	8	8	7	3	7	0	0	0	5	3	7	0	0	1	5	3	7	0	0	1	28953000	29709000	51239000	0	0	392970			0.008	0.011
Q00341	Vigilin	HDLBP	52.2	141.45	323.31	254	58	58	83	73	81	7	3	7	47	42	50	8	4	8	47	42	50	8	4	8	183900000	198940000	226870000	2533700	1610600	2780500	0.014	0.008	0.012	0.011	0.0039029
Q15056	Eukaryotic translation initiation factor 4H	EIF4H	38.3	27.385	144.63	34	10	10	12	8	10	1	2	1	7	6	9	1	2	1	7	6	9	1	2	1	122540000	51942000	100040000	871660	1621300	538170	0.007	0.031	0.005	0.011	0.049082
Q15149	Plectin	PLEC	59.2	531.78	323.31	1502	294	287	476	399	491	53	41	42	247	208	247	48	40	37	240	204	240	47	39	37	424680000	374510000	482720000	5259300	4917700	4021200	0.012	0.013	0.008	0.011	0.0054352
Q8WX93	Palladin	PALLD	16.6	150.56	144.33	51	18	18	23	11	12	2	1	2	15	10	12	2	1	2	15	10	12	2	1	2	32408000	25150000	21647000	305330	135210	391300	0.009	0.005	0.018	0.011	0.0144021
Q969G5	Protein kinase C delta-binding protein	PRKCDBP	36	27.701	111.08	53	12	12	17	13	16	2	2	3	10	8	11	2	1	1	10	8	11	2	1	1	262630000	235050000	292010000	1808100	2600400	4307800	0.007	0.011	0.015	0.011	0.0039776
Q96D15	Reticulocalbin-3	RCN3	58.8	37.493	181.06	77	13	13	22	24	25	3	1	2	10	8	10	2	1	2	10	8	10	2	1	2	626550000	781080000	775820000	10052000	2069800	12438000	0.016	0.003	0.016	0.011	0.0049386
Q9NR12	PDZ and LIM domain protein 7	PDLIM7	53.6	49.844	121.82	118	19	19	38	36	36	3	0	5	18	17	16	3	0	4	18	17	16	3	0	4	310340000	204370000	247690000	2384500	0	2982900	0.008		0.012	0.011	0.0146392
Q9UBQ5	Eukaryotic translation initiation factor 3 subunit K	EIF3K	38.1	25.059	60.407	29	8	8	9	8	11	1	0	0	7	4	7	1	0	0	7	4	7	1	0	0	111250000	82560000	122720000	1114000	0	0	0.01			0.011
Q9Y2A7	Nck-associated protein 1	NCKAP1	24.8	128.79	59.718	48	23	23	15	18	12	2	0	1	16	16	11	2	0	2	16	16	11	2	0	2	10717000	15536000	15356000	180780	0	115040	0.017		0.007	0.011	0.0129604
Q9Y3F4	Serine-threonine kinase receptor-associated protein	STRAP	54	38.438	122.58	87	17	17	20	28	32	1	3	3	13	13	16	1	3	3	13	13	16	1	3	3	197860000	257300000	280080000	2358300	2659700	2994300	0.012	0.01	0.011	0.011	0.0100643
O14530	Thioredoxin domain-containing protein 9	TXNDC9	29.6	26.534	18.294	26	9	9	9	8	8	0	0	1	6	6	5	0	0	1	6	6	5	0	0	1	46189000	45772000	48040000	0	0	485450			0.01	0.01
O60925	Prefoldin subunit 1	PFDN1	65.6	14.21	32.364	20	9	9	8	6	5	0	1	0	7	4	5	0	1	0	7	4	5	0	1	0	121670000	76090000	105900000	0	1012500	0		0.013		0.01
O95433	Activator of 90 kDa heat shock protein ATPase homolog 1	AHSA1	35.5	38.274	80.541	41	12	12	11	12	15	1	1	1	10	10	9	1	1	1	10	10	9	1	1	1	86998000	85337000	129920000	1022500	763910	1086900	0.012	0.009	0.008	0.01	0.02072
P06748	Nucleophosmin	NPM1	60.2	32.575	323.31	221	20	20	58	63	80	5	7	8	18	11	17	4	4	6	18	11	17	4	4	6	2396300000	2872700000	4800600000	14996000	36891000	51294000	0.006	0.013	0.011	0.01	0.045637
P09211	Glutathione S-transferase P	GSTP1	61.9	23.356	117.83	67	9	9	19	14	25	4	2	3	9	6	8	5	2	3	9	6	8	5	2	3	1153100000	1106900000	1283800000	21668000	7108100	7427100	0.019	0.006	0.006	0.01	0.0020616
P09382	Galectin-1	LGALS1	76.3	14.716	275.06	299	13	13	87	74	110	10	10	8	11	10	11	5	5	5	11	10	11	5	5	5	13646000000	13496000000	18370000000	173610000	154660000	142520000	0.013	0.011	0.008	0.01	0.0111755
P12956	X-ray repair cross-complementing protein 6	XRCC6	60.1	69.842	261.77	225	47	47	69	67	73	5	6	5	37	36	35	4	5	5	37	36	35	4	5	5	465280000	457500000	554200000	4328300	5726000	4993300	0.009	0.013	0.009	0.01	0.0040239
P13473	Lysosome-associated membrane glycoprotein 2	LAMP2	10.7	44.96	3.8367	13	5	5	3	4	3	1	1	1	3	3	3	1	1	1	3	3	3	1	1	1	65379000	144260000	69527000	768220	1015000	1031400	0.012	0.007	0.015	0.01	0.069444
P29144	Tripeptidyl-peptidase 2	TPP2	31.4	138.35	141.81	71	31	31	26	24	19	1	0	1	19	21	17	1	1	1	19	21	17	1	1	1	24597000	25092000	17726000	0	173520	256520		0.007	0.014	0.01	0.0112196
P49458	Signal recognition particle 9 kDa protein	SRP9	65.1	10.112	19.532	23	6	6	9	5	7	0	1	1	5	4	5	0	1	1	5	4	5	0	1	1	236570000	286340000	227430000	0	2322300	2877400		0.008	0.013	0.01	0.0054229
P50281	Matrix metalloproteinase-14	MMP14	36.9	65.893	163	79	25	25	27	22	22	2	4	2	21	14	18	2	4	2	21	14	18	2	4	2	163950000	189110000	172570000	2307800	1835100	1225800	0.014	0.01	0.007	0.01	0.00181515
P61289	Proteasome activator complex subunit 3	PSME3	49.6	29.506	58.662	49	13	13	14	16	15	1	1	2	11	9	9	1	1	2	11	9	9	1	1	2	156300000	120560000	132370000	0	612980	1986300		0.005	0.015	0.01	0.0021607
P62140	Serine/threonine-protein phosphatase PP1-beta catalytic subunit	PPP1CB	52.9	37.186	23.204	28	18	5	8	8	10	1	0	1	17	14	16	7	7	7	5	4	4	1	0	1	79816000	100830000	103700000	684630	0	1148200	0.009		0.011	0.01	0.0063789
P62158	Calmodulin	CALM1	50.3	16.837	98.192	46	5	5	7	15	21	2	0	1	4	4	5	1	0	1	4	4	5	1	0	1	1235600000	1601200000	1307100000	25147000	0	2928000	0.02		0.002	0.01	0.0025152
P80297	Metallothionein-1X	MT1X	67.2	6.0683	18.805	44	4	2	12	12	13	2	2	3	3	2	4	1	2	2	1	0	2	0	0	0	4793800000	4606500000	2306100000	27331000	52450000	37412000	0.006	0.011	0.016	0.01	0.0403
Q12906	Interleukin enhancer-binding factor 3	ILF3	47.3	95.337	323.31	212	40	37	62	63	68	7	6	6	28	29	31	7	5	5	26	26	29	7	5	5	325770000	315870000	401100000	3626100	4094300	3200000	0.011	0.013	0.008	0.01	0.0060637
Q14008	Cytoskeleton-associated protein 5	CKAP5	34.2	225.49	143.61	121	65	65	35	32	46	2	3	3	32	33	43	2	3	3	32	33	43	2	3	3	17189000	20851000	28643000	52436	264660	318630	0.003	0.013	0.011	0.01	0.022743
Q15393	Splicing factor 3B subunit 3	SF3B3	29.7	135.58	190.84	105	33	33	32	30	38	1	1	3	23	22	28	1	2	4	23	22	28	1	2	4	58204000	77678000	76525000	201440	549220	1469100	0.003	0.007	0.019	0.01	0.0080386
Q92598	Heat shock protein 105 kDa	HSPH1	45.1	96.864	144.46	102	36	32	35	33	27	2	3	2	31	27	24	4	5	3	27	24	20	2	3	2	82193000	92477000	79044000	759970	843910	953990	0.009	0.009	0.012	0.01	0.0023397
Q92879	CUGBP Elav-like family member 1	CELF1	29.4	52.063	65.042	49	14	14	20	14	13	1	1	0	11	9	9	1	1	0	11	9	9	1	1	0	57800000	52364000	52304000	517500	512590	0	0.009	0.01		0.01	0.00115592
Q96FQ6	Protein S100-A16	S100A16	38.8	11.801	27.171	40	6	6	10	15	14	1	0	0	5	5	6	1	0	0	5	5	6	1	0	0	225640000	290960000	336100000	2937200	0	0	0.013			0.01
Q9UMX0	Ubiquilin-1	UBQLN1	20.2	62.518	100.91	49	10	5	16	14	15	2	1	1	8	9	9	2	1	1	4	4	4	0	0	0	115880000	98504000	134270000	1337900	1035800	1092800	0.012	0.011	0.008	0.01	0.0079593
O94874	E3 UFM1-protein ligase 1	UFL1	27.5	89.594	56.008	59	22	22	16	22	20	1	0	0	14	17	17	1	0	0	14	17	17	1	0	0	18463000	29441000	29342000	242780	0	0	0.013			0.009
P00491	Purine nucleoside phosphorylase	PNP	72.7	32.118	70.43	32	15	15	10	13	7	0	1	1	9	9	4	0	1	1	9	9	4	0	1	1	51755000	69645000	15260000	0	423860	401520		0.006	0.026	0.009	0.106059
P19338	Nucleolin	NCL	42.5	76.613	323.31	172	44	44	59	36	69	2	3	3	35	23	35	2	3	3	35	23	35	2	3	3	479070000	480390000	582640000	2034100	6560200	5240400	0.004	0.014	0.009	0.009	0.0045156
P26599	Polypyrimidine tract-binding protein 1	PTBP1	55.4	57.221	217	98	21	18	34	22	37	0	2	3	17	12	20	0	2	3	14	11	17	0	1	2	376620000	365160000	392430000	0	2794600	3796000		0.008	0.01	0.009	4.2254e-05
P31942	Heterogeneous nuclear ribonucleoprotein H3	HNRNPH3	37.6	36.926	103.19	47	10	8	15	15	17	0	0	0	9	7	8	0	0	1	7	6	7	0	0	1	150970000	209900000	125010000	0	0	1406400			0.011	0.009
P46060	Ran GTPase-activating protein 1	RANGAP1	45	63.541	163.35	104	27	27	27	32	39	1	1	4	19	20	23	1	1	3	19	20	23	1	1	3	144380000	137990000	178110000	871170	600990	2656600	0.006	0.004	0.015	0.009	0.0066426
P46781	40S ribosomal protein S9	RPS9	50	22.591	36.178	76	17	17	28	18	24	3	2	1	15	10	15	4	2	1	15	10	15	4	2	1	623910000	685810000	862930000	10394000	4957000	4137900	0.017	0.007	0.005	0.009	0.0098195
P53999	Activated RNA polymerase II transcriptional coactivator p15	SUB1	56.7	14.395	44.224	33	10	10	14	7	11	1	0	0	9	4	6	1	0	0	9	4	6	1	0	0	270860000	210800000	196270000	2107600	0	0	0.008			0.009
P61923	Coatomer subunit zeta-1	COPZ1	35	20.198	48.438	25	6	6	8	8	7	1	1	0	4	6	4	1	1	0	4	6	4	1	1	0	338630000	306270000	479230000	3673200	3124600	0	0.011	0.01		0.009	0.0198381
Q01995	Transgelin	TAGLN	85.1	22.611	163.35	205	23	23	69	52	74	4	3	3	21	19	21	3	3	2	21	19	21	3	3	2	1098300000	1124000000	1665600000	18877000	14099000	2701200	0.017	0.013	0.002	0.009	0.020139
Q07960	Rho GTPase-activating protein 1	ARHGAP1	43.3	50.435	40.041	52	15	15	14	16	20	1	1	0	8	10	13	1	1	0	8	10	13	1	1	0	40586000	64030000	81897000	437360	660290	0	0.011	0.01		0.009	0.035679
Q13045	Protein flightless-1 homolog	FLII	28.1	144.75	180.66	72	27	27	23	20	25	2	1	1	15	15	20	2	2	2	15	15	20	2	2	2	15823000	20026000	30373000	131210	260830	227070	0.008	0.013	0.007	0.009	0.036938
Q13557	Calcium/calmodulin-dependent protein kinase type II subunit delta	CAMK2D	29.1	56.369	41.142	30	12	6	9	8	12	0	0	1	7	7	8	0	0	1	3	4	3	0	0	0	35889000	23296000	29268000	0	0	256760			0.009	0.009
Q13561	Dynactin subunit 2	DCTN2	55.6	44.23	112.72	63	19	19	18	20	20	0	4	1	14	14	14	0	4	1	14	14	14	0	4	1	128400000	136430000	166840000	0	978350	1632900		0.007	0.01	0.009	0.0066794
Q13617	Cullin-2	CUL2	25	86.982	45.845	40	17	17	14	15	11	0	0	0	11	13	9	1	0	0	11	13	9	1	0	0	11927000	14615000	10364000	106400	0	0	0.009			0.009
Q92499	ATP-dependent RNA helicase DDX1	DDX1	55.1	82.431	300.81	158	38	38	53	46	48	2	4	5	29	28	31	2	4	6	29	28	31	2	4	6	141290000	149620000	176620000	915200	1293100	1777700	0.006	0.009	0.01	0.009	0.0047356
Q92896	Golgi apparatus protein 1	GLG1	42.3	134.55	193.24	145	42	42	47	38	55	3	1	1	31	23	33	3	1	1	31	23	33	3	1	1	62863000	53175000	89535000	869980	541240	476010	0.014	0.01	0.005	0.009	0.024698
Q96A72	Protein mago nashi homolog 2	MAGOHB	51.4	17.276	25.07	30	8	1	10	11	8	0	1	0	6	7	5	0	1	0	0	1	0	0	0	0	90626000	156930000	112360000	0	1075800	0		0.007		0.009
Q96CW1	AP-2 complex subunit mu	AP2M1	49.7	49.654	81.801	70	20	20	23	22	23	1	0	1	14	15	13	2	1	1	14	15	13	2	1	1	112620000	150250000	129310000	1597200	987150	1121100	0.014	0.007	0.009	0.009	0.0069976
Q99961	Endophilin-A2	SH3GL1	36.7	41.489	60.234	47	16	16	15	15	17	0	0	0	12	10	11	1	1	1	12	10	11	1	1	1	69092000	70549000	93925000	583270	729370	799940	0.008	0.01	0.009	0.009	0.0107011
Q9NSD9	Phenylalanine--tRNA ligase beta subunit	FARSB	40.4	66.115	80.077	80	23	23	25	23	27	1	3	1	18	17	20	1	3	2	18	17	20	1	3	2	60076000	77432000	104180000	281850	1006600	1006300	0.005	0.013	0.01	0.009	0.024885
Q9NYU2	UDP-glucose:glycoprotein glucosyltransferase 1	UGGT1	41	177.19	233.64	142	49	47	40	51	42	4	1	4	33	37	36	4	2	4	33	36	36	3	1	4	55267000	88890000	74233000	688760	617730	703480	0.012	0.007	0.009	0.009	0.0177229
Q9Y570	Protein phosphatase methylesterase 1	PPME1	32.6	42.315	18.613	25	12	12	7	9	8	0	1	0	5	9	6	0	1	0	5	9	6	0	1	0	22529000	21173000	30269000	0	222840	0		0.011		0.009
O43242	26S proteasome non-ATPase regulatory subunit 3	PSMD3	42.1	60.977	82.405	87	26	26	25	29	27	1	1	4	16	19	18	1	1	4	16	19	18	1	1	4	82454000	114570000	127110000	491440	497430	1534300	0.006	0.004	0.012	0.008	0.0150449
P04179	Superoxide dismutase [Mn], mitochondrial	SOD2	35.1	24.722	64.827	61	9	9	16	19	21	2	3	0	7	9	8	2	3	0	7	9	8	2	3	0	373880000	511570000	600980000	2361100	5301700	0	0.006	0.01		0.008	0.0175813
P13693	Translationally-controlled tumor protein	TPT1	40.1	19.595	30.802	48	6	6	15	15	15	2	1	0	5	5	4	2	1	0	5	5	4	2	1	0	1413400000	1236400000	1404300000	11093000	0	0	0.008			0.008
P17931	Galectin-3	LGALS3	28.4	26.152	25.925	38	7	7	12	11	13	0	1	1	6	6	7	0	1	1	6	6	7	0	1	1	309270000	330520000	348850000	0	2274900	2742100		0.007	0.008	0.008	0.00122054
P31943	Heterogeneous nuclear ribonucleoprotein H	HNRNPH1	45.4	49.229	246.27	144	18	12	43	43	45	6	4	3	16	12	16	4	4	3	10	7	11	2	2	1	888000000	1094800000	1163200000	13150000	8143700	3003100	0.015	0.007	0.003	0.008	0.0062643
P31949	Protein S100-A11	S100A11	38.1	11.74	12.233	28	4	4	11	6	8	1	1	1	4	3	4	1	1	1	4	3	4	1	1	1	1570800000	472470000	1559000000	12457000	10156000	7118200	0.008	0.021	0.005	0.008	0.082158
P50479	PDZ and LIM domain protein 4	PDLIM4	61.5	35.398	76.12	64	17	17	26	14	22	1	0	1	15	11	13	1	0	1	15	11	13	1	0	1	173480000	103700000	159060000	1053600	0	1167100	0.006		0.007	0.008	0.02104
P61221	ATP-binding cassette sub-family E member 1	ABCE1	41.9	67.314	94.993	68	28	28	21	18	25	1	1	2	17	14	19	1	1	2	17	14	19	1	1	2	63675000	52169000	74040000	137730	963350	411410	0.002	0.018	0.006	0.008	0.0099815
P62879	Guanine nucleotide-binding protein G(I)/G(S)/G(T) subunit beta-2	GNB2	61.2	37.331	139.65	35	15	6	10	9	13	1	1	1	10	10	13	3	3	3	3	3	5	1	1	0	227330000	233170000	297630000	1887300	3188900	1119600	0.008	0.014	0.004	0.008	0.0079821
P78417	Glutathione S-transferase omega-1	GSTO1	41.1	27.566	98.449	70	14	14	23	21	18	4	3	1	12	10	13	4	3	1	12	10	13	4	3	1	452740000	469330000	381440000	5394800	3683400	969590	0.012	0.008	0.003	0.008	0.0038981
Q05682	Caldesmon	CALD1	23	93.23	126.34	117	23	23	40	35	35	2	3	2	20	18	18	2	3	2	20	18	18	2	3	2	622180000	458900000	549440000	898460	7016300	4918100	0.001	0.015	0.009	0.008	0.0075974
Q13765	Nascent polypeptide-associated complex subunit alpha	NACA	38.1	23.384	25.142	37	8	8	12	10	13	2	0	0	6	4	7	1	0	0	6	4	7	1	0	0	673110000	867480000	693970000	6328600	0	0	0.009			0.008
Q96EP5	DAZ-associated protein 1	DAZAP1	28.5	43.383	33.053	41	9	9	12	12	15	1	0	1	8	6	7	1	0	1	8	6	7	1	0	1	196060000	172300000	183810000	1714600	0	1239600	0.009		0.007	0.008	0.00141521
Q96JB5	CDK5 regulatory subunit-associated protein 3	CDK5RAP3	25.5	56.92	25.322	37	13	13	11	11	13	0	1	1	9	7	11	0	1	1	9	7	11	0	1	1	14626000	22694000	30710000	0	189800	169530		0.008	0.006	0.008	0.040057
Q96TA1	Niban-like protein 1	FAM129B	50.4	84.137	183.18	127	30	30	40	34	46	1	3	3	24	24	25	2	3	3	24	24	25	2	3	3	140630000	129690000	172560000	885590	1663100	1030700	0.006	0.013	0.006	0.008	0.0076238
Q99829	Copine-1	CPNE1	21	59.058	25.783	39	13	13	15	12	11	0	0	1	11	8	9	0	0	1	11	8	9	0	0	1	68360000	41374000	53009000	0	0	427420			0.008	0.008
Q9Y230	RuvB-like 2	RUVBL2	59.2	51.156	196.64	113	27	27	40	30	38	3	0	2	24	17	23	3	0	2	24	17	23	3	0	2	192040000	175220000	223170000	1363600	0	1919300	0.007		0.009	0.008	0.0051408
O60506	Heterogeneous nuclear ribonucleoprotein Q	SYNCRIP	50.2	69.602	323.31	188	39	33	57	50	69	4	4	4	27	23	34	3	3	4	21	19	28	2	2	3	440650000	400970000	676460000	3648400	4044000	3264700	0.008	0.01	0.005	0.007	0.028063
P07237	Protein disulfide-isomerase	P4HB	66.9	57.116	323.31	269	37	37	93	68	85	7	8	8	32	26	30	6	6	5	32	26	30	6	6	5	2010400000	1928400000	2356600000	15491000	16570000	10557000	0.008	0.009	0.004	0.007	0.0039405
P09429	High mobility group protein B1	HMGB1	44.7	24.893	116.7	151	17	12	48	40	52	5	4	2	17	14	16	2	3	2	12	11	11	2	2	2	3127300000	2460100000	3150700000	30870000	20180000	8308600	0.01	0.008	0.003	0.007	0.006077
P10301	Ras-related protein R-Ras	RRAS	42.7	23.48	69.47	35	8	6	9	16	9	0	0	1	5	7	7	0	0	1	3	5	5	0	0	0	60305000	127300000	87900000	0	0	685730			0.008	0.007
P11940	Polyadenylate-binding protein 1	PABPC1	66.2	70.67	283.5	214	38	25	74	54	68	7	6	5	34	26	30	6	7	4	23	16	18	3	3	2	591880000	473970000	662910000	4772300	3545800	3159400	0.008	0.007	0.005	0.007	0.0091395
P15151	Poliovirus receptor	PVR	15.1	45.302	20.127	21	5	5	8	7	4	1	0	1	3	3	2	1	0	1	3	3	2	1	0	1	45534000	45565000	37465000	202300	0	387660	0.004		0.01	0.007	0.003995
P25398	40S ribosomal protein S12	RPS12	81.8	14.515	226.54	120	14	14	39	25	46	2	4	4	12	10	13	2	4	4	12	10	13	2	4	4	2877200000	2011700000	3155900000	13322000	27303000	15596000	0.005	0.014	0.005	0.007	0.0163244
P35222	Catenin beta-1	CTNNB1	42.1	85.496	277.27	88	23	19	26	24	29	3	3	3	18	17	16	3	3	3	14	15	13	3	3	3	66601000	65122000	87399000	518160	230030	680880	0.008	0.004	0.008	0.007	0.0096818
P35237	Serpin B6	SERPINB6	49.7	42.621	83.661	46	16	15	14	12	18	1	0	1	8	8	14	1	0	1	7	7	13	1	0	1	50423000	50053000	53583000	272780	0	404940	0.005		0.008	0.007	5.5085e-05
P52292	Importin subunit alpha-1	KPNA2	43.1	57.861	110.68	69	16	16	24	18	24	3	0	0	13	9	13	3	1	1	13	9	13	3	1	1	161350000	108960000	186900000	2112500	729490	540310	0.013	0.007	0.003	0.007	0.022241
P56192	Methionine--tRNA ligase, cytoplasmic	MARS	33.1	101.11	152.61	88	27	27	24	25	35	1	2	1	20	19	21	1	2	1	20	19	21	1	2	1	49795000	60175000	72727000	284300	536010	381310	0.006	0.009	0.005	0.007	0.0117992
P62316	Small nuclear ribonucleoprotein Sm D2	SNRPD2	74.6	13.527	60.228	60	12	12	19	15	23	1	1	1	10	5	10	1	1	1	10	5	10	1	1	1	704180000	367410000	823930000	2684800	5814900	0	0.004	0.016		0.007	0.044298
P84090	Enhancer of rudimentary homolog	ERH	55.8	12.259	72.384	41	6	6	14	11	14	0	1	1	5	4	6	1	1	1	5	4	6	1	1	1	1370600000	781930000	1246500000	7755100	7147800	8789100	0.006	0.009	0.007	0.007	0.024435
Q02790	Peptidyl-prolyl cis-trans isomerase FKBP4	FKBP4	61	51.804	122.07	85	24	24	26	26	29	1	2	1	16	15	17	1	2	1	16	15	17	1	2	1	89204000	97456000	106680000	884130	840700	240030	0.01	0.009	0.002	0.007	0.0026972
Q07866	Kinesin light chain 1	KLC1	45	65.309	101.11	71	25	16	22	22	23	1	2	1	17	16	18	1	2	1	8	9	11	1	2	1	46931000	50062000	46824000	375440	362460	290690	0.008	0.007	0.006	0.007	0.00049887
Q16531	DNA damage-binding protein 1	DDB1	35.7	126.97	187.76	104	35	35	33	34	35	2	0	0	24	27	25	2	0	0	24	27	25	2	0	0	51479000	65293000	59179000	435990	0	0	0.008			0.007
Q6IBS0	Twinfilin-2	TWF2	72.5	39.548	234.64	103	21	18	32	23	42	3	2	1	16	12	20	2	2	1	13	10	18	2	2	1	189210000	164890000	332670000	2343100	2150800	493070	0.012	0.013	0.001	0.007	0.04918
Q8TEX9	Importin-4	IPO4	15.4	118.71	51.228	40	12	12	11	18	9	1	1	0	8	11	9	1	1	0	8	11	9	1	1	0	6018600	11446000	7207000	56632	52957	0	0.009	0.005		0.007	0.038337
Q9P1F3	Costars family protein ABRACL	ABRACL	46.9	9.0564	29.464	22	4	4	7	7	6	1	1	0	4	4	4	1	1	0	4	4	4	1	1	0	103250000	88364000	141970000	0	795220	0		0.009		0.007
Q9P2J5	Leucine--tRNA ligase, cytoplasmic	LARS	40.6	134.46	150.76	78	40	40	29	22	26	0	0	1	25	22	24	0	0	1	25	22	24	0	0	1	27749000	29840000	33860000	0	0	220440			0.007	0.007
Q9UBT2	SUMO-activating enzyme subunit 2	UBA2	34.1	71.223	67.166	49	17	17	17	13	18	1	0	0	12	10	14	1	0	0	12	10	14	1	0	0	54998000	42576000	56263000	358630	0	0	0.007			0.007
Q9Y295	Developmentally-regulated GTP-binding protein 1	DRG1	39	40.542	43.016	34	15	13	12	9	12	0	0	1	12	7	11	0	0	1	11	7	10	0	0	1	24414000	34620000	39659000	0	0	236170			0.006	0.007
Q9Y3I0	tRNA-splicing ligase RtcB homolog	RTCB	39.6	55.21	126.85	93	19	19	25	32	30	2	3	1	13	16	15	2	3	1	13	16	15	2	3	1	202860000	178110000	208300000	1903000	1481300	660080	0.009	0.008	0.003	0.007	0.0022619
Q9Y639	Neuroplastin	NPTN	12.6	44.387	19.029	29	5	5	8	7	13	0	1	0	3	3	4	0	1	0	3	3	4	0	1	0	83583000	75912000	104880000	0	581030	0		0.008		0.007
A0AVT1	Ubiquitin-like modifier-activating enzyme 6	UBA6	31.7	117.97	98.861	51	26	26	15	13	21	0	0	2	13	15	19	0	0	2	13	15	19	0	0	2	16230000	14730000	23890000	0	0	101280			0.004	0.006
O00203	AP-3 complex subunit beta-1	AP3B1	20.9	121.32	50.681	62	22	22	20	19	22	0	0	1	16	15	17	0	0	1	16	15	17	0	0	1	24553000	25544000	47723000	0	0	211070			0.004	0.006
O14737	Programmed cell death protein 5	PDCD5	39.2	14.285	24.819	23	6	6	9	6	8	0	0	0	6	5	5	1	0	0	6	5	5	1	0	0	145450000	118790000	156090000	900920	0	0	0.006			0.006
O43852	Calumenin	CALU	52.4	37.106	250.57	84	17	17	23	27	33	1	0	0	10	10	13	1	0	0	10	10	13	1	0	0	548150000	575130000	893230000	4355200	0	0	0.008			0.006
O75531	Barrier-to-autointegration factor	BANF1	80.9	10.058	67.97	51	10	10	14	18	18	1	0	0	7	8	10	1	0	0	7	8	10	1	0	0	259220000	563290000	728260000	3327900	0	0	0.013			0.006
O94808	Glutamine--fructose-6-phosphate aminotransferase [isomerizing] 2	GFPT2	47.2	76.93	135.44	103	31	24	30	33	37	0	2	1	21	22	23	0	2	2	16	16	17	0	2	2	66130000	87351000	108720000	0	416860	562470		0.005	0.005	0.006	0.0194356
O95302	Peptidyl-prolyl cis-trans isomerase FKBP9	FKBP9	18.9	63.083	26.573	34	11	11	11	9	12	0	1	1	8	8	9	0	1	1	8	8	9	0	1	1	52959000	70491000	77843000	0	467880	396090		0.007	0.005	0.006	0.0120389
P07954	Fumarate hydratase, mitochondrial	FH	35.1	54.636	107.88	76	16	16	23	26	26	0	1	0	12	13	13	0	1	0	12	13	13	0	1	0	105090000	191140000	179990000	0	1003000	0		0.005		0.006
P10599	Thioredoxin	TXN	40	11.737	25.868	53	7	7	19	14	15	1	1	3	7	5	5	1	1	2	7	5	5	1	1	2	1061000000	816310000	858080000	3003800	2462300	11499000	0.003	0.003	0.013	0.006	0.0068968
P14866	Heterogeneous nuclear ribonucleoprotein L	HNRNPL	60.4	64.132	323.31	183	28	27	58	60	58	3	1	3	24	21	21	3	1	4	24	20	21	3	1	4	616260000	667260000	695870000	4527600	2439500	4482800	0.007	0.004	0.006	0.006	0.00125922
P22626	Heterogeneous nuclear ribonucleoproteins A2/B1	HNRNPA2B1	75.4	37.429	323.31	269	31	31	79	79	91	11	4	5	27	25	28	4	4	5	27	25	28	4	4	5	2055800000	2919000000	2870400000	30509000	5015300	11392000	0.015	0.002	0.004	0.006	0.0114159
P23246	Splicing factor, proline- and glutamine-rich	SFPQ	41.9	76.149	318.36	162	30	29	49	46	55	1	5	6	21	19	25	1	4	5	20	19	24	1	4	5	573490000	599180000	679710000	1328600	6360800	3384900	0.002	0.011	0.005	0.006	0.0027161
P41252	Isoleucine--tRNA ligase, cytoplasmic	IARS	40.1	144.5	205.73	116	50	50	40	33	39	1	1	2	29	27	33	2	1	2	29	27	33	2	1	2	56862000	70203000	69337000	622880	272300	195100	0.011	0.004	0.003	0.006	0.004359
P42677	40S ribosomal protein S27	RPS27	46.4	9.461	13.012	23	6	2	6	6	9	0	1	1	5	3	5	0	1	1	2	0	2	0	0	0	810310000	815090000	987920000	0	5668900	4390500		0.007	0.004	0.006	0.0045201
P46379	Large proline-rich protein BAG6	BAG6	19.2	119.41	49.268	46	16	16	17	12	16	1	0	0	14	11	12	1	0	0	14	11	12	1	0	0	29376000	22367000	38097000	181080	0	0	0.006			0.006
P46782	40S ribosomal protein S5	RPS5	57.8	22.876	103.06	118	15	15	39	35	34	5	2	3	14	12	13	3	3	4	14	12	13	3	3	4	1429100000	1775900000	1596800000	11712000	6683800	11031000	0.008	0.004	0.007	0.006	0.0039398
P51991	Heterogeneous nuclear ribonucleoprotein A3	HNRNPA3	50.5	39.594	289.09	199	24	24	66	54	69	2	5	3	21	20	22	2	4	2	21	20	22	2	4	2	868830000	1111700000	1294500000	2100700	10700000	6989300	0.002	0.01	0.005	0.006	0.012665
P53992	Protein transport protein Sec24C	SEC24C	28.7	118.32	76.949	50	23	21	12	19	17	1	1	0	12	19	16	1	1	0	10	17	14	1	1	0	10141000	26432000	17744000	0	110350	0		0.004		0.006
P62979	Ubiquitin-40S ribosomal protein S27a	RPS27A	62.8	17.965	79.765	75	13	4	25	24	24	1	0	1	13	11	11	1	0	1	4	3	3	0	0	0	1770700000	3321700000	1905400000	17629000	0	12135000	0.01		0.006	0.006	0.042884
P63162	Small nuclear ribonucleoprotein-associated protein N	SNRPN	28.8	24.614	33.564	71	10	10	21	20	27	1	1	1	8	8	8	2	1	1	8	8	8	2	1	1	298610000	240860000	327850000	3037400	1599600	846180	0.01	0.007	0.003	0.006	0.0078234
Q04917	14-3-3 protein eta	YWHAH	44.7	28.218	82.177	50	12	9	19	10	17	2	1	1	10	8	11	3	2	3	7	6	8	2	1	1	191840000	63466000	198260000	1531000	607480	582660	0.008	0.01	0.003	0.006	0.075764
Q12874	Splicing factor 3A subunit 3	SF3A3	26.1	58.848	32.188	43	14	14	13	15	14	0	0	1	10	10	10	0	0	1	10	10	10	0	0	1	46646000	69805000	98532000	0	0	447750			0.005	0.006
Q16643	Drebrin	DBN1	35.1	71.428	318.97	81	19	19	24	27	26	2	1	1	15	13	15	2	1	1	15	13	15	2	1	1	113330000	300380000	195080000	1805400	593730	1529900	0.016	0.002	0.008	0.006	0.06514
Q92974	Rho guanine nucleotide exchange factor 2	ARHGEF2	36.1	111.54	107.99	62	29	29	21	20	20	0	0	1	17	19	21	0	0	1	17	19	21	0	0	1	23041000	18998000	29332000	0	0	142140			0.005	0.006
Q99471	Prefoldin subunit 5	PFDN5	65.6	17.328	78.707	35	10	10	11	7	15	0	1	1	8	7	10	0	1	1	8	7	10	0	1	1	97916000	95786000	174640000	0	595310	983740		0.006	0.006	0.006	0.042358
Q9H9A6	Leucine-rich repeat-containing protein 40	LRRC40	28.4	68.249	46.429	29	15	15	8	9	11	0	1	0	8	9	10	0	1	0	8	9	10	0	1	0	7348100	6693400	11577000	0	49761	0		0.007		0.006
Q9UN86	Ras GTPase-activating protein-binding protein 2	G3BP2	29	54.12	62.17	44	13	11	15	14	13	1	1	0	10	9	10	1	1	0	9	8	8	1	1	0	72697000	60534000	95438000	540010	406960	0	0.007	0.007		0.006	0.0177558
O60716	Catenin delta-1	CTNND1	46.4	108.17	299.04	94	36	36	29	30	32	1	1	1	22	20	28	1	1	1	22	20	28	1	1	1	51893000	59369000	68660000	300350	266260	307560	0.006	0.004	0.004	0.005	0.0065391
O75396	Vesicle-trafficking protein SEC22b	SEC22B	48.4	24.593	107.53	55	10	10	20	14	19	1	1	0	10	8	9	1	1	0	10	8	9	1	1	0	184470000	185820000	280720000	0	1088800	0		0.006		0.005
P06744	Glucose-6-phosphate isomerase	GPI	37.8	63.146	56.287	90	22	18	33	25	27	1	2	2	16	14	13	1	2	1	13	10	10	0	1	0	190440000	108830000	142320000	101560	1777800	387590	0.001	0.016	0.003	0.005	0.025183
P08708	40S ribosomal protein S17	RPS17	65.2	15.55	68.661	68	10	10	17	16	24	4	4	3	9	8	9	3	3	3	9	8	9	3	3	3	1775600000	1795200000	2021800000	9648800	8695500	11792000	0.005	0.005	0.006	0.005	0.0018154
P09622	Dihydrolipoyl dehydrogenase, mitochondrial	DLD	39.7	54.177	90.39	61	16	16	18	18	24	0	1	0	11	11	13	0	1	0	11	11	13	0	1	0	121220000	141000000	137130000	0	605160	0		0.004		0.005
P09972	Fructose-bisphosphate aldolase C	ALDOC	36.5	39.455	74.064	34	10	8	11	12	8	1	1	1	6	8	5	2	2	1	4	6	3	1	1	1	151210000	150780000	147880000	921960	669760	531840	0.006	0.004	0.004	0.005	4.4837e-05
P10155	60 kDa SS-A/Ro ribonucleoprotein	TROVE2	27.3	60.67	42.518	34	12	12	11	11	11	1	0	0	9	6	8	1	0	0	9	6	8	1	0	0	27518000	18411000	24418000	109340	0	0	0.004			0.005
P15880	40S ribosomal protein S2	RPS2	55.3	31.324	51.025	127	17	17	39	41	35	3	5	4	15	14	15	3	4	4	15	14	15	3	4	4	1209700000	1372500000	1273200000	5184600	7631700	6683500	0.004	0.006	0.005	0.005	0.0013751
P20700	Lamin-B1	LMNB1	54.4	66.408	262.72	170	40	38	60	46	61	0	0	3	31	20	37	0	0	3	29	20	36	0	0	3	284020000	275010000	315600000	0	0	1384700			0.004	0.005
P32969	60S ribosomal protein L9	RPL9	67.2	21.863	81.935	66	11	11	18	20	24	3	0	1	9	7	11	2	0	1	9	7	11	2	0	1	775650000	947300000	825110000	6311700	0	1477100	0.008		0.002	0.005	0.00102054
P47897	Glutamine--tRNA ligase	QARS	43.4	87.798	129.02	109	33	33	33	36	37	0	2	1	22	25	24	0	2	1	22	25	24	0	2	1	63818000	83631000	84942000	0	737010	66885		0.009	0.001	0.005	0.0031612
P54709	Sodium/potassium-transporting ATPase subunit beta-3	ATP1B3	33.7	31.512	37.963	27	8	8	9	10	8	0	0	0	6	7	4	0	1	1	6	7	4	0	1	1	98344000	117950000	125040000	0	567130	465180		0.005	0.004	0.005	0.0049361
P61088	Ubiquitin-conjugating enzyme E2 N	UBE2N	63.8	17.138	28.284	35	13	8	14	10	10	0	1	0	10	10	8	0	1	0	6	5	4	0	0	0	238280000	253300000	231340000	0	1245800	0		0.005		0.005
P61313	60S ribosomal protein L15	RPL15	57.4	24.146	32.224	116	16	16	36	39	33	5	2	1	15	14	9	3	2	1	15	14	9	3	2	1	726740000	1272600000	648160000	9308800	1816400	2300300	0.013	0.001	0.004	0.005	0.046559
P62854	40S ribosomal protein S26	RPS26	39.1	13.015	18.629	31	6	6	9	9	10	1	1	1	5	4	5	1	1	1	5	4	5	1	1	1	1197600000	1405300000	1208900000	4299500	7392900	8184300	0.004	0.005	0.007	0.005	0.0028373
P62888	60S ribosomal protein L30	RPL30	67	12.784	109.21	73	9	9	21	23	20	3	3	3	9	8	7	3	3	3	9	8	7	3	3	3	1956000000	2379800000	2197100000	8498100	10284000	12031000	0.004	0.004	0.005	0.005	0.0031956
P62910	60S ribosomal protein L32	RPL32	54.1	15.86	34.955	64	12	12	16	21	22	2	2	1	7	8	10	2	1	1	7	8	10	2	1	1	861560000	1404600000	1382600000	4188000	10580000	3072400	0.005	0.008	0.002	0.005	0.020836
Q13151	Heterogeneous nuclear ribonucleoprotein A0	HNRNPA0	57.7	30.84	146.47	63	17	17	22	17	21	1	1	1	14	9	14	1	1	1	14	9	14	1	1	1	162860000	286750000	280340000	1392600	1075600	1417300	0.009	0.004	0.005	0.005	0.026584
Q14203	Dynactin subunit 1	DCTN1	35.1	141.69	136.53	101	36	36	33	31	36	0	0	1	26	22	27	0	0	1	26	22	27	0	0	1	39627000	32394000	46020000	0	0	191810			0.004	0.005
Q14694	Ubiquitin carboxyl-terminal hydrolase 10	USP10	29.8	87.133	148.65	46	16	16	18	11	16	1	0	0	13	9	11	1	0	0	13	9	11	1	0	0	34399000	21335000	29036000	128880	0	0	0.004			0.005
Q8WXF1	Paraspeckle component 1	PSPC1	33.1	58.743	119.78	43	15	14	13	13	16	0	0	1	11	10	11	0	0	1	11	9	11	0	0	1	82550000	90506000	103910000	0	0	451000			0.004	0.005
Q96AE4	Far upstream element-binding protein 1	FUBP1	46.4	67.56	121.96	96	25	22	31	27	34	2	0	2	22	19	23	2	0	2	19	17	21	2	0	2	133470000	135800000	135910000	721170	0	734740	0.005		0.005	0.005	3.7541e-05
Q9NR30	Nucleolar RNA helicase 2	DDX21	43.3	87.343	201.3	133	33	31	43	39	48	1	1	1	27	22	30	1	1	1	25	20	28	0	0	0	144750000	169020000	186910000	1686300	516900	433960	0.012	0.003	0.002	0.005	0.0053788
Q9P258	Protein RCC2	RCC2	34.3	56.084	92.213	41	15	15	14	11	15	1	0	0	10	10	12	1	0	0	10	10	12	1	0	0	26292000	25511000	43676000	150830	0	0	0.006			0.005
O00571	ATP-dependent RNA helicase DDX3X	DDX3X	62.8	73.243	219.87	148	38	10	50	38	55	1	1	3	32	22	30	1	1	5	7	7	6	1	0	1	218230000	186910000	282710000	515370	303600	1712000	0.002	0.002	0.006	0.004	0.0149024
O00764	Pyridoxal kinase	PDXK	29.8	35.102	57.065	29	8	8	11	8	8	1	0	1	7	5	5	1	0	1	7	5	5	1	0	1	52239000	37376000	36345000	181920	0	182430	0.003		0.005	0.004	0.0147569
O43143	Pre-mRNA-splicing factor ATP-dependent RNA helicase DHX15	DHX15	36	90.932	85.143	112	29	28	42	36	32	0	0	2	20	24	21	0	0	2	20	23	20	0	0	2	76455000	100160000	94066000	0	0	352250			0.004	0.004
P07108	Acyl-CoA-binding protein	DBI	94.3	10.044	39.959	36	8	8	11	15	9	0	0	1	5	7	5	0	0	1	5	7	5	0	0	1	344380000	394680000	280070000	0	0	1312300			0.005	0.004
P07910	Heterogeneous nuclear ribonucleoproteins C1/C2	HNRNPC	38.2	33.67	62.514	115	15	15	34	29	41	2	4	5	15	13	15	2	4	4	15	13	15	2	4	4	1196800000	1265100000	2212200000	3746700	6224700	10413000	0.003	0.005	0.005	0.004	0.041841
P27797	Calreticulin	CALR	47.5	48.141	201.32	155	19	19	50	43	61	0	0	1	15	14	16	0	0	1	15	14	16	0	0	1	775510000	812850000	1019700000	0	0	3145200			0.003	0.004
P27816	Microtubule-associated protein 4	MAP4	53.7	121	320.56	193	50	50	64	55	67	4	2	1	38	35	41	4	2	2	38	35	41	4	2	2	126400000	124250000	142460000	935150	337740	467890	0.007	0.003	0.003	0.004	0.00193791
P30520	Adenylosuccinate synthetase isozyme 2	ADSS	34.4	50.097	67.383	53	15	15	17	17	18	1	0	0	13	12	13	1	0	0	13	12	13	1	0	0	68457000	58132000	72980000	270710	0	0	0.004			0.004
P35268	60S ribosomal protein L22	RPL22	57.8	14.787	52.27	30	9	7	14	5	8	1	1	1	8	4	7	1	1	1	6	3	6	1	1	1	2180200000	1710100000	1361000000	6733500	7881900	8069000	0.003	0.005	0.006	0.004	0.0180421
P46776	60S ribosomal protein L27a	RPL27A	39.9	16.561	33.265	37	8	8	9	10	13	1	2	2	7	7	8	1	3	2	7	7	8	1	3	2	1104000000	811470000	1308200000	0	5996700	3085200		0.007	0.002	0.004	0.0176752
P47914	60S ribosomal protein L29	RPL29	23.3	17.752	12.288	35	5	5	12	9	12	1	0	1	5	4	5	1	0	1	5	4	5	1	0	1	2233900000	1137900000	1896000000	7182300	0	5768600	0.003		0.003	0.004	0.032639
P49257	Protein ERGIC-53	LMAN1	39.8	57.548	169.13	88	17	17	30	28	26	1	2	1	12	13	11	1	1	1	12	13	11	1	1	1	311110000	358000000	303630000	706840	2774000	436450	0.002	0.008	0.001	0.004	0.0027647
P62241	40S ribosomal protein S8	RPS8	55.8	24.205	153.75	95	17	17	30	24	28	6	4	3	17	10	14	6	4	4	17	10	14	6	4	4	2188800000	2679900000	2362100000	10839000	5335100	10025000	0.005	0.002	0.004	0.004	0.0035634
P62269	40S ribosomal protein S18	RPS18	67.1	17.718	69.263	70	18	18	25	21	21	1	1	1	14	13	11	1	2	1	14	13	11	1	2	1	1264200000	1383900000	1835900000	3545300	8240600	4490300	0.003	0.006	0.002	0.004	0.0133954
P62308	Small nuclear ribonucleoprotein G	SNRPG	36.8	8.496	4.922	18	4	4	5	5	6	1	1	0	3	3	3	1	1	0	3	3	3	1	1	0	1010000000	932800000	990450000	1730400	6343600	0	0.002	0.007		0.004	6.2027e-05
P62318	Small nuclear ribonucleoprotein Sm D3	SNRPD3	54.8	13.916	110.29	35	8	8	11	7	13	2	0	2	5	3	8	2	0	1	5	3	8	2	0	1	1044400000	1168300000	1106800000	8220700	0	1732400	0.008		0.002	0.004	0.000161044
P62847	40S ribosomal protein S24	RPS24	42.9	15.423	18.992	59	7	7	22	14	20	1	1	1	6	6	7	1	1	1	6	6	7	1	1	1	1015500000	931860000	1248500000	4050800	4125700	4477700	0.004	0.004	0.004	0.004	0.0078787
P62851	40S ribosomal protein S25	RPS25	42.4	13.742	17.415	46	8	8	13	11	13	4	3	2	7	6	7	3	2	3	7	6	7	3	2	3	2146500000	1970100000	1998700000	8779800	7693600	5983800	0.004	0.004	0.003	0.004	0.00072186
P63173	60S ribosomal protein L38	RPL38	57.1	8.2178	45.737	42	6	6	16	9	16	0	0	1	5	4	6	0	0	1	5	4	6	0	0	1	2495500000	1026200000	1989800000	0	0	7382100			0.004	0.004
P67809	Nuclease-sensitive element-binding protein 1	YBX1	33	35.924	143	71	12	6	23	24	20	1	2	1	10	10	11	1	1	1	4	5	5	1	1	1	663940000	787880000	633200000	2980400	2819900	1798000	0.004	0.004	0.003	0.004	0.0046245
Q04637	Eukaryotic translation initiation factor 4 gamma 1	EIF4G1	29.5	175.49	232.51	124	38	33	38	43	40	0	1	2	27	28	27	1	1	1	22	23	22	1	1	1	78530000	70432000	96454000	437590	193470	394360	0.006	0.003	0.004	0.004	0.0087954
Q07020	60S ribosomal protein L18	RPL18	47.9	21.634	48.258	51	15	15	20	11	15	2	1	2	13	6	9	3	1	2	13	6	9	3	1	2	1588500000	1657800000	1738200000	7572300	4795800	8287400	0.005	0.003	0.005	0.004	0.00068155
Q13283	Ras GTPase-activating protein-binding protein 1	G3BP1	45.5	52.164	160.64	115	20	18	35	36	38	2	2	2	16	15	17	2	2	2	15	14	15	2	2	2	363900000	411390000	430160000	2043600	1800800	1317100	0.006	0.004	0.003	0.004	0.0024201
Q15181	Inorganic pyrophosphatase	PPA1	86.2	32.66	94.151	57	20	20	20	20	17	0	0	0	13	13	12	0	0	1	13	13	12	0	0	1	88516000	94095000	98276000	0	0	355250			0.004	0.004
Q15459	Splicing factor 3A subunit 1	SF3A1	34.7	88.885	79.624	105	27	27	32	40	31	0	1	1	18	23	19	0	1	1	18	23	19	0	1	1	53676000	92883000	80436000	0	227850	326970		0.002	0.004	0.004	0.022741
Q16629	Serine/arginine-rich splicing factor 7	SRSF7	31.9	27.366	47.753	48	9	8	13	14	17	1	1	2	8	9	9	1	1	2	7	8	8	1	1	2	455300000	382850000	545810000	1359200	1365400	3357200	0.003	0.004	0.006	0.004	0.010376
Q8NBS9	Thioredoxin domain-containing protein 5	TXNDC5	45.6	47.628	237.33	112	19	19	42	31	34	2	2	1	18	15	15	2	2	1	18	15	15	2	2	1	679480000	488540000	662030000	3351100	888360	2748700	0.005	0.002	0.004	0.004	0.0099154
Q93077	Histone H2A type 1-C	HIST1H2AC	35.4	14.105	105.77	109	6	2	31	29	31	7	7	4	6	6	6	3	3	3	2	2	2	0	0	0	18052000000	17592000000	20370000000	90640000	95052000	61048000	0.005	0.005	0.003	0.004	0.002136
Q99729	Heterogeneous nuclear ribonucleoprotein A/B	HNRNPAB	28.3	36.224	37.45	66	13	13	19	17	26	2	1	1	11	7	11	2	1	1	11	7	11	2	1	1	313620000	221010000	268990000	1471800	686470	1203100	0.005	0.003	0.004	0.004	0.0099002
Q9UMS4	Pre-mRNA-processing factor 19	PRPF19	55.4	55.18	165	85	19	19	26	25	33	0	0	1	15	14	18	0	0	1	15	14	18	0	0	1	243050000	218680000	306060000	0	0	996850			0.003	0.004
O43684	Mitotic checkpoint protein BUB3	BUB3	48.2	37.154	99.93	59	15	15	23	18	17	0	0	1	14	11	11	0	1	1	14	11	11	0	1	1	221550000	154320000	122690000	0	436350	0		0.003		0.003
O60488	Long-chain-fatty-acid--CoA ligase 4	ACSL4	51.6	79.187	118.64	93	30	27	30	29	33	0	1	0	23	20	21	0	1	0	20	18	19	0	1	0	82879000	104080000	104230000	0	282320	0		0.003		0.003
P13010	X-ray repair cross-complementing protein 5	XRCC5	52.5	82.704	323.31	179	40	40	60	46	70	2	1	0	31	25	31	2	1	0	31	25	31	2	1	0	285660000	196540000	316750000	1296400	230720	0	0.005	0.001		0.003	0.0179169
P16402	Histone H1.3	HIST1H1D	42.1	22.35	45.793	86	17	5	32	19	33	0	2	0	15	11	14	0	2	0	4	3	3	0	0	0	2997800000	2274400000	3683200000	0	7765900	0		0.003		0.003
P18124	60S ribosomal protein L7	RPL7	48	29.225	52.691	90	19	19	34	27	25	1	2	1	18	15	13	1	2	1	18	15	13	1	2	1	1326700000	1374300000	959790000	2228300	4764600	2711700	0.002	0.003	0.003	0.003	0.0113811
P22695	Cytochrome b-c1 complex subunit 2, mitochondrial	UQCRC2	43	48.442	83.235	87	20	20	25	32	29	1	0	0	14	17	16	1	0	0	14	17	16	1	0	0	215160000	357710000	273500000	724210	0	0	0.003			0.003
P26373	60S ribosomal protein L13	RPL13	37	24.261	196.78	74	11	11	28	18	23	2	2	1	11	8	9	2	2	1	11	8	9	2	2	1	1637300000	1569200000	1476400000	8189100	5084900	2347200	0.005	0.003	0.002	0.003	0.00089916
P30040	Endoplasmic reticulum resident protein 29	ERP29	41	28.993	29.064	57	10	10	17	19	19	0	1	1	8	9	10	0	1	1	8	9	10	0	1	1	238830000	233530000	267540000	0	672350	633560		0.003	0.002	0.003	0.00183978
P40926	Malate dehydrogenase, mitochondrial	MDH2	63.9	35.503	142.12	134	21	21	40	39	48	2	3	2	20	16	18	2	3	2	20	16	18	2	3	2	636960000	787690000	867680000	2122100	2506700	1268000	0.003	0.003	0.001	0.003	0.0077823
P46777	60S ribosomal protein L5	RPL5	58.6	34.362	142.85	196	24	24	66	62	63	1	2	2	21	13	20	1	1	2	21	13	20	1	1	2	1499200000	1296800000	1704000000	2978900	4937300	6129400	0.002	0.004	0.004	0.003	0.0061217
P49915	GMP synthase [glutamine-hydrolyzing]	GMPS	41.7	76.715	124.07	70	22	22	24	21	24	0	0	1	15	15	17	0	0	1	15	15	17	0	0	1	53302000	54787000	66322000	0	0	165690			0.002	0.003
P61353	60S ribosomal protein L27	RPL27	55.1	15.798	79.654	79	11	11	27	26	23	3	0	0	10	8	10	3	0	0	10	8	10	3	0	0	2918900000	3829700000	3417400000	9588800	0	0	0.003			0.003
P61604	10 kDa heat shock protein, mitochondrial	HSPE1	83.3	10.932	39.443	83	12	12	29	20	25	5	3	1	12	9	12	4	3	1	12	9	12	4	3	1	2856700000	2520400000	2782500000	12255000	7036100	2230300	0.004	0.003	0.001	0.003	0.00141609
P62244	40S ribosomal protein S15a	RPS15A	74.6	14.839	92.658	71	13	13	22	20	23	2	2	2	11	9	12	2	2	2	11	9	12	2	2	2	1314600000	1722100000	1352400000	3697600	6212000	1805800	0.003	0.004	0.001	0.003	0.0078422
P62266	40S ribosomal protein S23	RPS23	53.8	15.807	42.854	49	9	9	14	16	16	1	1	1	6	6	8	1	1	1	6	6	8	1	1	1	857470000	910350000	1112200000	2346500	2392500	2890500	0.003	0.003	0.003	0.003	0.0065034
P78344	Eukaryotic translation initiation factor 4 gamma 2	EIF4G2	42.4	102.36	123.09	111	35	35	36	38	36	0	1	0	21	23	24	0	1	0	21	23	24	0	1	0	55388000	57411000	73451000	0	205030	0		0.004		0.003
Q02878	60S ribosomal protein L6	RPL6	37.2	32.728	62.803	85	14	14	28	23	27	3	1	3	13	12	12	2	1	2	13	12	12	2	1	2	924350000	1050800000	1065400000	4426000	1239700	2566100	0.005	0.001	0.002	0.003	0.00195899
Q15233	Non-POU domain-containing octamer-binding protein	NONO	57.5	54.231	242.6	233	28	26	78	69	77	2	3	4	22	22	24	2	3	3	21	21	23	2	3	3	768430000	778210000	938070000	2062700	2984100	2974100	0.003	0.004	0.003	0.003	0.0044037
Q15717	ELAV-like protein 1	ELAVL1	50.3	36.091	115.12	69	17	17	26	17	23	1	1	1	13	13	13	1	1	1	13	13	13	1	1	1	353760000	292120000	247820000	1112000	1130500	883180	0.003	0.004	0.004	0.003	0.0105395
Q16881	Thioredoxin reductase 1, cytoplasmic	TXNRD1	52.9	70.905	138.77	79	23	22	27	20	31	1	0	0	15	12	19	1	0	0	14	11	18	1	0	0	105750000	50461000	74578000	264120	0	0	0.002			0.003
Q92945	Far upstream element-binding protein 2	KHSRP	44.6	73.114	307.07	127	29	26	47	39	37	1	1	2	27	21	24	1	1	2	24	19	22	1	1	2	179020000	148240000	172740000	418790	527160	524200	0.002	0.004	0.003	0.003	0.0031789
Q96AG4	Leucine-rich repeat-containing protein 59	LRRC59	49.2	34.93	167.14	71	16	16	22	22	22	2	1	2	11	12	13	2	1	2	11	12	13	2	1	2	1102000000	1018100000	1003700000	5749200	1714300	1056700	0.005	0.002	0.001	0.003	0.00087601
Q99879	Histone H2B type 1-M	HIST1H2BM	61.1	13.989	47.821	200	10	1	60	57	69	5	6	3	10	6	10	3	4	3	1	0	1	0	0	0	15486000000	12957000000	18151000000	56803000	52299000	52367000	0.004	0.004	0.003	0.003	0.0092584
Q9UKD2	mRNA turnover protein 4 homolog	MRTO4	40.6	27.56	46.696	36	9	9	12	11	12	1	0	0	7	8	7	1	0	0	7	8	7	1	0	0	59759000	74746000	72662000	181840	0	0	0.003			0.003
Q9Y224	UPF0568 protein C14orf166	C14orf166	71.7	28.068	87.902	63	16	16	17	20	25	1	0	0	11	12	14	1	0	0	11	12	14	1	0	0	120260000	128570000	153120000	443150	0	0	0.004			0.003
O00567	Nucleolar protein 56	NOP56	46.8	66.049	68.023	92	26	26	33	29	29	1	0	0	22	19	19	1	0	0	22	19	19	1	0	0	131080000	128300000	135140000	249940	0	0	0.002			0.002
O95340	Bifunctional 3'-phosphoadenosine 5'-phosphosulfate synthase 2	PAPSS2	55.4	69.5	84.897	105	31	28	39	29	35	1	0	1	23	16	23	1	0	1	21	14	21	1	0	1	176740000	158530000	179810000	307840	0	231470	0.002		0.001	0.002	0.00149876
P05023	Sodium/potassium-transporting ATPase subunit alpha-1	ATP1A1	41.9	112.89	242.74	158	42	29	46	47	61	1	1	2	28	31	35	1	1	2	18	21	22	1	1	2	167540000	198460000	190010000	232420	268690	459230	0.001	0.001	0.002	0.002	0.0024789
P08758	Annexin A5	ANXA5	71.2	35.936	208.23	162	28	28	55	44	55	2	2	4	23	19	24	2	2	4	23	19	24	2	2	4	1027900000	803930000	947100000	1497300	637710	2666300	0.001	0.001	0.003	0.002	0.004979
P23634	Plasma membrane calcium-transporting ATPase 4	ATP2B4	29.1	137.92	222.31	95	36	17	30	32	32	0	0	1	24	22	24	0	0	1	11	8	10	0	0	0	37363000	56715000	60504000	0	0	103450			0.002	0.002
P38646	Stress-70 protein, mitochondrial	HSPA9	57	73.68	323.31	275	40	40	87	88	95	2	3	0	32	32	33	3	3	0	32	32	33	3	3	0	758060000	758110000	788720000	1351200	1459500	0	0.002	0.002		0.002	0.000178633
P49736	DNA replication licensing factor MCM2	MCM2	30.2	101.89	65.802	75	24	24	24	22	29	0	0	0	19	16	21	0	0	1	19	16	21	0	0	1	44101000	39444000	47153000	0	0	81686			0.002	0.002
P50914	60S ribosomal protein L14	RPL14	48.8	23.432	29.391	94	15	15	31	28	30	2	2	1	10	8	12	2	2	1	10	8	12	2	2	1	2166800000	1900500000	2348100000	5874000	5825400	2704700	0.003	0.003	0.001	0.002	0.0036955
P52272	Heterogeneous nuclear ribonucleoprotein M	HNRNPM	61.9	77.515	167.71	307	46	46	101	100	99	4	3	0	38	37	36	5	3	0	38	37	36	5	3	0	483560000	507710000	510190000	1571100	763090	0	0.003	0.002		0.002	2.167e-05
P60866	40S ribosomal protein S20	RPS20	49.6	13.373	34.63	47	9	9	20	13	13	0	0	1	9	5	6	0	0	1	9	5	6	0	0	1	2962300000	2388300000	1491400000	0	0	5445800			0.004	0.002
P61247	40S ribosomal protein S3a	RPS3A	66.3	29.945	254.92	186	26	26	66	52	57	3	3	5	23	17	21	3	4	4	23	17	21	3	4	4	1959000000	2270600000	2098300000	4946000	4482900	6045700	0.003	0.002	0.003	0.002	0.00182469
P61513	60S ribosomal protein L37a	RPL37A	59.8	10.275	15.01	39	7	7	14	13	11	0	0	1	6	6	4	0	0	1	6	6	4	0	0	1	2101800000	2585900000	1827800000	0	0	3615000			0.002	0.002
P62277	40S ribosomal protein S13	RPS13	50.3	17.222	35.944	85	13	13	30	24	28	1	1	1	11	13	10	1	1	1	11	13	10	1	1	1	1675500000	1455800000	1996000000	2541000	4849800	3332400	0.002	0.003	0.002	0.002	0.0083557
P62424	60S ribosomal protein L7a	RPL7A	51.9	29.995	112.6	137	21	21	41	45	43	3	2	3	19	20	19	3	2	3	19	20	19	3	2	3	3056900000	2967200000	2718100000	8075700	4471600	5679100	0.003	0.002	0.002	0.002	0.00121627
P62753	40S ribosomal protein S6	RPS6	37.3	28.68	141.86	71	15	15	25	17	27	0	1	1	11	10	14	0	1	1	11	10	14	0	1	1	1418900000	1091300000	1452700000	0	2452900	2202300		0.002	0.002	0.002	0.007556
P62805	Histone H4	HIST1H4A	62.1	11.367	177.22	315	17	17	100	91	109	7	3	5	16	14	16	5	3	4	16	14	16	5	3	4	29207000000	27580000000	39139000000	61849000	55658000	93136000	0.002	0.002	0.002	0.002	0.0125795
P62917	60S ribosomal protein L8	RPL8	60.7	28.024	170.29	124	22	22	51	34	38	0	1	0	22	13	17	0	1	0	22	13	17	0	1	0	2190200000	1607600000	2013400000	0	3054000	0		0.002		0.002
P63220	40S ribosomal protein S21	RPS21	69.9	9.1113	180.76	56	6	6	19	14	21	0	1	1	5	3	6	0	1	1	5	3	6	0	1	1	1359600000	1336900000	1846100000	0	0	3378400			0.002	0.002
P83731	60S ribosomal protein L24	RPL24	45.2	17.779	23.412	58	12	12	20	11	24	1	1	1	10	8	11	1	1	1	10	8	11	1	1	1	1138300000	676250000	1114400000	2020700	2093000	2490000	0.002	0.003	0.002	0.002	0.022958
Q00839	Heterogeneous nuclear ribonucleoprotein U	HNRNPU	55.8	90.583	323.31	257	49	49	96	67	85	3	3	3	39	32	41	3	3	3	39	32	41	3	3	3	1014900000	933410000	1176700000	2248200	2647700	2498000	0.002	0.003	0.002	0.002	0.0047
Q02543	60S ribosomal protein L18a	RPL18A	52.3	20.762	61.574	57	12	12	21	14	22	0	0	0	11	9	12	0	1	0	11	9	12	0	1	0	741740000	1023000000	1016300000	0	2118500	0		0.002		0.002
Q03252	Lamin-B2	LMNB2	47.7	69.948	195.7	107	29	27	36	32	36	1	0	2	25	20	22	1	0	2	23	20	21	1	0	2	178730000	182020000	186260000	0	0	432490			0.002	0.002
Q07666	KH domain-containing, RNA-binding, signal transduction-associated protein 1	KHDRBS1	34.5	48.227	97.423	84	13	12	26	25	30	1	0	2	10	8	11	1	0	1	10	7	10	1	0	1	398730000	383710000	419360000	603800	0	994270	0.002		0.002	0.002	0.00066382
Q08211	ATP-dependent RNA helicase A	DHX9	48.7	140.96	323.31	254	58	58	80	84	82	2	2	4	45	41	48	2	2	4	45	41	48	2	2	4	227450000	285250000	242370000	78666	425650	689650		0.001	0.003	0.002	0.0047198
Q09666	Neuroblast differentiation-associated protein AHNAK	AHNAK	69.4	629.09	323.31	1259	291	291	440	362	433	6	8	10	219	197	238	6	7	9	219	197	238	6	7	9	161650000	152250000	193310000	383870	323890	555400	0.002	0.002	0.003	0.002	0.00538
Q13263	Transcription intermediary factor 1-beta	TRIM28	58.3	88.549	323.31	143	38	38	48	44	49	2	0	0	29	24	29	2	1	1	29	24	29	2	1	1	182090000	262100000	289380000	945820	299190	445940	0.005	0.001	0.002	0.002	0.0169769
Q8N1F7	Nuclear pore complex protein Nup93	NUP93	45.5	93.487	120.52	71	30	30	25	22	23	1	0	0	18	19	18	1	0	0	18	19	18	1	0	0	41457000	38718000	37604000	91291	0	0	0.002			0.002
Q92616	eIF-2-alpha kinase activator GCN1	GCN1	34.9	292.75	263.2	182	78	78	59	56	66	0	0	1	48	50	55	0	0	1	48	50	55	0	0	1	20624000	18871000	26789000	0	0	34749			0.001	0.002
Q93009	Ubiquitin carboxyl-terminal hydrolase 7	USP7	31	128.3	77.05	68	30	30	16	27	24	1	0	0	15	22	21	1	0	0	15	22	21	1	0	0	11842000	23499000	20801000	44765	0	0	0.004			0.002
Q9NZI8	Insulin-like growth factor 2 mRNA-binding protein 1	IGF2BP1	39.5	63.48	102.57	77	21	19	27	24	25	0	0	1	17	15	16	0	0	1	15	13	14	0	0	1	110320000	107000000	105410000	0	0	197460			0.002	0.002
Q9UNX3	60S ribosomal protein L26-like 1	RPL26L1	56.6	17.256	23.462	66	12	1	20	17	27	0	1	1	10	10	10	0	1	1	1	1	1	0	0	0	1671900000	778540000	1565200000	0	2951800	2581700		0.004	0.002	0.002	0.041704
O60664	Perilipin-3	PLIN3	58.3	47.074	323.31	113	20	20	39	30	43	1	0	0	19	12	17	1	0	1	19	12	17	1	0	1	224600000	223900000	364860000	337810	0	205780	0.002		0.001	0.001	0.028663
P08133	Annexin A6	ANXA6	68.5	75.872	323.31	288	51	51	111	80	90	3	3	1	44	36	43	3	3	1	44	36	43	3	3	1	575760000	488140000	554090000	1214900	944760	153160	0.002	0.002		0.001	0.0023827
P09651	Heterogeneous nuclear ribonucleoprotein A1	HNRNPA1	58.9	38.746	323.31	271	29	29	96	77	93	2	1	2	27	23	27	2	1	2	27	23	27	2	1	2	2436800000	2258800000	2535800000	3175000	531640	2479300	0.001		0.001	0.001	0.00113521
P10809	60 kDa heat shock protein, mitochondrial	HSPD1	77.5	61.054	323.31	329	55	55	109	87	127	2	3	1	45	34	48	2	3	1	45	34	48	2	3	1	1465300000	1280400000	1771700000	769000	1036500	245640	0.001	0.001		0.001	0.0089395
P12270	Nucleoprotein TPR	TPR	38.3	267.29	323.31	240	82	82	76	77	87	0	0	0	55	56	66	0	1	1	55	56	66	0	1	1	43472000	55019000	71106000	0	80795	39595		0.001	0.001	0.001	0.0195428
P16401	Histone H1.5	HIST1H1B	28.8	22.58	51.708	72	12	9	27	16	26	1	1	1	10	8	11	1	2	1	8	7	9	1	1	1	1639800000	970450000	1607900000	1397900	1428800	1679900	0.001	0.001	0.001	0.001	0.023256
P17844	Probable ATP-dependent RNA helicase DDX5	DDX5	62.4	69.147	217.22	201	48	36	67	63	69	1	1	0	34	34	37	1	1	0	27	25	28	0	1	0	642790000	643530000	609430000	881550	120750	0	0.001			0.001	0.0003187
P25705	ATP synthase subunit alpha, mitochondrial	ATP5A1	56.1	59.75	323.31	185	34	34	64	48	72	1	0	0	32	23	30	1	1	0	32	23	30	1	1	0	1092300000	939900000	1241400000	0	1015900	0		0.001		0.001
P36578	60S ribosomal protein L4	RPL4	60.2	47.697	323.31	237	37	37	72	72	82	5	3	3	29	32	33	2	2	2	29	32	33	2	2	2	2206900000	2425300000	2509200000	1537700	1865100	1926000	0.001	0.001	0.001	0.001	0.00143583
P38159	RNA-binding motif protein, X chromosome	RBMX	45.3	42.331	175.47	101	21	10	35	24	40	0	1	1	18	12	20	0	1	1	9	6	10	0	0	0	389740000	407790000	405450000	0	342010	467600		0.001	0.001	0.001	0.00020005
P39019	40S ribosomal protein S19	RPS19	71	16.06	94.788	88	16	16	34	25	26	2	1	0	16	13	15	2	2	0	16	13	15	2	2	0	2185700000	1995700000	1918400000	1857300	1567300	0	0.001	0.001		0.001	0.00152232
P46783	40S ribosomal protein S10	RPS10	64.2	18.898	56.333	119	13	13	39	36	42	1	0	1	11	8	13	1	1	1	11	8	13	1	1	1	1179500000	773160000	1385300000	2409900	884230	367120	0.002	0.001		0.001	0.025199
P49207	60S ribosomal protein L34	RPL34	46.2	13.293	9.7306	35	9	9	12	11	11	0	0	1	9	5	7	0	1	1	9	5	7	0	1	1	727090000	1066100000	1150100000	0	602570	0		0.001		0.001
P49755	Transmembrane emp24 domain-containing protein 10	TMED10	40.2	24.976	238.62	64	11	11	22	17	25	0	0	0	10	8	9	0	1	1	10	8	9	0	1	1	767390000	755560000	1070400000	0	475970	386630		0.001		0.001	0.0139218
P60903	Protein S100-A10	S100A10	68	11.203	133.63	110	10	10	39	28	41	1	1	0	9	6	9	1	1	0	9	6	9	1	1	0	2843500000	3084100000	3588000000	2263100	1398400	0	0.001			0.001	0.004757
P62263	40S ribosomal protein S14	RPS14	43	16.273	59.901	92	10	10	30	30	31	1	0	0	8	10	9	1	0	1	8	10	9	1	0	1	3692700000	2996900000	4104600000	4548900	0	3162800	0.001		0.001	0.001	0.0079958
P62280	40S ribosomal protein S11	RPS11	69.6	18.431	85.965	82	18	18	33	20	26	0	1	2	16	9	14	0	2	2	16	9	14	0	2	2	1599100000	1053400000	1643400000	0	2121400	1276300		0.002	0.001	0.001	0.0171415
P62701	40S ribosomal protein S4, X isoform	RPS4X	61.2	29.597	111.79	151	22	11	52	40	52	3	2	2	22	14	19	3	2	2	11	6	10	2	0	2	1765800000	914100000	1495700000	2501100	2037600	1705000	0.001	0.002	0.001	0.001	0.031176
P62906	60S ribosomal protein L10a	RPL10A	47	24.831	62.401	87	13	13	33	26	25	2	0	1	12	8	8	2	0	1	12	8	8	2	0	1	1571300000	1620500000	1799700000	3246400	0	1513700	0.002		0.001	0.001	0.00174031
P78527	DNA-dependent protein kinase catalytic subunit	PRKDC	39.6	469.08	323.31	460	161	161	135	160	163	1	1	0	98	115	117	1	1	0	98	115	117	1	1	0	52277000	85330000	75877000	39105	17379	0	0.001			0.001	0.0185608
Q04446	1,4-alpha-glucan-branching enzyme	GBE1	37	80.473	103.76	66	22	22	25	17	23	0	1	0	16	13	16	0	1	0	16	13	16	0	1	0	91106000	39859000	73747000	0	86826	0		0.002		0.001
Q14192	Four and a half LIM domains protein 2	FHL2	83.2	32.193	157.2	107	24	24	34	32	40	1	0	0	19	15	20	1	0	0	19	15	20	1	0	0	193730000	170970000	283380000	252940	0	0	0.001			0.001
Q5JPE7	Nodal modulator 2	NOMO2	30.5	139.44	102.98	105	31	31	31	41	32	0	1	0	23	27	22	0	1	0	23	27	22	0	1	0	38097000	63586000	46684000	0	51008	0		0.001		0.001
Q92841	Probable ATP-dependent RNA helicase DDX17	DDX17	49.8	80.272	127.13	108	40	28	35	29	42	1	0	1	28	28	32	2	0	1	21	19	23	1	0	1	142120000	144550000	217260000	275420	0	192060	0.002		0.001	0.001	0.020921
A0FGR8	Extended synaptotagmin-2	ESYT2	24.8	102.36	58.022	36	16	16	9	13	14	0	0	0	9	10	12	0	0	0	9	10	12	0	0	0	10267000	17225000	16075000	0	0	0
A0JLT2	Mediator of RNA polymerase II transcription subunit 19	MED19	14.3	26.273	2.9013	2	2	2	0	1	1	0	0	0	0	1	1	0	0	0	0	1	1	0	0	0	0	4176600	1632300	0	0	0
A0PJW6	Transmembrane protein 223	TMEM223	5	22.049	2.0806	3	1	1	1	1	1	0	0	0	1	1	1	0	0	0	1	1	1	0	0	0	37515000	45195000	40783000	0	0	0
A1A4S6	Rho GTPase-activating protein 10	ARHGAP10	1.8	89.374	1.4179	1	1	1	1	0	0	0	0	0	1	0	0	0	0	0	1	0	0	0	0	0	234340	0	0	0	0	0
A1L0T0	Acetolactate synthase-like protein	ILVBL	24.7	67.867	57.455	28	11	11	8	11	9	0	0	0	7	8	8	0	0	0	7	8	8	0	0	0	18691000	26445000	21691000	0	0	0
A1L188	NADH dehydrogenase [ubiquinone] 1 alpha subcomplex assembly factor 8	NDUFAF8	17.6	7.7558	2.7526	3	1	1	1	1	1	0	0	0	1	1	1	0	0	0	1	1	1	0	0	0	8332200	12312000	12105000	0	0	0
A1L4H1	Soluble scavenger receptor cysteine-rich domain-containing protein SSC5D	SSC5D	1	165.74	1.6794	1	1	1	0	0	0	0	1	0	0	0	0	0	1	0	0	0	0	0	1	0	0	0	0	0	137010	0
A1X283	SH3 and PX domain-containing protein 2B	SH3PXD2B	15.3	101.58	26.568	17	10	7	5	5	7	0	0	0	5	5	7	0	0	0	3	5	5	0	0	0	4482800	5776100	6174100	0	0	0
A1XBS5	Protein FAM92A1	FAM92A1	4.2	33.43	1.9197	2	1	1	1	1	0	0	0	0	1	1	0	0	0	0	1	1	0	0	0	0	1103600	707670	0	0	0	0
A2A3N6	Putative PIP5K1A and PSMD4-like protein	PIPSL	8.9	95.047	6.7529	5	7	0	0	4	1	0	0	0	3	5	2	1	0	1	0	0	0	0	0	0	0	3371500	305690	0	0	0
A3KMH1	von Willebrand factor A domain-containing protein 8	VWA8	6.1	214.82	15.266	11	10	10	3	3	5	0	0	0	4	3	7	0	0	0	4	3	7	0	0	0	704020	693310	1117500	0	0	0
A3KN83	Protein strawberry notch homolog 1	SBNO1	2.9	154.31	1.9633	3	4	4	1	1	1	0	0	0	2	2	1	0	0	0	2	2	1	0	0	0	473340	712600	280460	0	0	0
A4D1E9	GTP-binding protein 10	GTPBP10	24.3	42.932	23.715	7	6	6	1	5	1	0	0	0	2	5	1	0	0	0	2	5	1	0	0	0	1027200	6566400	704230	0	0	0
A4FU69	EF-hand calcium-binding domain-containing protein 5	EFCAB5	0.6	173.4	1.41	0	1	1	0	0	0	0	0	0	0	1	0	0	0	0	0	1	0	0	0	0	0	307380	0	0	0	0
A5D8V6	Vacuolar protein sorting-associated protein 37C	VPS37C	6.5	38.658	4.0243	0	2	2	0	0	0	0	0	0	1	0	1	0	0	0	1	0	1	0	0	0	1192900	0	2428400	0	0	0
A5PLL7	Transmembrane protein 189	TMEM189	5.6	31.135	1.861	1	1	1	0	0	1	0	0	0	0	0	1	0	0	0	0	0	1	0	0	0	0	0	929820	0	0	0
A5YKK6	CCR4-NOT transcription complex subunit 1	CNOT1	13.7	266.94	58.614	58	25	25	15	24	19	0	0	0	12	22	16	0	0	0	12	22	16	0	0	0	3778700	6611900	5651000	0	0	0
A6NDG6	Glycerol-3-phosphate phosphatase	PGP	15.9	34.006	7.9582	2	4	4	1	0	1	0	0	0	2	1	2	0	0	0	2	1	2	0	0	0	2145400	583630	9075400	0	0	0
A6NDR6	Putative homeobox protein Meis3-like 1	MEIS3P1	4	30.204	6.0071	1	1	1	0	0	1	0	0	0	0	0	1	0	0	0	0	0	1	0	0	0	0	0	0	0	0	0
A6NFI3	Zinc finger protein 316	ZNF316	2.3	108.44	1.3081	1	1	1	0	0	1	0	0	0	0	0	1	0	0	0	0	0	1	0	0	0	0	0	343490	0	0	0
A6NFQ7	Divergent paired-related homeobox	DPRX	4.7	21.648	-2	1	1	1	0	0	0	1	0	0	0	0	0	1	0	0	0	0	0	1	0	0	0	0	0	0	0	0
A6NHQ2	rRNA/tRNA 2'-O-methyltransferase fibrillarin-like protein 1	FBLL1	6.6	34.803	1.3595	4	2	1	0	2	2	0	0	0	1	2	2	0	0	0	0	1	1	0	0	0	0	28055000	14672000	0	0	0
A6NHR9	Structural maintenance of chromosomes flexible hinge domain-containing protein 1	SMCHD1	18.5	226.37	63.537	68	33	33	23	22	23	0	0	0	23	23	22	0	0	0	23	23	22	0	0	0	6611600	7983500	7142000	0	0	0
A6NIH7	Protein unc-119 homolog B	UNC119B	19.9	28.136	7.9858	4	3	3	2	0	2	0	0	0	2	0	2	0	0	0	2	0	2	0	0	0	4025900	0	5594600	0	0	0
A6NKD9	Coiled-coil domain-containing protein 85C	CCDC85C	5.3	45.209	2.4008	1	1	1	0	0	1	0	0	0	0	0	1	0	0	0	0	0	1	0	0	0	0	0	250820	0	0	0
A6NKT7	RanBP2-like and GRIP domain-containing protein 3	RGPD3	15.6	197.48	5.1527	8	27	2	2	4	2	0	0	0	16	20	12	0	0	0	1	2	1	0	0	0	1324700	1542400	1626200	0	0	0
A8CG34	Nuclear envelope pore membrane protein POM 121C	POM121C	6.5	125.06	5.5471	4	4	4	2	0	2	0	0	0	3	0	2	0	0	0	3	0	2	0	0	0	613480	0	743040	0	0	0
A8MW92	PHD finger protein 20-like protein 1	PHF20L1	1.5	115.01	1.1982	1	1	1	0	0	0	1	0	0	0	0	0	1	0	0	0	0	0	1	0	0	0	0	0	1325400	0	0
A8MWY0	UPF0577 protein KIAA1324-like	KIAA1324L	6.1	113.84	6.1514	4	4	4	1	3	0	0	0	0	1	3	0	0	0	0	1	3	0	0	0	0	237620	945360	0	0	0	0
A8MXV4	Nucleoside diphosphate-linked moiety X motif 19	NUDT19	9.9	42.233	5.0964	4	3	3	1	2	1	0	0	0	1	2	1	0	0	0	1	2	1	0	0	0	1408500	2340900	1348200	0	0	0
A8MYB1	Transmembrane and coiled-coil domain-containing protein 5B	TMCO5B	4.6	35.763	1.4615	0	1	1	0	0	0	0	0	0	1	0	0	0	0	0	1	0	0	0	0	0	289680	0	0	0	0	0
C4AMC7	Putative WAS protein family homolog 3	WASH3P	9.1	49.994	9.0907	6	3	3	2	2	2	0	0	0	2	2	2	0	0	0	2	2	2	0	0	0	2400000	3887900	3761200	0	0	0
C9JLW8	Mapk-regulated corepressor-interacting protein 1	MCRIP1	40.2	10.92	12.517	16	4	4	6	5	5	0	0	0	4	3	4	0	0	0	4	3	4	0	0	0	43149000	56568000	67001000	0	0	0
E9PRG8	Uncharacterized protein C11orf98	C11orf98	10.7	13.798	1.269	1	1	1	0	0	1	0	0	0	0	0	1	0	0	0	0	0	1	0	0	0	0	0	35089000	0	0	0
O00115	Deoxyribonuclease-2-alpha	DNASE2	6.1	39.58	3.2203	3	2	2	1	1	1	0	0	0	1	1	2	0	0	0	1	1	2	0	0	0	5374100	6222300	7246300	0	0	0
O00116	Alkyldihydroxyacetonephosphate synthase, peroxisomal	AGPS	43	72.911	152.44	77	23	23	21	28	28	0	0	0	16	19	17	0	0	0	16	19	17	0	0	0	35749000	61619000	72905000	0	0	0
O00139	Kinesin-like protein KIF2A	KIF2A	18.4	79.954	30.169	27	12	11	8	9	10	0	0	0	7	6	10	0	0	0	7	6	9	0	0	0	8423200	12385000	14217000	0	0	0
O00148	ATP-dependent RNA helicase DDX39A	DDX39A	50.1	49.129	51.994	8	19	7	0	5	3	0	0	0	11	15	14	4	3	3	0	5	3	0	0	0	0	16154000	18920000	0	0	0
O00159	Unconventional myosin-Ic	MYO1C	45.1	121.68	185.78	156	49	49	51	51	53	0	1	0	37	37	38	0	1	0	37	37	38	0	1	0	90119000	114370000	116910000	0	0	0
O00161	Synaptosomal-associated protein 23	SNAP23	50.7	23.354	31.799	13	7	7	4	3	6	0	0	0	5	3	6	0	0	0	5	3	6	0	0	0	27767000	28709000	34487000	0	0	0
O00165	HCLS1-associated protein X-1	HAX1	10	31.62	2.7115	6	3	3	3	3	0	0	0	0	3	3	0	0	0	0	3	3	0	0	0	0	1456500	1580700	0	0	0	0
O00170	AH receptor-interacting protein	AIP	46.7	37.636	26.941	16	10	10	5	4	7	0	0	0	5	4	6	0	0	0	5	4	6	0	0	0	18267000	15842000	31602000	0	0	0
O00178	GTP-binding protein 1	GTPBP1	5.7	72.453	5.8407	10	3	3	3	3	4	0	0	0	2	3	3	0	0	0	2	3	3	0	0	0	3413900	4270500	4938300	0	0	0
O00186	Syntaxin-binding protein 3	STXBP3	20.3	67.764	16.928	22	10	10	7	8	7	0	0	0	6	7	8	0	0	0	6	7	8	0	0	0	8464700	10810000	11751000	0	0	0
O00187	Mannan-binding lectin serine protease 2	MASP2	4.1	75.702	6.033	10	2	2	0	0	0	4	3	3	0	0	0	2	2	2	0	0	0	2	2	2	0	0	0	9538500	7499600	10165000
O00217	NADH dehydrogenase [ubiquinone] iron-sulfur protein 8, mitochondrial	NDUFS8	26.7	23.705	11.646	10	5	5	2	4	4	0	0	0	1	4	4	0	0	0	1	4	4	0	0	0	13161000	45036000	61038000	0	0	0
O00220	Tumor necrosis factor receptor superfamily member 10A	TNFRSF10A	8.8	50.089	8.0886	10	3	3	4	4	2	0	0	0	3	3	2	0	0	0	3	3	2	0	0	0	3104600	5491500	2582500	0	0	0
O00233	26S proteasome non-ATPase regulatory subunit 9	PSMD9	28.3	24.682	43.602	17	5	5	5	6	6	0	0	0	3	3	4	0	0	0	3	3	4	0	0	0	26987000	27304000	34404000	0	0	0
O00244	Copper transport protein ATOX1	ATOX1	76.5	7.4016	23.572	27	6	6	13	5	9	0	0	0	5	3	6	0	0	0	5	3	6	0	0	0	319400000	123600000	229130000	0	0	0
O00255	Menin	MEN1	1.8	68.023	1.4852	0	1	1	0	0	0	0	0	0	0	0	1	0	0	0	0	0	1	0	0	0	0	0	281110	0	0	0
O00264	Membrane-associated progesterone receptor component 1	PGRMC1	26.2	21.671	15.445	26	10	9	10	8	8	0	0	0	7	6	6	0	0	0	7	5	6	0	0	0	212460000	245410000	222830000	0	0	0
O00267	Transcription elongation factor SPT5	SUPT5H	31.4	121	115.03	54	25	25	18	18	18	0	0	0	15	15	13	0	0	0	15	15	13	0	0	0	12519000	18527000	17517000	0	0	0
O00268	Transcription initiation factor TFIID subunit 4	TAF4	5.4	110.11	8.4972	4	4	4	1	0	3	0	0	0	2	0	4	0	0	0	2	0	4	0	0	0	788560	0	1061500	0	0	0
O00273	DNA fragmentation factor subunit alpha	DFFA	10.9	36.521	9.6304	11	4	4	3	4	4	0	0	0	3	3	3	0	0	0	3	3	3	0	0	0	4374400	7678300	10414000	0	0	0
O00291	Huntingtin-interacting protein 1	HIP1	11.6	116.22	23	16	8	8	5	4	7	0	0	0	4	4	6	0	0	0	4	4	6	0	0	0	2611100	2127000	3137100	0	0	0
O00300	Tumor necrosis factor receptor superfamily member 11B	TNFRSF11B	23.7	46.026	21.84	28	10	10	0	0	0	11	10	7	0	0	0	9	8	6	0	0	0	9	8	6	0	0	0	17901000	20857000	9454300
O00330	Pyruvate dehydrogenase protein X component, mitochondrial	PDHX	20.8	54.122	69.506	19	8	8	4	6	9	0	0	0	3	5	7	0	0	0	3	5	7	0	0	0	6181300	12045000	14289000	0	0	0
O00339	Matrilin-2	MATN2	5.1	106.84	11.747	8	3	3	0	0	0	3	4	1	0	0	0	3	3	1	0	0	0	3	3	1	0	0	0	2359400	5092500	1837300
O00399	Dynactin subunit 6	DCTN6	9.5	20.747	2.9246	2	1	1	1	0	1	0	0	0	1	0	1	0	0	0	1	0	1	0	0	0	3823800	0	5337000	0	0	0
O00400	Acetyl-coenzyme A transporter 1	SLC33A1	2.4	60.908	1.7283	3	1	1	1	1	1	0	0	0	1	1	1	0	0	0	1	1	1	0	0	0	838200	961170	1468900	0	0	0
O00411	DNA-directed RNA polymerase, mitochondrial	POLRMT	2.8	138.62	12	4	2	2	1	2	1	0	0	0	1	2	1	0	0	0	1	2	1	0	0	0	178990	668860	207550	0	0	0
O00422	Histone deacetylase complex subunit SAP18	SAP18	24.2	17.561	3.3015	12	3	3	3	4	5	0	0	0	1	2	2	0	0	0	1	2	2	0	0	0	26563000	65581000	43301000	0	0	0
O00423	Echinoderm microtubule-associated protein-like 1	EML1	4.7	89.86	3.5291	3	3	3	1	1	1	0	0	0	2	1	2	0	0	0	2	1	2	0	0	0	654660	258750	726310	0	0	0
O00425	Insulin-like growth factor 2 mRNA-binding protein 3	IGF2BP3	37	63.704	93.961	50	19	16	12	16	22	0	0	0	12	15	16	0	0	0	10	12	14	0	0	0	34398000	50132000	73877000	0	0	0
O00442	RNA 3'-terminal phosphate cyclase	RTCA	27.6	39.336	27.911	10	6	6	3	2	5	0	0	0	3	3	4	0	0	0	3	3	4	0	0	0	3612800	6593700	10070000	0	0	0
O00443	Phosphatidylinositol 4-phosphate 3-kinase C2 domain-containing subunit alpha	PIK3C2A	5.6	190.68	12.583	6	7	7	1	3	2	0	0	0	1	3	3	0	0	0	1	3	3	0	0	0	96322	253620	534890	0	0	0
O00459	Phosphatidylinositol 3-kinase regulatory subunit beta	PIK3R2	4.5	81.544	5.3501	1	3	2	1	0	0	0	0	0	1	2	2	0	0	0	1	1	1	0	0	0	0	663930	579910	0	0	0
O00461	Golgi integral membrane protein 4	GOLIM4	21.6	81.879	68.135	52	15	15	17	16	19	0	0	0	10	10	12	0	0	0	10	10	12	0	0	0	39294000	45821000	49009000	0	0	0
O00471	Exocyst complex component 5	EXOC5	20.5	81.852	29.259	14	10	10	2	6	6	0	0	0	2	6	7	0	0	0	2	6	7	0	0	0	1040300	6000700	4837800	0	0	0
O00479	High mobility group nucleosome-binding domain-containing protein 4	HMGN4	14.4	9.5388	1.9382	4	1	1	1	2	1	0	0	0	1	1	1	0	0	0	1	1	1	0	0	0	24921000	14193000	18641000	0	0	0
O00483	Cytochrome c oxidase subunit NDUFA4	NDUFA4	37	9.3697	11.236	9	3	3	4	2	3	0	0	0	3	2	3	0	0	0	3	2	3	0	0	0	130000000	173590000	167070000	0	0	0
O00488	Zinc finger protein 593	ZNF593	28.4	15.199	7.7894	6	2	2	2	2	2	0	0	0	1	2	2	0	0	0	1	2	2	0	0	0	14675000	18418000	14475000	0	0	0
O00505	Importin subunit alpha-4	KPNA3	13.2	57.81	3.6526	4	9	2	2	1	1	0	0	0	6	6	5	0	0	0	2	1	1	0	0	0	7872400	9276100	9797200	0	0	0
O00506	Serine/threonine-protein kinase 25	STK25	14.1	48.111	1.1387	1	5	1	0	0	1	0	0	0	3	3	5	1	1	0	0	0	1	0	0	0	0	0	517490	0	0	0
O00541	Pescadillo homolog	PES1	23.1	68.002	28.645	36	14	14	14	10	12	0	0	0	12	8	10	0	0	0	12	8	10	0	0	0	33221000	30018000	32257000	0	0	0
O00566	U3 small nucleolar ribonucleoprotein protein MPP10	MPHOSPH10	21.6	78.863	28.338	24	11	11	9	7	8	0	0	0	8	6	6	0	0	0	8	6	6	0	0	0	14959000	8842500	13016000	0	0	0
O00584	Ribonuclease T2	RNASET2	15.6	29.48	8.0406	6	4	4	0	2	4	0	0	0	0	1	4	0	0	0	0	1	4	0	0	0	0	2773300	8263200	0	0	0
O00592	Podocalyxin	PODXL	5.2	58.635	3.2334	6	3	3	3	1	2	0	0	0	3	1	2	0	0	0	3	1	2	0	0	0	4854400	2900100	4206600	0	0	0
O00629	Importin subunit alpha-3	KPNA4	37.2	57.886	94.356	36	15	8	13	11	12	0	0	0	10	8	8	0	0	0	6	3	4	0	0	0	62564000	60841000	101280000	0	0	0
O00635	E3 ubiquitin-protein ligase TRIM38	TRIM38	2.4	53.415	1.9917	0	1	1	0	0	0	0	0	0	0	0	1	0	0	0	0	0	1	0	0	0	0	0	982680	0	0	0
O00746	Nucleoside diphosphate kinase, mitochondrial	NME4	11.2	20.658	4.1691	3	2	2	1	2	0	0	0	0	1	2	0	0	0	0	1	2	0	0	0	0	1812900	8192400	0	0	0	0
O00762	Ubiquitin-conjugating enzyme E2 C	UBE2C	31.3	19.652	10.193	7	5	5	3	3	1	0	0	0	4	3	1	0	0	0	4	3	1	0	0	0	16918000	17610000	5462700	0	0	0
O00763	Acetyl-CoA carboxylase 2	ACACB	1.1	276.54	1.834	2	2	1	0	1	1	0	0	0	0	2	1	0	0	0	0	1	1	0	0	0	0	177110	174080	0	0	0
O14497	AT-rich interactive domain-containing protein 1A	ARID1A	7.7	242.04	21.275	25	14	14	8	7	10	0	0	0	7	8	10	0	0	0	7	8	10	0	0	0	2421500	4102500	4124300	0	0	0
O14498	Immunoglobulin superfamily containing leucine-rich repeat protein	ISLR	4.4	45.997	1.7246	1	2	2	0	0	0	0	0	1	0	0	0	0	0	2	0	0	0	0	0	2	0	0	0	0	0	3100400
O14519	Cyclin-dependent kinase 2-associated protein 1	CDK2AP1	20	12.365	3.0842	3	2	2	0	2	1	0	0	0	0	2	1	0	0	0	0	2	1	0	0	0	0	18302000	1492000	0	0	0
O14523	C2 domain-containing protein 2-like	C2CD2L	5.4	76.18	5.2651	2	2	2	2	0	0	0	0	0	2	0	0	0	0	0	2	0	0	0	0	0	649860	0	0	0	0	0
O14548	Cytochrome c oxidase subunit 7A-related protein, mitochondrial	COX7A2L	47.4	12.615	3.9702	3	3	3	0	2	1	0	0	0	0	2	1	0	0	0	0	2	1	0	0	0	0	27372000	10073000	0	0	0
O14561	Acyl carrier protein, mitochondrial	NDUFAB1	23.7	17.417	13.991	23	5	5	6	10	7	0	0	0	3	5	4	0	0	0	3	5	4	0	0	0	60260000	186250000	150310000	0	0	0
O14562	Ubiquitin domain-containing protein UBFD1	UBFD1	12.6	33.382	7.5473	6	4	4	1	1	4	0	0	0	1	1	4	0	0	0	1	1	4	0	0	0	3794400	4615700	9097000	0	0	0
O14569	Cytochrome b561 domain-containing protein 2	CYB561D2	5.4	23.973	5.6374	7	1	1	3	1	3	0	0	0	1	1	1	0	0	0	1	1	1	0	0	0	18699000	4736200	21912000	0	0	0
O14578	Citron Rho-interacting kinase	CIT	11.8	231.43	35.509	26	22	22	9	9	8	0	0	0	11	9	9	0	0	0	11	9	9	0	0	0	2183000	1522200	1728000	0	0	0
O14602	Eukaryotic translation initiation factor 1A, Y-chromosomal	EIF1AY	27.8	16.442	2.4585	5	3	1	2	2	1	0	0	0	3	2	2	1	0	0	1	1	1	0	0	0	9013900	15909000	10398000	0	0	0
O14617	AP-3 complex subunit delta-1	AP3D1	25.1	130.16	75.229	50	23	23	19	16	15	0	0	0	16	15	12	0	0	0	16	15	12	0	0	0	18435000	13843000	15916000	0	0	0
O14640	Segment polarity protein dishevelled homolog DVL-1	DVL1	3.9	75.186	2.6511	2	2	2	0	0	2	0	0	0	0	0	2	0	0	0	0	0	2	0	0	0	0	0	1178800	0	0	0
O14646	Chromodomain-helicase-DNA-binding protein 1	CHD1	5.3	196.69	2.0349	4	8	4	0	4	0	0	0	0	2	6	2	0	0	0	0	4	0	0	0	0	0	1034700	0	0	0	0
O14647	Chromodomain-helicase-DNA-binding protein 2	CHD2	5.9	211.34	10.936	11	9	5	4	5	2	0	0	0	4	5	3	0	0	0	2	3	1	0	0	0	647490	1439700	357670	0	0	0
O14653	Golgi SNAP receptor complex member 2	GOSR2	50.5	24.775	49.232	25	8	8	9	7	9	0	0	0	6	4	8	0	0	0	6	4	8	0	0	0	62445000	76175000	80362000	0	0	0
O14656	Torsin-1A	TOR1A	19.6	37.808	15.175	11	6	6	3	3	5	0	0	0	3	3	4	0	0	0	3	3	4	0	0	0	5051600	8547400	10552000	0	0	0
O14662	Syntaxin-16	STX16	11.4	37.031	2.8232	7	4	4	2	2	3	0	0	0	2	2	2	0	0	0	2	2	2	0	0	0	2631400	2901100	3682600	0	0	0
O14682	Ectoderm-neural cortex protein 1	ENC1	4.8	66.129	2.4597	2	2	2	1	0	1	0	0	0	1	0	1	0	0	0	1	0	1	0	0	0	412410	0	301960	0	0	0
O14734	Acyl-coenzyme A thioesterase 8	ACOT8	10.3	35.914	3.9689	3	2	2	1	0	2	0	0	0	1	0	1	0	0	0	1	0	1	0	0	0	1454200	0	2796400	0	0	0
O14745	Na(+)/H(+) exchange regulatory cofactor NHE-RF1	SLC9A3R1	17.3	38.868	4.3781	4	4	4	2	0	2	0	0	0	3	0	2	0	0	0	3	0	2	0	0	0	4302200	0	2300400	0	0	0
O14757	Serine/threonine-protein kinase Chk1	CHEK1	6.1	54.433	3.2019	4	3	3	1	1	2	0	0	0	1	2	2	0	0	0	1	2	2	0	0	0	1068400	2100600	2302700	0	0	0
O14763	Tumor necrosis factor receptor superfamily member 10B	TNFRSF10B	18.4	47.878	14.522	7	5	5	1	3	3	0	0	0	1	3	3	0	0	0	1	3	3	0	0	0	324550	5886000	6044000	0	0	0
O14773	Tripeptidyl-peptidase 1	TPP1	18.3	61.247	31.511	16	6	6	4	8	4	0	0	0	3	4	3	0	0	0	3	4	3	0	0	0	20396000	48470000	9974700	0	0	0
O14776	Transcription elongation regulator 1	TCERG1	20.9	123.9	53.635	47	25	25	15	14	18	0	0	0	14	14	15	0	0	0	14	14	15	0	0	0	26076000	22637000	20987000	0	0	0
O14777	Kinetochore protein NDC80 homolog	NDC80	20.9	73.912	34.73	18	10	10	7	4	7	0	0	0	5	5	7	0	0	0	5	5	7	0	0	0	6269700	2103200	6283800	0	0	0
O14793	Growth/differentiation factor 8	MSTN	6.1	42.75	2.4134	3	2	2	0	0	0	2	1	0	0	0	0	2	1	0	0	0	0	2	1	0	0	0	0	1475600	871480	0
O14802	DNA-directed RNA polymerase III subunit RPC1	POLR3A	2.9	155.64	4.2082	4	3	3	0	3	1	0	0	0	0	2	1	0	0	0	0	2	1	0	0	0	0	337490	293660	0	0	0
O14828	Secretory carrier-associated membrane protein 3	SCAMP3	22.2	38.287	72.34	26	6	6	11	7	8	0	0	0	6	4	6	0	0	0	6	4	6	0	0	0	109270000	93720000	103280000	0	0	0
O14874	[3-methyl-2-oxobutanoate dehydrogenase [lipoamide]] kinase, mitochondrial	BCKDK	5.1	46.36	5.2033	2	1	1	0	1	1	0	0	0	0	1	1	0	0	0	0	1	1	0	0	0	0	4254100	2094400	0	0	0
O14879	Interferon-induced protein with tetratricopeptide repeats 3	IFIT3	44.9	55.984	109.55	35	17	17	13	10	12	0	0	0	13	9	11	0	0	0	13	9	11	0	0	0	20099000	26252000	26046000	0	0	0
O14880	Microsomal glutathione S-transferase 3	MGST3	25.7	16.516	16.748	7	3	3	0	4	3	0	0	0	0	3	1	0	0	0	0	3	1	0	0	0	0	27093000	12153000	0	0	0
O14907	Tax1-binding protein 3	TAX1BP3	25	13.735	6.8147	9	2	2	2	4	3	0	0	0	2	2	2	0	0	0	2	2	2	0	0	0	61525000	97114000	67803000	0	0	0
O14908	PDZ domain-containing protein GIPC1	GIPC1	25.2	36.049	18.688	20	8	8	7	5	8	0	0	0	5	5	6	0	0	0	5	5	6	0	0	0	32736000	25186000	38039000	0	0	0
O14920	Inhibitor of nuclear factor kappa-B kinase subunit beta	IKBKB	1.2	86.563	1.138	1	1	1	1	0	0	0	0	0	1	0	0	0	0	0	1	0	0	0	0	0	318900	0	0	0	0	0
O14925	Mitochondrial import inner membrane translocase subunit Tim23	TIMM23	12.9	21.943	4.4951	5	2	2	1	2	2	0	0	0	1	2	2	0	0	0	1	2	2	0	0	0	4162600	7764000	0	0	0	0
O14929	Histone acetyltransferase type B catalytic subunit	HAT1	30.5	49.512	33.154	25	9	9	7	9	9	0	0	0	7	8	7	0	0	0	7	8	7	0	0	0	43616000	32982000	31452000	0	0	0
O14949	Cytochrome b-c1 complex subunit 8	UQCRQ	45.1	9.9062	6.1804	12	5	5	2	6	4	0	0	0	2	5	3	0	0	0	2	5	3	0	0	0	73044000	110320000	92654000	0	0	0
O14960	Leukocyte cell-derived chemotaxin-2	LECT2	6	16.39	1.8735	3	1	1	0	0	0	1	1	1	0	0	0	1	1	1	0	0	0	1	1	1	0	0	0	15115000	18940000	12215000
O14964	Hepatocyte growth factor-regulated tyrosine kinase substrate	HGS	16.7	86.191	37.181	33	14	14	8	13	12	0	0	0	8	10	10	0	0	0	8	10	10	0	0	0	22479000	27912000	41580000	0	0	0
O14965	Aurora kinase A	AURKA	7.9	45.809	5.43	4	2	2	1	2	1	0	0	0	1	2	1	0	0	0	1	2	1	0	0	0	587960	1828700	806380	0	0	0
O14972	Down syndrome critical region protein 3	DSCR3	14.8	33.01	6.4435	6	4	4	1	3	2	0	0	0	1	3	2	0	0	0	1	3	2	0	0	0	481390	3113800	3112200	0	0	0
O14976	Cyclin-G-associated kinase	GAK	13.1	143.19	38.03	15	10	10	8	1	6	0	0	0	8	3	7	0	0	0	8	3	7	0	0	0	3614700	3177800	4733300	0	0	0
O14979	Heterogeneous nuclear ribonucleoprotein D-like	HNRNPDL	35.7	46.437	122.07	97	20	19	37	25	34	0	0	1	16	13	17	1	1	2	15	12	16	0	0	1	514410000	346280000	558390000	0	0	229580
O14981	TATA-binding protein-associated factor 172	BTAF1	4.5	206.89	10.649	14	8	8	4	4	6	0	0	0	5	4	6	0	0	0	5	4	6	0	0	0	918910	598680	1358500	0	0	0
O15013	Rho guanine nucleotide exchange factor 10	ARHGEF10	4.7	151.61	15.559	10	4	4	2	4	4	0	0	0	2	4	3	0	0	0	2	4	3	0	0	0	857530	5841800	4171500	0	0	0
O15027	Protein transport protein Sec16A	SEC16A	9.2	233.51	38.397	26	14	14	9	6	11	0	0	0	8	7	11	0	0	0	8	7	11	0	0	0	3039800	3105800	5605600	0	0	0
O15042	U2 snRNP-associated SURP motif-containing protein	U2SURP	28.2	118.29	60.116	44	23	23	15	17	12	0	0	0	13	16	12	0	0	0	13	16	12	0	0	0	24240000	33186000	23213000	0	0	0
O15056	Synaptojanin-2	SYNJ2	6.7	165.54	15.442	11	7	7	4	3	4	0	0	0	3	3	4	0	0	0	3	3	4	0	0	0	1144900	1757600	1273400	0	0	0
O15061	Synemin	SYNM	12.2	172.77	32.712	26	15	15	7	8	11	0	0	0	6	9	11	0	0	0	6	9	11	0	0	0	2362800	3246100	3594400	0	0	0
O15066	Kinesin-like protein KIF3B	KIF3B	2.7	85.124	3.2614	2	2	2	1	0	1	0	0	0	1	0	1	0	0	0	1	0	1	0	0	0	11720000	0	223160	0	0	0
O15067	Phosphoribosylformylglycinamidine synthase	PFAS	28.5	144.73	116.16	56	27	27	18	18	20	0	0	0	16	14	18	0	0	0	16	14	18	0	0	0	15045000	13907000	22304000	0	0	0
O15084	Serine/threonine-protein phosphatase 6 regulatory ankyrin repeat subunit A	ANKRD28	4.5	112.96	5.6729	4	4	4	3	0	1	0	0	0	3	0	2	0	0	0	3	0	2	0	0	0	1109600	0	959390	0	0	0
O15085	Rho guanine nucleotide exchange factor 11	ARHGEF11	2.4	167.7	2.9278	2	2	2	0	1	1	0	0	0	0	1	1	0	0	0	0	1	1	0	0	0	0	219860	140650	0	0	0
O15091	Mitochondrial ribonuclease P protein 3	KIAA0391	7.4	67.315	8.0904	4	3	3	1	2	1	0	0	0	1	2	1	0	0	0	1	2	1	0	0	0	256560	1140000	361660	0	0	0
O15111	Inhibitor of nuclear factor kappa-B kinase subunit alpha	CHUK	2.8	84.639	2.534	2	2	2	0	2	0	0	0	0	0	2	0	0	0	0	0	2	0	0	0	0	0	5296400	0	0	0	0
O15116	U6 snRNA-associated Sm-like protein LSm1	LSM1	30.1	15.179	7.9478	11	3	3	5	3	3	0	0	0	3	3	2	0	0	0	3	3	2	0	0	0	38984000	29297000	49438000	0	0	0
O15118	Niemann-Pick C1 protein	NPC1	5.2	142.17	12.797	13	5	5	4	3	6	0	0	0	3	3	4	0	0	0	3	3	4	0	0	0	1642700	2925800	14063000	0	0	0
O15119	T-box transcription factor TBX3	TBX3	3.4	79.388	2.781	2	2	1	0	1	1	0	0	0	0	2	1	0	0	0	0	1	1	0	0	0	0	334300	817430	0	0	0
O15121	Sphingolipid delta(4)-desaturase DES1	DEGS1	16.1	37.866	13.361	21	4	4	6	8	7	0	0	0	4	3	3	0	0	0	4	3	3	0	0	0	55171000	68206000	81070000	0	0	0
O15123	Angiopoietin-2	ANGPT2	2.8	56.919	2.7321	3	1	1	0	0	0	1	1	1	0	0	0	1	1	1	0	0	0	1	1	1	0	0	0	696200	755170	624050
O15126	Secretory carrier-associated membrane protein 1	SCAMP1	37.6	37.92	44.135	15	8	8	2	8	5	0	0	0	3	7	6	0	0	0	3	7	6	0	0	0	5358600	22500000	17194000	0	0	0
O15127	Secretory carrier-associated membrane protein 2	SCAMP2	14.3	36.648	79.906	12	4	4	4	5	3	0	0	0	2	4	2	0	0	0	2	4	2	0	0	0	42189000	58140000	35476000	0	0	0
O15155	BET1 homolog	BET1	24.6	13.289	7.0812	4	2	2	2	1	1	0	0	0	1	1	1	0	0	0	1	1	1	0	0	0	48803000	12822000	27805000	0	0	0
O15160	DNA-directed RNA polymerases I and III subunit RPAC1	POLR1C	22.3	39.249	21.726	11	5	5	2	3	6	0	0	0	2	3	4	0	0	0	2	3	4	0	0	0	10088000	11719000	24679000	0	0	0
O15173	Membrane-associated progesterone receptor component 2	PGRMC2	36.3	23.818	23.065	10	7	6	3	3	4	0	0	0	3	4	5	0	0	0	3	3	5	0	0	0	70497000	84053000	84524000	0	0	0
O15213	WD repeat-containing protein 46	WDR46	22.5	68.07	27.058	23	11	11	9	7	7	0	0	0	9	5	6	0	0	0	9	5	6	0	0	0	16604000	14856000	13212000	0	0	0
O15226	NF-kappa-B-repressing factor	NKRF	13.5	77.672	6.3633	5	7	7	0	2	3	0	0	0	2	4	3	0	0	0	2	4	3	0	0	0	460010	1496100	2333100	0	0	0
O15228	Dihydroxyacetone phosphate acyltransferase	GNPAT	8.4	77.187	20.858	9	5	5	3	2	4	0	0	0	3	2	3	0	0	0	3	2	3	0	0	0	2001000	1700200	4530100	0	0	0
O15230	Laminin subunit alpha-5	LAMA5	3.8	399.73	23.008	19	11	10	0	0	0	6	8	5	0	0	0	7	8	5	0	0	0	6	7	4	0	0	0	772050	971290	682530
O15231	Zinc finger protein 185	ZNF185	28.9	73.525	80.801	43	14	14	19	11	13	0	0	0	12	9	11	0	0	0	12	9	11	0	0	0	30701000	15318000	24726000	0	0	0
O15232	Matrilin-3	MATN3	21.6	52.816	25.452	14	6	6	0	0	0	3	7	4	0	0	0	3	6	4	0	0	0	3	6	4	0	0	0	14516000	19803000	7923300
O15235	28S ribosomal protein S12, mitochondrial	MRPS12	33.3	15.173	13.903	12	4	4	3	4	5	0	0	0	2	3	3	0	0	0	2	3	3	0	0	0	32024000	55689000	50098000	0	0	0
O15254	Peroxisomal acyl-coenzyme A oxidase 3	ACOX3	13.9	77.628	24.331	7	6	6	2	1	4	0	0	0	2	2	4	0	0	0	2	2	4	0	0	0	141330	1002500	2110100	0	0	0
O15258	Protein RER1	RER1	24.5	22.958	8.4154	7	4	4	2	3	2	0	0	0	2	3	2	0	0	0	2	3	2	0	0	0	13189000	66601000	24608000	0	0	0
O15260	Surfeit locus protein 4	SURF4	21.6	30.394	13.656	22	5	5	5	8	9	0	0	0	3	4	3	0	0	0	3	4	3	0	0	0	63519000	130040000	64579000	0	0	0
O15269	Serine palmitoyltransferase 1	SPTLC1	35.3	52.743	46.82	31	14	14	9	7	15	0	0	0	7	8	11	0	0	0	7	8	11	0	0	0	29883000	49282000	57033000	0	0	0
O15270	Serine palmitoyltransferase 2	SPTLC2	26.5	62.924	25.909	26	14	14	8	10	8	0	0	0	6	10	6	0	0	0	6	10	6	0	0	0	11641000	15343000	11498000	0	0	0
O15294	UDP-N-acetylglucosamine--peptide N-acetylglucosaminyltransferase 110 kDa subunit	OGT	15.9	116.92	65.204	22	14	14	6	6	10	0	0	0	6	7	8	0	0	0	6	7	8	0	0	0	3741600	5923500	7370500	0	0	0
O15320	cTAGE family member 5	CTAGE5	6.8	90.995	13.506	8	4	4	1	5	2	0	0	0	1	3	2	0	0	0	1	3	2	0	0	0	169370	3059900	1300600	0	0	0
O15321	Transmembrane 9 superfamily member 1	TM9SF1	10.4	68.86	14.802	11	4	4	4	2	5	0	0	0	2	2	4	0	0	0	2	2	4	0	0	0	3743000	6264200	12009000	0	0	0
O15335	Chondroadherin	CHAD	27.3	40.475	31.914	29	8	8	0	0	0	9	7	13	0	0	0	6	6	8	0	0	0	6	6	8	0	0	0	51996000	52015000	85330000
O15347	High mobility group protein B3	HMGB3	30.5	22.98	48.059	23	9	9	7	9	7	0	0	0	6	6	5	0	0	0	6	6	5	0	0	0	103430000	165720000	125350000	0	0	0
O15355	Protein phosphatase 1G	PPM1G	13.6	59.271	16.112	22	7	7	9	7	6	0	0	0	5	5	5	0	0	0	5	5	5	0	0	0	22911000	19306000	24305000	0	0	0
O15357	Phosphatidylinositol 3,4,5-trisphosphate 5-phosphatase 2	INPPL1	9.9	138.6	12.52	13	9	9	3	4	6	0	0	0	3	3	6	0	0	0	3	3	6	0	0	0	681180	1226200	1787100	0	0	0
O15379	Histone deacetylase 3	HDAC3	5.4	48.847	4.2587	2	2	2	1	0	1	0	0	0	1	0	1	0	0	0	1	0	1	0	0	0	320410	0	1082800	0	0	0
O15381	Nuclear valosin-containing protein-like	NVL	5.4	95.05	5.5245	3	3	3	3	0	0	0	0	0	3	0	0	0	0	0	3	0	0	0	0	0	919900	0	0	0	0	0
O15382	Branched-chain-amino-acid aminotransferase, mitochondrial	BCAT2	27	44.287	29.986	26	10	10	9	9	8	0	0	0	7	7	6	0	0	0	7	7	6	0	0	0	13502000	18779000	13992000	0	0	0
O15392	Baculoviral IAP repeat-containing protein 5	BIRC5	26.8	16.389	4.1626	4	3	3	1	2	1	0	0	0	2	2	1	0	0	0	2	2	1	0	0	0	2782700	4117000	3206500	0	0	0
O15397	Importin-8	IPO8	6.6	119.94	13.318	10	6	6	3	3	4	0	0	0	3	3	4	0	0	0	3	3	4	0	0	0	2321300	999770	1842800	0	0	0
O15400	Syntaxin-7	STX7	23	29.815	19.141	17	5	5	7	5	5	0	0	0	5	4	4	0	0	0	5	4	4	0	0	0	46458000	45607000	34766000	0	0	0
O15439	Multidrug resistance-associated protein 4	ABCC4	2.8	149.52	5.0135	6	4	3	2	2	2	0	0	0	2	3	2	0	0	0	2	2	2	0	0	0	749480	856130	725070	0	0	0
O15446	DNA-directed RNA polymerase I subunit RPA34	CD3EAP	9	54.985	5.0569	5	3	3	2	2	1	0	0	0	2	3	1	0	0	0	2	3	1	0	0	0	3067300	5145900	3158700	0	0	0
O15484	Calpain-5	CAPN5	6.9	73.168	5.8694	4	3	3	1	1	2	0	0	0	1	1	2	0	0	0	1	1	2	0	0	0	875680	1004900	747400	0	0	0
O15504	Nucleoporin-like protein 2	NUPL2	8.3	44.871	6.3837	4	3	3	3	1	0	0	0	0	3	1	0	0	0	0	3	1	0	0	0	0	2198300	0	0	0	0	0
O15514	DNA-directed RNA polymerase II subunit RPB4	POLR2D	14.1	16.311	3.5608	1	1	1	0	0	1	0	0	0	0	0	1	0	0	0	0	0	1	0	0	0	0	0	3267100	0	0	0
O15523	ATP-dependent RNA helicase DDX3Y	DDX3Y	45.6	73.153	4.941	6	30	2	1	3	2	0	0	0	26	17	26	0	1	4	1	2	2	0	0	0	2063700	3996800	3433300	0	0	0
O15530	3-phosphoinositide-dependent protein kinase 1	PDPK1	10.3	63.151	6.427	7	4	4	3	2	2	0	0	0	3	2	2	0	0	0	3	2	2	0	0	0	1208300	1847300	1383900	0	0	0
O15533	Tapasin	TAPBP	10.9	47.625	11.37	6	3	3	2	2	2	0	0	0	2	2	2	0	0	0	2	2	2	0	0	0	9393300	40780000	7043200	0	0	0
O15541	RING finger protein 113A	RNF113A	7.6	38.787	3.6398	1	2	2	0	0	1	0	0	0	0	1	1	0	0	0	0	1	1	0	0	0	0	1812800	592070	0	0	0
O43148	mRNA cap guanine-N7 methyltransferase	RNMT	22.5	54.843	22.187	16	8	8	7	2	7	0	0	0	6	4	5	0	0	0	6	4	5	0	0	0	10384000	9861200	8595600	0	0	0
O43149	Zinc finger ZZ-type and EF-hand domain-containing protein 1	ZZEF1	0.5	331.07	1.418	0	1	1	0	0	0	0	0	0	1	0	0	0	0	0	1	0	0	0	0	0	80994	0	0	0	0	0
O43156	TELO2-interacting protein 1 homolog	TTI1	1.7	122.07	4.4996	1	1	1	0	0	1	0	0	0	0	0	1	0	0	0	0	0	1	0	0	0	0	0	52909	0	0	0
O43159	Ribosomal RNA-processing protein 8	RRP8	21.3	50.714	20.43	12	7	7	6	3	3	0	0	0	6	2	3	0	0	0	6	2	3	0	0	0	12673000	4459300	4898700	0	0	0
O43166	Signal-induced proliferation-associated 1-like protein 1	SIPA1L1	7.5	200.03	22.548	15	11	10	4	3	8	0	0	0	5	5	9	0	0	0	5	5	8	0	0	0	1619800	747880	2767500	0	0	0
O43169	Cytochrome b5 type B	CYB5B	32.2	16.332	50.512	13	3	3	4	3	6	0	0	0	2	2	2	0	0	0	2	2	2	0	0	0	29008000	41133000	186340000	0	0	0
O43172	U4/U6 small nuclear ribonucleoprotein Prp4	PRPF4	50	58.449	49.445	45	19	19	15	13	17	0	0	0	14	11	15	0	0	0	14	11	15	0	0	0	33049000	35343000	40433000	0	0	0
O43181	NADH dehydrogenase [ubiquinone] iron-sulfur protein 4, mitochondrial	NDUFS4	15.4	20.108	5.2593	5	2	2	1	3	1	0	0	0	1	2	1	0	0	0	1	2	1	0	0	0	1006000	4972800	4519600	0	0	0
O43237	Cytoplasmic dynein 1 light intermediate chain 2	DYNC1LI2	35.4	54.099	45.767	19	13	12	8	4	7	0	0	0	7	5	8	0	1	0	6	4	7	0	0	0	12359000	10858000	24475000	0	0	0
O43251	RNA binding protein fox-1 homolog 2	RBFOX2	18.2	41.373	28.995	9	6	6	3	5	1	0	0	0	3	5	1	0	0	0	3	5	1	0	0	0	10203000	17518000	6652300	0	0	0
O43252	Bifunctional 3'-phosphoadenosine 5'-phosphosulfate synthase 1	PAPSS1	27.6	70.832	86.43	35	15	12	11	8	16	0	0	0	11	8	11	0	0	0	9	6	9	0	0	0	28197000	25472000	34843000	0	0	0
O43290	U4/U6.U5 tri-snRNP-associated protein 1	SART1	21.5	90.254	58.601	25	14	14	6	11	8	0	0	0	8	10	7	0	0	0	8	10	7	0	0	0	10127000	15351000	13531000	0	0	0
O43292	Glycosylphosphatidylinositol anchor attachment 1 protein	GPAA1	10.5	67.622	12.697	14	6	6	3	6	5	0	0	0	3	6	5	0	0	0	3	6	5	0	0	0	8306800	11827000	11024000	0	0	0
O43293	Death-associated protein kinase 3	DAPK3	14.5	52.535	10.927	6	6	6	2	3	1	0	0	0	3	3	1	0	0	0	3	3	1	0	0	0	3360400	5575900	0	0	0	0
O43301	Heat shock 70 kDa protein 12A	HSPA12A	4.1	74.977	1.7104	3	2	2	1	1	1	0	0	0	1	1	1	0	0	0	1	1	1	0	0	0	375890	505100	471480	0	0	0
O43310	CBP80/20-dependent translation initiation factor	CTIF	5	67.586	4.9012	2	2	2	1	0	1	0	0	0	1	0	1	0	0	0	1	0	1	0	0	0	14659	0	53015	0	0	0
O43314	Inositol hexakisphosphate and diphosphoinositol-pentakisphosphate kinase 2	PPIP5K2	4.2	140.41	10.297	5	4	4	2	2	1	0	0	0	3	2	1	0	0	0	3	2	1	0	0	0	603290	501370	337160	0	0	0
O43318	Mitogen-activated protein kinase kinase kinase 7	MAP3K7	5.3	67.195	5.1758	6	3	3	1	2	3	0	0	0	1	2	2	0	0	0	1	2	2	0	0	0	316550	575670	1043600	0	0	0
O43353	Receptor-interacting serine/threonine-protein kinase 2	RIPK2	18.5	61.194	18.552	14	7	7	4	4	6	0	0	0	5	4	5	0	0	0	5	4	5	0	0	0	6189100	4403400	9108300	0	0	0
O43379	WD repeat-containing protein 62	WDR62	1.1	165.95	53.877	2	1	1	1	1	0	0	0	0	1	1	0	0	0	0	1	1	0	0	0	0	131300	0	0	0	0	0
O43390	Heterogeneous nuclear ribonucleoprotein R	HNRNPR	42	70.942	142.11	109	30	24	34	36	39	0	0	0	26	20	27	1	1	1	20	16	21	0	0	0	162040000	209770000	243720000	0	0	0
O43395	U4/U6 small nuclear ribonucleoprotein Prp3	PRPF3	29.9	77.528	58.354	31	17	17	8	9	14	0	0	0	9	9	12	0	0	0	9	9	12	0	0	0	10210000	17689000	27175000	0	0	0
O43399	Tumor protein D54	TPD52L2	71.4	22.237	106	49	15	15	16	16	17	0	0	0	11	9	12	0	0	0	11	9	12	0	0	0	184160000	160890000	191350000	0	0	0
O43402	ER membrane protein complex subunit 8	EMC8	44.8	23.773	25.815	8	6	6	1	2	5	0	0	0	2	2	5	0	0	0	2	2	5	0	0	0	11498000	14387000	28187000	0	0	0
O43427	Acidic fibroblast growth factor intracellular-binding protein	FIBP	12.6	41.878	5.7828	7	3	3	2	2	3	0	0	0	2	1	2	0	0	0	2	1	2	0	0	0	1940100	2249900	4216200	0	0	0
O43432	Eukaryotic translation initiation factor 4 gamma 3	EIF4G3	6.9	176.65	6.4412	5	10	5	1	3	1	0	0	0	7	8	6	0	0	0	2	3	1	0	0	0	190530	226610	85615	0	0	0
O43462	Membrane-bound transcription factor site-2 protease	MBTPS2	3.3	57.443	1.5764	1	1	1	0	0	1	0	0	0	0	0	1	0	0	0	0	0	1	0	0	0	0	0	0	0	0	0
O43464	Serine protease HTRA2, mitochondrial	HTRA2	10.9	48.84	14.835	5	3	3	2	1	2	0	0	0	2	1	2	0	0	0	2	1	2	0	0	0	3279500	659520	2624600	0	0	0
O43488	Aflatoxin B1 aldehyde reductase member 2	AKR7A2	32.9	39.589	39.408	24	8	8	9	6	9	0	0	0	6	5	8	0	0	0	6	5	8	0	0	0	34947000	22248000	40187000	0	0	0
O43491	Band 4.1-like protein 2	EPB41L2	29.1	112.59	58.22	39	20	20	9	17	13	0	0	0	8	13	12	0	0	0	8	13	12	0	0	0	9471000	17976000	18409000	0	0	0
O43493	Trans-Golgi network integral membrane protein 2	TGOLN2	5.4	51.112	4.0503	9	2	2	3	3	3	0	0	0	2	2	1	0	0	0	2	2	1	0	0	0	3214100	3943000	4705400	0	0	0
O43504	Ragulator complex protein LAMTOR5	LAMTOR5	48.4	9.6138	27.9	10	3	3	2	5	3	0	0	0	2	3	2	0	0	0	2	3	2	0	0	0	120570000	150490000	118590000	0	0	0
O43529	Carbohydrate sulfotransferase 10	CHST10	3.9	42.206	2.0866	3	1	1	0	0	0	1	1	1	0	0	0	1	1	1	0	0	0	1	1	1	0	0	0	7378700	6875800	4788700
O43567	E3 ubiquitin-protein ligase RNF13	RNF13	8.7	42.813	11.241	2	2	2	0	0	2	0	0	0	0	0	2	0	0	0	0	0	2	0	0	0	0	0	5340800	0	0	0
O43570	Carbonic anhydrase 12	CA12	18.9	39.45	22.6	9	4	4	2	5	2	0	0	0	2	3	2	0	0	0	2	3	2	0	0	0	7848200	10630000	7673700	0	0	0
O43592	Exportin-T	XPOT	17	109.96	37.931	22	13	13	6	11	5	0	0	0	6	11	5	0	0	0	6	11	5	0	0	0	3956600	8150300	5947700	0	0	0
O43598	2'-deoxynucleoside 5'-phosphate N-hydrolase 1	DNPH1	13.8	19.108	4.381	5	2	2	3	1	1	0	0	0	2	1	1	0	0	0	2	1	1	0	0	0	19259000	16650000	16270000	0	0	0
O43615	Mitochondrial import inner membrane translocase subunit TIM44	TIMM44	39.4	51.355	58.782	46	17	17	15	14	17	0	0	0	14	11	12	0	0	0	14	11	12	0	0	0	27038000	46828000	42949000	0	0	0
O43617	Trafficking protein particle complex subunit 3	TRAPPC3	17.2	20.274	4.5759	11	3	3	4	4	3	0	0	0	3	2	2	0	0	0	3	2	2	0	0	0	34814000	23746000	44615000	0	0	0
O43633	Charged multivesicular body protein 2a	CHMP2A	23	25.104	5.289	7	6	6	3	0	4	0	0	0	3	0	4	0	0	0	3	0	4	0	0	0	19202000	0	17769000	0	0	0
O43638	Forkhead box protein S1	FOXS1	3.3	35.434	2.6412	2	1	1	1	0	1	0	0	0	1	0	1	0	0	0	1	0	1	0	0	0	1825400	0	0	0	0	0
O43639	Cytoplasmic protein NCK2	NCK2	6.6	42.915	5.7079	3	2	2	0	0	0	0	1	2	0	0	0	0	1	2	0	0	0	0	1	2	0	0	0	0	559080	440070
O43657	Tetraspanin-6	TSPAN6	5.7	27.563	2.4293	1	1	1	0	1	0	0	0	0	0	1	0	0	0	0	0	1	0	0	0	0	0	1720600	0	0	0	0
O43660	Pleiotropic regulator 1	PLRG1	46.7	57.193	80.578	43	16	16	15	14	14	0	0	0	12	10	11	0	0	0	12	10	11	0	0	0	27596000	31593000	35003000	0	0	0
O43665	Regulator of G-protein signaling 10	RGS10	23.1	20.236	2.914	5	3	3	1	1	3	0	0	0	2	1	3	0	0	0	2	1	3	0	0	0	14562000	6750500	19133000	0	0	0
O43670	BUB3-interacting and GLEBS motif-containing protein ZNF207	ZNF207	10.7	50.75	26.166	8	5	5	2	5	1	0	0	0	2	5	1	0	0	0	2	5	1	0	0	0	13835000	21568000	15831000	0	0	0
O43674	NADH dehydrogenase [ubiquinone] 1 beta subcomplex subunit 5, mitochondrial	NDUFB5	19	21.75	12.622	10	2	2	3	2	5	0	0	0	2	2	2	0	0	0	2	2	2	0	0	0	17937000	6801000	36731000	0	0	0
O43676	NADH dehydrogenase [ubiquinone] 1 beta subcomplex subunit 3	NDUFB3	32.7	11.402	9.2831	6	5	5	1	3	2	0	0	0	2	3	2	0	0	0	2	3	2	0	0	0	12333000	25490000	23233000	0	0	0
O43678	NADH dehydrogenase [ubiquinone] 1 alpha subcomplex subunit 2	NDUFA2	55.6	10.921	42.941	12	6	6	6	5	1	0	0	0	5	4	1	0	0	0	5	4	1	0	0	0	68650000	56768000	12392000	0	0	0
O43683	Mitotic checkpoint serine/threonine-protein kinase BUB1	BUB1	1.1	122.37	2.642	2	1	1	1	1	0	0	0	0	1	1	0	0	0	0	1	1	0	0	0	0	0	127430	0	0	0	0
O43708	Maleylacetoacetate isomerase	GSTZ1	19	24.212	17.487	5	3	3	2	1	2	0	0	0	2	1	2	0	0	0	2	1	2	0	0	0	7946400	7122000	8910900	0	0	0
O43715	TP53-regulated inhibitor of apoptosis 1	TRIAP1	57.9	8.7858	8.9791	6	3	3	1	0	5	0	0	0	2	0	3	0	0	0	2	0	3	0	0	0	16980000	0	39955000	0	0	0
O43716	Glutamyl-tRNA(Gln) amidotransferase subunit C, mitochondrial	GATC	14.7	15.086	3.3924	4	2	2	1	1	2	0	0	0	1	1	2	0	0	0	1	1	2	0	0	0	4696500	11397000	10038000	0	0	0
O43719	HIV Tat-specific factor 1	HTATSF1	7.4	85.852	8.0459	8	6	6	1	3	4	0	0	0	1	3	4	0	0	0	1	3	4	0	0	0	1656000	2713000	3488600	0	0	0
O43752	Syntaxin-6	STX6	12.9	29.176	3.7881	4	3	3	2	1	1	0	0	0	2	1	1	0	0	0	2	1	1	0	0	0	286380	1107600	0	0	0	0
O43772	Mitochondrial carnitine/acylcarnitine carrier protein	SLC25A20	21.6	32.943	6.6894	7	5	5	2	4	1	0	0	0	2	3	1	0	0	0	2	3	1	0	0	0	3505200	12455000	0	0	0	0
O43805	Sjoegren syndrome nuclear autoantigen 1	SSNA1	13.4	13.596	2.0862	0	1	1	0	0	0	0	0	0	0	0	1	0	0	0	0	0	1	0	0	0	0	0	1467900	0	0	0
O43809	Cleavage and polyadenylation specificity factor subunit 5	NUDT21	45.4	26.227	30.548	42	13	13	14	15	13	0	0	0	10	8	10	0	0	0	10	8	10	0	0	0	113770000	157680000	122960000	0	0	0
O43815	Striatin	STRN	22.1	86.131	44.182	16	12	11	4	7	5	0	0	0	4	6	5	0	0	0	4	6	4	0	0	0	2792300	4056000	5257600	0	0	0
O43818	U3 small nucleolar RNA-interacting protein 2	RRP9	18.7	51.84	15.39	18	9	9	5	6	7	0	0	0	5	6	5	0	0	0	5	6	5	0	0	0	15581000	20117000	21566000	0	0	0
O43819	Protein SCO2 homolog, mitochondrial	SCO2	23.3	29.81	12.82	14	5	5	4	6	4	0	0	0	3	5	4	0	0	0	3	5	4	0	0	0	7559600	14487000	10271000	0	0	0
O43823	A-kinase anchor protein 8	AKAP8	14.7	76.107	15.468	15	9	9	5	6	4	0	0	0	5	4	4	0	0	0	5	4	4	0	0	0	4007100	8808000	7145800	0	0	0
O43824	Putative GTP-binding protein 6	GTPBP6	2.1	56.883	1.4069	1	1	1	0	1	0	0	0	0	0	1	0	0	0	0	0	1	0	0	0	0	0	1354300	0	0	0	0
O43827	Angiopoietin-related protein 7	ANGPTL7	4.9	40.018	3.8863	2	1	1	0	0	0	1	1	0	0	0	0	1	1	0	0	0	0	1	1	0	0	0	0	1641300	2029700	0
O43837	Isocitrate dehydrogenase [NAD] subunit beta, mitochondrial	IDH3B	43.9	42.183	38.845	36	14	14	8	12	16	0	0	0	7	9	11	0	0	0	7	9	11	0	0	0	17510000	35416000	37687000	0	0	0
O43865	Adenosylhomocysteinase 2	AHCYL1	24.7	58.951	31.652	23	12	12	7	8	8	0	0	0	6	7	9	0	0	0	6	7	9	0	0	0	13197000	17972000	18250000	0	0	0
O43896	Kinesin-like protein KIF1C	KIF1C	2.2	122.95	1.1341	3	2	2	1	1	1	0	0	0	1	1	1	0	0	0	1	1	1	0	0	0	443570	631460	352990	0	0	0
O43909	Exostosin-like 3	EXTL3	1.6	104.75	2.4059	1	1	1	0	1	0	0	0	0	0	1	0	0	0	0	0	1	0	0	0	0	0	146020	0	0	0	0
O43920	NADH dehydrogenase [ubiquinone] iron-sulfur protein 5	NDUFS5	67.9	12.517	53.147	15	9	9	3	4	8	0	0	0	2	5	7	0	0	0	2	5	7	0	0	0	33364000	65049000	105060000	0	0	0
O43924	Retinal rod rhodopsin-sensitive cGMP 3',5'-cyclic phosphodiesterase subunit delta	PDE6D	17.3	17.42	4.9402	3	2	2	0	1	2	0	0	0	0	1	2	0	0	0	0	1	2	0	0	0	0	1626900	9099600	0	0	0
O43933	Peroxisome biogenesis factor 1	PEX1	1.3	142.87	1.4001	2	2	2	1	1	0	0	0	0	1	1	0	0	0	0	1	1	0	0	0	0	0	0	0	0	0	0
O60216	Double-strand-break repair protein rad21 homolog	RAD21	17.9	71.689	22.056	12	8	8	2	6	4	0	0	0	2	6	4	0	0	0	2	6	4	0	0	0	2244100	8615000	8335600	0	0	0
O60220	Mitochondrial import inner membrane translocase subunit Tim8 A	TIMM8A	62.9	10.998	53.847	11	4	4	4	2	5	0	0	0	3	1	3	0	0	0	3	1	3	0	0	0	56557000	14483000	88385000	0	0	0
O60231	Putative pre-mRNA-splicing factor ATP-dependent RNA helicase DHX16	DHX16	14.7	119.26	18.281	12	12	11	3	6	3	0	0	0	4	8	7	0	0	0	4	7	6	0	0	0	1702700	3211900	3300200	0	0	0
O60232	Sjoegren syndrome/scleroderma autoantigen 1	SSSCA1	50.8	21.474	44.621	17	6	6	7	4	6	0	0	0	5	3	4	0	0	0	5	3	4	0	0	0	26994000	20938000	27008000	0	0	0
O60238	BCL2/adenovirus E1B 19 kDa protein-interacting protein 3-like	BNIP3L	6.8	23.93	3.3088	1	1	1	0	0	1	0	0	0	0	0	1	0	0	0	0	0	1	0	0	0	0	0	2470800	0	0	0
O60244	Mediator of RNA polymerase II transcription subunit 14	MED14	0.7	160.6	2.0141	1	1	1	0	1	0	0	0	0	0	1	0	0	0	0	0	1	0	0	0	0	0	83736	0	0	0	0
O60245	Protocadherin-7	PCDH7	1.2	116.07	2.8503	1	1	1	0	0	0	1	0	0	0	0	0	1	0	0	0	0	0	1	0	0	0	0	0	273040	0	0
O60256	Phosphoribosyl pyrophosphate synthase-associated protein 2	PRPSAP2	39.8	40.925	31.074	22	11	10	8	6	8	0	0	0	7	6	6	0	0	0	6	5	5	0	0	0	16104000	7067800	14781000	0	0	0
O60264	SWI/SNF-related matrix-associated actin-dependent regulator of chromatin subfamily A member 5	SMARCA5	39.4	121.9	146.53	106	41	28	34	37	35	0	0	0	24	25	26	0	0	0	15	15	17	0	0	0	34837000	43062000	42988000	0	0	0
O60271	C-Jun-amino-terminal kinase-interacting protein 4	SPAG9	12.9	146.2	35.545	20	12	12	8	5	7	0	0	0	7	5	6	0	0	0	7	5	6	0	0	0	4715100	1796000	6069300	0	0	0
O60287	Nucleolar pre-ribosomal-associated protein 1	URB1	5.8	254.39	17.617	10	9	9	1	9	0	0	0	0	1	9	0	0	0	0	1	9	0	0	0	0	0	2527300	0	0	0	0
O60291	E3 ubiquitin-protein ligase MGRN1	MGRN1	7.2	60.752	5.0884	3	3	3	1	1	1	0	0	0	1	1	1	0	0	0	1	1	1	0	0	0	1034100	687340	0	0	0	0
O60292	Signal-induced proliferation-associated 1-like protein 3	SIPA1L3	3	194.61	6.1719	4	4	3	1	2	1	0	0	0	1	2	2	0	0	0	1	2	1	0	0	0	335010	452200	397470	0	0	0
O60294	tRNA wybutosine-synthesizing protein 4	LCMT2	2.5	75.601	1.49	1	1	1	0	1	0	0	0	0	0	1	0	0	0	0	0	1	0	0	0	0	0	121940	0	0	0	0
O60306	Intron-binding protein aquarius	AQR	10.4	171.29	25.507	13	12	12	3	4	6	0	0	0	4	4	7	0	0	0	4	4	7	0	0	0	2013900	1669600	3141200	0	0	0
O60313	Dynamin-like 120 kDa protein, mitochondrial	OPA1	36.1	111.63	91.047	74	27	27	21	25	28	0	0	0	15	20	20	0	0	0	15	20	20	0	0	0	18183000	27083000	31677000	0	0	0
O60318	Germinal-center associated nuclear protein	MCM3AP	2	218.4	4.9161	2	2	2	0	1	1	0	0	0	0	1	1	0	0	0	0	1	1	0	0	0	0	130400	565680	0	0	0
O60330	Protocadherin gamma-A12	PCDHGA12	7.5	100.95	6.5145	5	6	2	0	0	0	2	3	0	2	1	2	2	3	0	0	0	0	2	2	0	0	0	0	1747300	2687400	0
O60341	Lysine-specific histone demethylase 1A	KDM1A	10.6	92.902	12.778	14	7	7	4	5	5	0	0	0	4	5	4	0	0	0	4	5	4	0	0	0	4169600	6714000	7047700	0	0	0
O60343	TBC1 domain family member 4	TBC1D4	3.9	146.56	2.7259	2	3	2	0	2	0	0	0	0	1	2	0	0	0	0	0	2	0	0	0	0	0	402670	0	0	0	0
O60427	Fatty acid desaturase 1	FADS1	9.5	51.964	3.6713	3	3	3	1	2	0	0	0	0	1	2	1	0	0	0	1	2	1	0	0	0	1671300	5792700	808750	0	0	0
O60443	Non-syndromic hearing impairment protein 5	DFNA5	19.4	54.554	24.539	14	8	8	5	2	7	0	0	0	6	2	6	0	0	0	6	2	6	0	0	0	11624000	7564700	20583000	0	0	0
O60476	Mannosyl-oligosaccharide 1,2-alpha-mannosidase IB	MAN1A2	14.8	73.003	14.953	9	7	7	3	3	3	0	0	0	3	3	3	0	0	0	3	3	3	0	0	0	2944400	4189600	3040200	0	0	0
O60499	Syntaxin-10	STX10	10.4	28.114	6.3301	5	2	2	1	2	2	0	0	0	1	2	2	0	0	0	1	2	2	0	0	0	2504900	6724200	5778400	0	0	0
O60502	Protein O-GlcNAcase	MGEA5	12.8	102.91	18.309	16	10	10	7	4	5	0	0	0	8	4	5	0	0	0	8	4	5	0	0	0	6713300	2514500	3190800	0	0	0
O60504	Vinexin	SORBS3	12.7	75.34	26.084	14	6	6	6	3	5	0	0	0	5	2	5	0	0	0	5	2	5	0	0	0	5393400	5216600	10623000	0	0	0
O60508	Pre-mRNA-processing factor 17	CDC40	8.6	65.521	9.5504	7	4	4	2	3	2	0	0	0	2	3	2	0	0	0	2	3	2	0	0	0	2492100	2087400	2038100	0	0	0
O60518	Ran-binding protein 6	RANBP6	11.6	124.71	15.589	9	10	8	2	1	6	0	0	0	5	3	8	0	0	0	3	1	6	0	0	0	1412700	1137100	2414400	0	0	0
O60524	Nuclear export mediator factor NEMF	NEMF	6.6	122.95	5.4247	6	6	6	2	1	3	0	0	0	4	1	3	0	0	0	4	1	3	0	0	0	1784300	0	2480300	0	0	0
O60547	GDP-mannose 4,6 dehydratase	GMDS	3.2	41.949	2.5881	1	1	1	1	0	0	0	0	0	1	0	0	0	0	0	1	0	0	0	0	0	0	0	0	0	0	0
O60551	Glycylpeptide N-tetradecanoyltransferase 2	NMT2	8.6	56.98	-2	1	4	1	0	1	0	0	0	0	1	4	1	1	1	1	0	1	0	0	0	0	0	762720	0	0	0	0
O60563	Cyclin-T1	CCNT1	3.6	80.684	13.964	2	1	1	0	1	1	0	0	0	0	1	1	0	0	0	0	1	1	0	0	0	0	729820	1016200	0	0	0
O60573	Eukaryotic translation initiation factor 4E type 2	EIF4E2	30.6	28.362	10.126	10	5	5	3	3	4	0	0	0	2	3	3	0	0	0	2	3	3	0	0	0	5588500	10472000	17317000	0	0	0
O60613	15 kDa selenoprotein	SEP15	27.2	17.79	10.414	5	4	4	2	1	2	0	0	0	2	1	2	0	0	0	2	1	2	0	0	0	5046200	3059100	11725000	0	0	0
O60645	Exocyst complex component 3	EXOC3	15.3	86.844	42.699	20	8	8	6	7	7	0	0	0	5	6	6	0	0	0	5	6	6	0	0	0	4352600	6582600	9416400	0	0	0
O60678	Protein arginine N-methyltransferase 3	PRMT3	4	59.875	3.0056	3	2	2	1	0	2	0	0	0	2	0	2	0	0	0	2	0	2	0	0	0	1059000	0	2118100	0	0	0
O60687	Sushi repeat-containing protein SRPX2	SRPX2	20.4	52.971	21.258	26	8	8	0	0	0	7	9	10	0	0	0	4	7	6	0	0	0	4	7	6	0	0	0	6530100	19767000	17652000
O60704	Protein-tyrosine sulfotransferase 2	TPST2	6.1	41.911	2.8568	3	2	2	1	0	2	0	0	0	1	0	2	0	0	0	1	0	2	0	0	0	1436400	0	0	0	0	0
O60711	Leupaxin	LPXN	53.1	43.332	96.652	60	16	16	22	15	23	0	0	0	13	10	14	0	0	0	13	10	14	0	0	0	81204000	60177000	104070000	0	0	0
O60725	Protein-S-isoprenylcysteine O-methyltransferase	ICMT	9.9	31.938	5.4679	3	3	3	0	1	2	0	0	0	0	1	2	0	0	0	0	1	2	0	0	0	0	1233700	2567800	0	0	0
O60739	Eukaryotic translation initiation factor 1b	EIF1B	66.4	12.823	2.4894	1	7	1	0	0	1	0	0	0	4	5	4	0	0	0	0	0	1	0	0	0	0	0	5268600	0	0	0
O60762	Dolichol-phosphate mannosyltransferase subunit 1	DPM1	27.3	29.634	14.064	23	9	9	8	9	6	0	0	0	7	7	5	0	0	0	7	7	5	0	0	0	21908000	39432000	25581000	0	0	0
O60784	Target of Myb protein 1	TOM1	38.6	53.818	74.741	33	13	13	11	9	13	0	0	0	9	9	11	0	0	0	9	9	11	0	0	0	19152000	17150000	37428000	0	0	0
O60826	Coiled-coil domain-containing protein 22	CCDC22	18.5	70.755	27.529	18	8	8	5	5	8	0	0	0	6	5	7	0	0	0	6	5	7	0	0	0	3875000	3366100	7025300	0	0	0
O60831	PRA1 family protein 2	PRAF2	16.9	19.258	8.4371	10	3	3	2	5	3	0	0	0	2	2	2	0	0	0	2	2	2	0	0	0	25388000	74186000	9652300	0	0	0
O60832	H/ACA ribonucleoprotein complex subunit 4	DKC1	44.2	57.673	114.89	68	20	20	25	20	23	0	0	0	15	13	13	0	0	0	15	13	13	0	0	0	53104000	67812000	60219000	0	0	0
O60841	Eukaryotic translation initiation factor 5B	EIF5B	24.8	138.83	112.36	69	24	24	25	21	23	0	0	0	15	16	16	0	0	0	15	16	16	0	0	0	28238000	28423000	33546000	0	0	0
O60869	Endothelial differentiation-related factor 1	EDF1	53.4	16.368	16.485	25	7	7	9	7	9	0	0	0	6	5	7	0	0	0	6	5	7	0	0	0	142310000	156200000	117540000	0	0	0
O60870	DNA/RNA-binding protein KIN17	KIN	5.9	45.373	2.5188	2	2	2	1	1	0	0	0	0	1	1	0	0	0	0	1	1	0	0	0	0	785490	0	0	0	0	0
O60879	Protein diaphanous homolog 2	DIAPH2	5.4	125.57	6.3822	6	6	6	2	1	3	0	0	0	2	2	3	0	0	0	2	2	3	0	0	0	429730	794480	699690	0	0	0
O60885	Bromodomain-containing protein 4	BRD4	8.7	152.22	13.16	16	10	5	6	4	6	0	0	0	7	4	7	0	0	0	3	2	3	0	0	0	5842800	3640700	5207800	0	0	0
O60888	Protein CutA	CUTA	30.7	19.116	27.201	10	3	3	3	3	4	0	0	0	2	2	3	0	0	0	2	2	3	0	0	0	93622000	86942000	61966000	0	0	0
O60907	F-box-like/WD repeat-containing protein TBL1X	TBL1X	12	62.495	4.441	5	6	1	2	2	1	0	0	0	5	5	5	0	0	0	1	1	1	0	0	0	449720	1384600	1543800	0	0	0
O60930	Ribonuclease H1	RNASEH1	6.3	32.064	4.2039	2	1	1	1	0	1	0	0	0	1	0	1	0	0	0	1	0	1	0	0	0	1919700	0	1354500	0	0	0
O60934	Nibrin	NBN	7	84.958	5.9962	7	4	4	3	1	3	0	0	0	3	1	3	0	0	0	3	1	3	0	0	0	2226000	282220	1664700	0	0	0
O60942	mRNA-capping enzyme	RNGTT	5.5	68.556	4.6357	5	3	3	0	3	2	0	0	0	0	3	2	0	0	0	0	3	2	0	0	0	0	1448100	974970	0	0	0
O75027	ATP-binding cassette sub-family B member 7, mitochondrial	ABCB7	2.8	82.64	3.8266	4	2	2	1	2	1	0	0	0	1	2	1	0	0	0	1	2	1	0	0	0	695780	1749200	685240	0	0	0
O75063	Glycosaminoglycan xylosylkinase	FAM20B	14.9	46.432	13.262	7	5	5	1	4	2	0	0	0	1	4	2	0	0	0	1	4	2	0	0	0	190290	11105000	1608800	0	0	0
O75113	NEDD4-binding protein 1	N4BP1	3.7	100.38	7.6874	0	2	2	0	0	0	0	0	0	0	1	1	0	0	0	0	1	1	0	0	0	0	341160	538450	0	0	0
O75116	Rho-associated protein kinase 2	ROCK2	18.2	160.9	57.323	29	19	15	11	9	9	0	0	0	9	12	12	0	1	1	8	9	10	0	0	0	3952900	3461400	5238100	0	0	0
O75122	CLIP-associating protein 2	CLASP2	6.4	141.13	10.941	4	6	3	1	2	1	0	0	0	2	5	3	1	1	0	1	2	1	0	0	0	62081	278500	284770	0	0	0
O75131	Copine-3	CPNE3	21.6	60.13	22.311	23	9	8	10	5	8	0	0	0	7	4	6	0	0	0	6	3	5	0	0	0	22547000	12579000	16092000	0	0	0
O75144	ICOS ligand	ICOSLG	3.3	33.348	3.5094	3	1	1	0	0	0	1	1	1	0	0	0	1	1	1	0	0	0	1	1	1	0	0	0	4176200	3408500	8139600
O75150	E3 ubiquitin-protein ligase BRE1B	RNF40	21.5	113.65	26.087	24	15	15	8	8	8	0	0	0	8	7	7	0	0	0	8	7	7	0	0	0	3164500	2462000	4306900	0	0	0
O75151	Lysine-specific demethylase PHF2	PHF2	2.8	120.77	2.87	4	3	3	2	0	2	0	0	0	2	0	2	0	0	0	2	0	2	0	0	0	1429300	0	1592800	0	0	0
O75152	Zinc finger CCCH domain-containing protein 11A	ZC3H11A	4.8	89.13	5.2966	9	4	4	3	4	2	0	0	0	3	3	1	0	0	0	3	3	1	0	0	0	2772200	2242900	1093700	0	0	0
O75153	Clustered mitochondria protein homolog	CLUH	12.8	146.67	28.605	16	12	12	7	6	3	0	0	0	9	6	4	0	0	0	9	6	4	0	0	0	2519300	3481700	1874600	0	0	0
O75170	Serine/threonine-protein phosphatase 6 regulatory subunit 2	PPP6R2	2.9	104.94	5.5955	2	2	2	0	1	1	0	0	0	0	1	1	0	0	0	0	1	1	0	0	0	0	162750	486680	0	0	0
O75173	A disintegrin and metalloproteinase with thrombospondin motifs 4	ADAMTS4	4.9	90.196	4.2832	2	2	2	0	0	0	1	1	0	0	0	0	1	1	0	0	0	0	1	1	0	0	0	0	207900	0	0
O75175	CCR4-NOT transcription complex subunit 3	CNOT3	10.1	81.871	11.107	4	6	6	1	2	1	0	0	0	2	3	3	0	0	0	2	3	3	0	0	0	1269700	4500000	2624300	0	0	0
O75179	Ankyrin repeat domain-containing protein 17	ANKRD17	8	274.25	34.2	20	15	8	5	4	11	0	0	0	5	6	11	0	0	0	3	4	5	0	0	0	759610	1283700	3773600	0	0	0
O75182	Paired amphipathic helix protein Sin3b	SIN3B	0.9	133.06	2.139	1	1	1	0	1	0	0	0	0	0	1	0	0	0	0	0	1	0	0	0	0	0	217810	0	0	0	0
O75191	Xylulose kinase	XYLB	8.4	58.382	9.0095	6	4	4	0	0	0	2	2	2	0	0	0	1	2	2	0	0	0	1	2	2	0	0	0	577320	1418500	1283200
O75208	Ubiquinone biosynthesis protein COQ9, mitochondrial	COQ9	3.5	35.509	2.3046	1	1	1	1	0	0	0	0	0	1	0	0	0	0	0	1	0	0	0	0	0	975260	0	0	0	0	0
O75251	NADH dehydrogenase [ubiquinone] iron-sulfur protein 7, mitochondrial	NDUFS7	22.5	23.563	8.4352	10	5	5	5	3	2	0	0	0	4	4	2	0	0	0	4	4	2	0	0	0	24388000	52926000	17563000	0	0	0
O75306	NADH dehydrogenase [ubiquinone] iron-sulfur protein 2, mitochondrial	NDUFS2	46.2	52.545	68.318	57	18	18	19	19	19	0	0	0	13	14	10	0	0	0	13	14	10	0	0	0	50272000	51258000	49931000	0	0	0
O75323	Protein NipSnap homolog 2	GBAS	28	33.742	22.572	18	8	8	7	7	4	0	0	0	4	6	5	0	0	0	4	6	5	0	0	0	23538000	36480000	21534000	0	0	0
O75347	Tubulin-specific chaperone A	TBCA	24.1	12.855	6.3569	15	4	4	4	6	5	0	0	0	1	3	3	0	0	0	1	3	3	0	0	0	57584000	165050000	91822000	0	0	0
O75348	V-type proton ATPase subunit G 1	ATP6V1G1	34.7	13.757	71.121	13	4	4	5	3	5	0	0	0	4	2	4	0	0	0	4	2	4	0	0	0	59462000	39218000	49509000	0	0	0
O75352	Mannose-P-dolichol utilization defect 1 protein	MPDU1	4	26.638	1.3423	4	1	1	1	2	1	0	0	0	1	1	1	0	0	0	1	1	1	0	0	0	11008000	73226000	16467000	0	0	0
O75364	Pituitary homeobox 3	PITX3	5.6	31.831	20.801	3	1	1	1	1	1	0	0	0	1	1	1	0	0	0	1	1	1	0	0	0	4243100	4783600	5080400	0	0	0
O75367	Core histone macro-H2A.1	H2AFY	47.3	39.617	63.974	62	15	13	23	16	23	0	0	0	14	10	13	0	0	0	12	9	11	0	0	0	226520000	176300000	199950000	0	0	0
O75368	SH3 domain-binding glutamic acid-rich-like protein	SH3BGRL	71.1	12.774	20.934	21	6	6	9	5	7	0	0	0	5	4	4	0	0	0	5	4	4	0	0	0	59066000	49998000	44139000	0	0	0
O75376	Nuclear receptor corepressor 1	NCOR1	1.5	270.21	2.8275	2	2	2	0	1	1	0	0	0	0	1	1	0	0	0	0	1	1	0	0	0	0	173900	13134	0	0	0
O75379	Vesicle-associated membrane protein 4	VAMP4	14.9	16.397	1.6423	1	1	1	0	0	1	0	0	0	0	0	1	0	0	0	0	0	1	0	0	0	0	0	4270100	0	0	0
O75380	NADH dehydrogenase [ubiquinone] iron-sulfur protein 6, mitochondrial	NDUFS6	61.3	13.711	56.545	24	5	5	8	7	9	0	0	0	5	4	5	0	0	0	5	4	5	0	0	0	98433000	154760000	163400000	0	0	0
O75381	Peroxisomal membrane protein PEX14	PEX14	12.2	41.236	18.226	9	4	4	3	3	3	0	0	0	2	2	3	0	0	0	2	2	3	0	0	0	14622000	19217000	4593100	0	0	0
O75382	Tripartite motif-containing protein 3	TRIM3	6.7	80.829	6.3807	4	5	5	2	2	0	0	0	0	2	3	0	0	0	0	2	3	0	0	0	0	799100	1833100	0	0	0	0
O75390	Citrate synthase, mitochondrial	CS	24.7	51.712	46.854	75	15	15	23	28	24	0	0	0	14	12	13	0	1	0	14	12	13	0	1	0	405300000	477140000	386600000	0	189180	0
O75391	Sperm-associated antigen 7	SPAG7	5.7	26.034	2.4261	1	1	1	0	1	0	0	0	0	0	1	0	0	0	0	0	1	0	0	0	0	0	2866600	0	0	0	0
O75394	39S ribosomal protein L33, mitochondrial	MRPL33	41.5	7.6191	16.392	8	3	3	3	3	2	0	0	0	3	2	2	0	0	0	3	2	2	0	0	0	38283000	58353000	50826000	0	0	0
O75400	Pre-mRNA-processing factor 40 homolog A	PRPF40A	22.9	108.8	45.466	51	20	20	17	18	16	0	0	0	12	12	13	0	0	0	12	12	13	0	0	0	38735000	40290000	36010000	0	0	0
O75414	Nucleoside diphosphate kinase 6	NME6	7	21.142	2.8901	1	1	1	1	0	0	0	0	0	1	0	0	0	0	0	1	0	0	0	0	0	769240	0	0	0	0	0
O75431	Metaxin-2	MTX2	17.5	29.763	2.4372	2	3	3	1	1	0	0	0	0	1	1	1	0	0	0	1	1	1	0	0	0	1605100	8284100	3136300	0	0	0
O75438	NADH dehydrogenase [ubiquinone] 1 beta subcomplex subunit 1	NDUFB1	15.5	6.9611	3.6491	9	2	2	2	4	3	0	0	0	2	2	2	0	0	0	2	2	2	0	0	0	46026000	51033000	27307000	0	0	0
O75439	Mitochondrial-processing peptidase subunit beta	PMPCB	31.7	54.366	81.821	34	13	12	10	8	16	0	0	0	7	8	12	0	0	0	7	7	12	0	0	0	21306000	21838000	42272000	0	0	0
O75446	Histone deacetylase complex subunit SAP30	SAP30	13.6	23.306	5.1374	3	2	2	1	1	1	0	0	0	1	1	1	0	0	0	1	1	1	0	0	0	3011300	6998500	4947400	0	0	0
O75448	Mediator of RNA polymerase II transcription subunit 24	MED24	4.2	110.3	1.9484	3	3	3	1	1	1	0	0	0	1	1	1	0	0	0	1	1	1	0	0	0	408760	43572	315420	0	0	0
O75475	PC4 and SFRS1-interacting protein	PSIP1	26.4	60.103	33.293	34	15	14	6	12	16	0	0	0	4	9	10	0	0	0	4	8	10	0	0	0	9055600	35694000	41351000	0	0	0
O75477	Erlin-1	ERLIN1	22.8	38.925	22.813	21	8	6	8	7	6	0	0	0	7	7	7	0	0	0	5	5	5	0	0	0	25185000	24286000	28347000	0	0	0
O75486	Transcription initiation protein SPT3 homolog	SUPT3H	3	44.361	2.2503	1	1	1	0	0	1	0	0	0	0	0	1	0	0	0	0	0	1	0	0	0	0	0	405100	0	0	0
O75489	NADH dehydrogenase [ubiquinone] iron-sulfur protein 3, mitochondrial	NDUFS3	48.1	30.241	53.658	41	13	13	14	13	14	0	0	0	11	11	9	0	0	0	11	11	9	0	0	0	79341000	84718000	80492000	0	0	0
O75494	Serine/arginine-rich splicing factor 10	SRSF10	17.9	31.3	19.061	12	5	5	4	4	4	0	0	0	3	4	3	0	0	0	3	4	3	0	0	0	67273000	42098000	69678000	0	0	0
O75503	Ceroid-lipofuscinosis neuronal protein 5	CLN5	5	41.496	3.0686	3	2	2	0	2	1	0	0	0	0	2	1	0	0	0	0	2	1	0	0	0	0	1143000	0	0	0	0
O75506	Heat shock factor-binding protein 1	HSBP1	47.4	8.5435	14.727	3	2	2	0	2	1	0	0	0	1	2	1	0	0	0	1	2	1	0	0	0	6780600	44765000	6388500	0	0	0
O75508	Claudin-11	CLDN11	6.8	21.993	1.6176	1	1	1	0	1	0	0	0	0	0	1	0	0	0	0	0	1	0	0	0	0	0	1958700	0	0	0	0
O75521	Enoyl-CoA delta isomerase 2, mitochondrial	ECI2	58.6	43.585	160.56	98	23	23	31	30	37	0	0	0	22	17	21	0	0	0	22	17	21	0	0	0	170360000	179820000	240250000	0	0	0
O75525	KH domain-containing, RNA-binding, signal transduction-associated protein 3	KHDRBS3	11	38.799	3.2655	4	4	3	2	2	0	0	0	0	2	3	1	0	0	0	2	2	0	0	0	0	2868900	5352100	0	0	0	0
O75528	Transcriptional adapter 3	TADA3	3.2	48.902	1.3127	1	1	1	0	1	0	0	0	0	0	1	0	0	0	0	0	1	0	0	0	0	0	903760	0	0	0	0
O75529	TAF5-like RNA polymerase II p300/CBP-associated factor-associated factor 65 kDa subunit 5L	TAF5L	3.9	66.155	2.2556	2	2	2	0	1	1	0	0	0	0	1	1	0	0	0	0	1	1	0	0	0	0	480350	270450	0	0	0
O75530	Polycomb protein EED	EED	10.7	50.197	7.6033	8	4	4	4	3	1	0	0	0	3	3	2	0	0	0	3	3	2	0	0	0	2831400	1293100	1846300	0	0	0
O75533	Splicing factor 3B subunit 1	SF3B1	40.6	145.83	298.64	146	45	45	45	48	53	0	0	0	31	33	37	0	0	0	31	33	37	0	0	0	59180000	75781000	75080000	0	0	0
O75534	Cold shock domain-containing protein E1	CSDE1	37.7	88.884	256.28	97	30	30	38	27	32	0	0	0	25	20	25	0	0	0	25	20	25	0	0	0	85165000	102200000	93037000	0	0	0
O75563	Src kinase-associated phosphoprotein 2	SKAP2	2.8	41.216	1.6019	1	1	1	0	0	0	0	1	0	0	0	0	0	1	0	0	0	0	0	1	0	0	0	0	0	470170	0
O75569	Interferon-inducible double-stranded RNA-dependent protein kinase activator A	PRKRA	32.3	34.404	22.556	22	7	7	9	6	7	0	0	0	5	5	6	0	0	0	5	5	6	0	0	0	32011000	15462000	31007000	0	0	0
O75607	Nucleoplasmin-3	NPM3	34.3	19.343	69.706	19	4	4	7	7	5	0	0	0	4	3	3	0	0	0	4	3	3	0	0	0	128390000	138570000	128440000	0	0	0
O75608	Acyl-protein thioesterase 1	LYPLA1	29.6	24.669	8.8832	10	4	4	3	2	4	0	1	0	3	2	4	0	1	0	3	2	4	0	1	0	15563000	20432000	26606000	0	0	0
O75616	GTPase Era, mitochondrial	ERAL1	3.2	48.349	2.3938	1	1	1	0	1	0	0	0	0	0	1	0	0	0	0	0	1	0	0	0	0	0	552600	0	0	0	0
O75629	Protein CREG1	CREG1	9.5	24.074	3.8039	1	1	1	0	0	1	0	0	0	0	0	1	0	0	0	0	0	1	0	0	0	0	0	2351800	0	0	0
O75635	Serpin B7	SERPINB7	2.6	42.904	2.1057	2	1	1	0	1	1	0	0	0	0	1	1	0	0	0	0	1	1	0	0	0	0	1041600	708870	0	0	0
O75643	U5 small nuclear ribonucleoprotein 200 kDa helicase	SNRNP200	35.3	244.5	218.9	170	70	70	56	57	57	0	0	0	46	43	47	0	0	0	46	43	47	0	0	0	36079000	48498000	46889000	0	0	0
O75663	TIP41-like protein	TIPRL	46.3	31.444	35.943	18	9	9	4	5	9	0	0	0	4	5	7	0	0	0	4	5	7	0	0	0	8055000	13526000	21998000	0	0	0
O75676	Ribosomal protein S6 kinase alpha-4	RPS6KA4	6.1	85.605	6.1971	5	4	4	1	3	1	0	0	0	2	4	1	0	0	0	2	4	1	0	0	0	1387400	2132400	847730	0	0	0
O75683	Surfeit locus protein 6	SURF6	8	41.45	4.3888	5	3	3	2	2	1	0	0	0	2	2	1	0	0	0	2	2	1	0	0	0	744500	5444100	4416200	0	0	0
O75691	Small subunit processome component 20 homolog	UTP20	11.5	318.38	68.386	40	27	27	10	17	13	0	0	0	11	16	14	0	0	0	11	16	14	0	0	0	2172200	3709300	2835000	0	0	0
O75694	Nuclear pore complex protein Nup155	NUP155	22.5	155.2	77.896	54	23	23	16	22	16	0	0	0	13	17	13	0	0	0	13	17	13	0	0	0	9999800	22353000	12900000	0	0	0
O75695	Protein XRP2	RP2	11.7	39.641	5.6239	7	4	4	1	4	2	0	0	0	2	4	2	0	0	0	2	4	2	0	0	0	5708300	14379000	8026500	0	0	0
O75717	WD repeat and HMG-box DNA-binding protein 1	WDHD1	11.6	125.97	25.135	16	10	10	5	4	7	0	0	0	5	5	8	0	0	0	5	5	8	0	0	0	2477300	1480600	4487400	0	0	0
O75746	Calcium-binding mitochondrial carrier protein Aralar1	SLC25A12	34.8	74.761	47.088	53	20	14	15	22	16	0	0	0	13	15	14	0	0	0	9	11	9	0	0	0	21574000	40756000	35159000	0	0	0
O75792	Ribonuclease H2 subunit A	RNASEH2A	7.4	33.395	3.9216	5	2	2	1	2	2	0	0	0	1	2	2	0	0	0	1	2	2	0	0	0	1417200	3949600	3899300	0	0	0
O75794	Cell division cycle protein 123 homolog	CDC123	13.7	39.134	4.2465	10	5	5	3	3	4	0	0	0	4	2	3	0	0	0	4	2	3	0	0	0	7046700	6549200	9353700	0	0	0
O75815	Breast cancer anti-estrogen resistance protein 3	BCAR3	6.4	92.565	5.7691	5	4	4	2	1	2	0	0	0	3	1	2	0	0	0	3	1	2	0	0	0	946050	470950	787570	0	0	0
O75817	Ribonuclease P protein subunit p20	POP7	7.1	15.651	1.746	4	1	1	1	1	2	0	0	0	1	1	1	0	0	0	1	1	1	0	0	0	4858200	4829100	14715000	0	0	0
O75818	Ribonuclease P protein subunit p40	RPP40	9.9	41.833	6.7823	4	3	3	2	2	0	0	0	0	2	2	0	0	0	0	2	2	0	0	0	0	662050	2867700	0	0	0	0
O75821	Eukaryotic translation initiation factor 3 subunit G	EIF3G	42.8	35.611	68.878	47	13	13	17	16	14	0	0	0	10	10	10	0	0	0	10	10	10	0	0	0	107070000	124210000	85137000	0	0	0
O75829	Leukocyte cell-derived chemotaxin 1	LECT1	3.3	37.102	1.6222	3	1	1	0	0	0	1	1	1	0	0	0	1	1	1	0	0	0	1	1	1	0	0	0	0	0	1162300
O75879	Glutamyl-tRNA(Gln) amidotransferase subunit B, mitochondrial	GATB	6.6	61.863	7.8967	3	2	2	1	0	2	0	0	0	1	0	2	0	0	0	1	0	2	0	0	0	0	0	691330	0	0	0
O75880	Protein SCO1 homolog, mitochondrial	SCO1	5.3	33.814	3.2986	5	1	1	2	1	2	0	0	0	1	1	1	0	0	0	1	1	1	0	0	0	21765000	14474000	19088000	0	0	0
O75882	Attractin	ATRN	2.8	158.54	7.4274	3	3	3	1	1	1	0	0	0	1	1	1	0	0	0	1	1	1	0	0	0	227090	0	258960	0	0	0
O75884	Putative hydrolase RBBP9	RBBP9	26.9	21	9.8205	5	3	3	0	2	3	0	0	0	0	2	2	0	0	0	0	2	2	0	0	0	0	6288600	13980000	0	0	0
O75909	Cyclin-K	CCNK	10	64.239	5.6082	5	4	4	0	4	1	0	0	0	0	4	1	0	0	0	0	4	1	0	0	0	0	6187800	667750	0	0	0
O75915	PRA1 family protein 3	ARL6IP5	32.4	21.614	80.528	26	7	7	6	12	8	0	0	0	4	6	4	0	0	0	4	6	4	0	0	0	142910000	418280000	209170000	0	0	0
O75934	Pre-mRNA-splicing factor SPF27	BCAS2	56.9	26.131	73.006	21	11	11	6	6	9	0	0	0	6	4	10	0	0	0	6	4	10	0	0	0	24807000	26448000	31881000	0	0	0
O75937	DnaJ homolog subfamily C member 8	DNAJC8	33.2	29.841	36.016	26	8	8	9	8	9	0	0	0	6	4	7	0	0	0	6	4	7	0	0	0	55048000	66506000	60777000	0	0	0
O75940	Survival of motor neuron-related-splicing factor 30	SMNDC1	18.9	26.711	17.695	6	3	3	1	4	1	0	0	0	2	2	1	0	0	0	2	2	1	0	0	0	3501400	17601000	1673200	0	0	0
O75947	ATP synthase subunit d, mitochondrial	ATP5H	62.1	18.491	26.826	25	8	8	6	8	11	0	0	0	5	5	7	0	0	0	5	5	7	0	0	0	157990000	166720000	272840000	0	0	0
O75955	Flotillin-1	FLOT1	57.6	47.355	93.849	53	19	19	19	15	19	0	0	0	15	10	16	0	0	0	15	10	16	0	0	0	40025000	27274000	36892000	0	0	0
O75962	Triple functional domain protein	TRIO	10.6	346.9	47.258	42	27	27	15	16	11	0	0	0	17	15	13	0	0	0	17	15	13	0	0	0	2894100	2761800	3124500	0	0	0
O75964	ATP synthase subunit g, mitochondrial	ATP5L	66	11.428	34.886	33	8	8	11	12	10	0	0	0	8	7	5	0	0	0	8	7	5	0	0	0	359870000	425070000	220110000	0	0	0
O75970	Multiple PDZ domain protein	MPDZ	3.4	221.62	7.8774	6	6	6	1	0	5	0	0	0	1	1	6	0	0	0	1	1	6	0	0	0	255820	79697	795290	0	0	0
O76021	Ribosomal L1 domain-containing protein 1	RSL1D1	47.6	54.972	101.58	75	21	21	28	25	22	0	0	0	18	16	15	0	0	0	18	16	15	0	0	0	152660000	151410000	113880000	0	0	0
O76024	Wolframin	WFS1	12.7	100.29	17.97	16	7	7	5	5	6	0	0	0	5	5	4	0	0	0	5	5	4	0	0	0	3946300	3480800	4302000	0	0	0
O76031	ATP-dependent Clp protease ATP-binding subunit clpX-like, mitochondrial	CLPX	22.9	69.223	32.731	32	13	13	10	10	12	0	0	0	8	9	10	0	0	0	8	9	10	0	0	0	15105000	17150000	17261000	0	0	0
O76071	Probable cytosolic iron-sulfur protein assembly protein CIAO1	CIAO1	19.5	37.84	12.189	10	4	4	3	4	3	0	0	0	3	4	3	0	0	0	3	4	3	0	0	0	8022500	10110000	7032600	0	0	0
O76074	cGMP-specific 3',5'-cyclic phosphodiesterase	PDE5A	4.2	99.984	5.445	4	3	3	0	0	0	1	2	1	0	0	0	1	2	2	0	0	0	1	2	2	0	0	0	340980	5684900	499750
O76094	Signal recognition particle subunit SRP72	SRP72	45.3	74.605	146.37	82	28	28	24	23	35	0	0	0	20	19	23	0	0	0	20	19	23	0	0	0	60588000	69225000	91067000	0	0	0
O94760	N(G),N(G)-dimethylarginine dimethylaminohydrolase 1	DDAH1	20	31.121	9.0806	3	4	3	2	1	0	0	0	0	3	1	0	0	0	0	2	1	0	0	0	0	5763700	983540	0	0	0	0
O94766	Galactosylgalactosylxylosylprotein 3-beta-glucuronosyltransferase 3	B3GAT3	24.5	37.121	16.764	12	6	6	3	5	4	0	0	0	4	4	4	0	0	0	4	4	4	0	0	0	8758200	6269100	12041000	0	0	0
O94768	Serine/threonine-protein kinase 17B	STK17B	3.8	42.344	3.1025	2	1	1	0	0	2	0	0	0	0	0	1	0	0	0	0	0	1	0	0	0	0	0	2449200	0	0	0
O94776	Metastasis-associated protein MTA2	MTA2	33.2	75.022	70.674	46	19	16	18	10	18	0	0	0	16	8	14	0	0	0	13	7	12	0	0	0	20436000	20703000	25840000	0	0	0
O94779	Contactin-5	CNTN5	4.6	120.68	12.306	7	4	4	0	0	0	2	2	3	0	0	0	2	2	3	0	0	0	2	2	3	0	0	0	363170	295250	219390
O94788	Retinal dehydrogenase 2	ALDH1A2	5.6	56.723	2.215	4	5	2	1	2	1	0	0	0	2	4	1	2	1	1	1	2	1	0	0	0	1059500	2985100	1550600	0	0	0
O94822	E3 ubiquitin-protein ligase listerin	LTN1	5.4	200.55	15.785	9	7	7	2	3	4	0	0	0	3	4	4	0	0	0	3	4	4	0	0	0	629390	1279700	525440	0	0	0
O94826	Mitochondrial import receptor subunit TOM70	TOMM70	58.7	67.454	198.64	76	28	28	21	31	24	0	0	0	16	22	20	0	0	0	16	22	20	0	0	0	48174000	97115000	71374000	0	0	0
O94842	TOX high mobility group box family member 4	TOX4	7.4	66.194	7.4871	8	4	4	3	2	3	0	0	0	3	2	3	0	0	0	3	2	3	0	0	0	4848200	5245600	5104000	0	0	0
O94851	Protein-methionine sulfoxide oxidase MICAL2	MICAL2	14.8	126.69	39.543	25	13	12	8	8	9	0	0	0	8	7	8	0	0	0	8	6	8	0	0	0	5164500	7514400	7713200	0	0	0
O94856	Neurofascin	NFASC	6.8	150.02	15.855	11	8	8	0	0	0	2	4	5	0	0	0	3	4	6	0	0	0	3	4	6	0	0	0	852540	1937800	1641000
O94875	Sorbin and SH3 domain-containing protein 2	SORBS2	1.9	124.11	1.2582	2	1	1	1	0	1	0	0	0	1	0	1	0	0	0	1	0	1	0	0	0	216680	0	314050	0	0	0
O94880	PHD finger protein 14	PHF14	6.1	100.05	5.5789	3	4	4	1	2	0	0	0	0	2	3	0	0	0	0	2	3	0	0	0	0	828260	1721300	0	0	0	0
O94885	SAM and SH3 domain-containing protein 1	SASH1	7.5	136.65	7.5607	8	7	7	3	3	2	0	0	0	3	4	3	0	0	0	3	4	3	0	0	0	359660	1367100	584010	0	0	0
O94886	CSC1-like protein 1	TMEM63A	1.1	92.125	1.1087	1	1	1	0	0	1	0	0	0	0	0	1	0	0	0	0	0	1	0	0	0	0	0	426080	0	0	0
O94887	FERM, RhoGEF and pleckstrin domain-containing protein 2	FARP2	1.3	119.89	1.3916	2	1	1	0	1	1	0	0	0	0	1	1	0	0	0	0	1	1	0	0	0	0	524350	372230	0	0	0
O94888	UBX domain-containing protein 7	UBXN7	9	54.862	5.1826	8	4	4	2	3	3	0	0	0	2	3	3	0	0	0	2	3	3	0	0	0	1319600	1471500	2116600	0	0	0
O94901	SUN domain-containing protein 1	SUN1	17	90.063	33.241	17	10	10	5	4	8	0	0	0	5	4	8	0	0	0	5	4	8	0	0	0	3474700	4092700	6692600	0	0	0
O94903	Proline synthase co-transcribed bacterial homolog protein	PROSC	10.9	30.344	5.7043	3	2	2	0	1	2	0	0	0	0	1	2	0	0	0	0	1	2	0	0	0	0	1968300	10666000	0	0	0
O94905	Erlin-2	ERLIN2	34.5	37.839	34.244	37	13	11	12	14	11	0	0	0	10	10	10	0	0	0	8	8	8	0	0	0	83136000	106580000	92297000	0	0	0
O94906	Pre-mRNA-processing factor 6	PRPF6	21.4	106.92	34.189	38	18	18	12	13	13	0	0	0	10	12	12	0	0	0	10	12	12	0	0	0	15559000	17237000	11496000	0	0	0
O94907	Dickkopf-related protein 1	DKK1	13.2	28.671	12.461	32	4	4	0	0	0	11	11	10	0	0	0	3	4	4	0	0	0	3	4	4	0	0	0	17297000	21231000	12458000
O94915	Protein furry homolog-like	FRYL	2.9	339.59	7.7669	13	8	8	5	4	4	0	0	0	5	5	4	0	0	0	5	5	4	0	0	0	377460	533890	254240	0	0	0
O94919	Endonuclease domain-containing 1 protein	ENDOD1	13.2	55.016	21.067	14	5	5	6	3	5	0	0	0	5	3	5	0	0	0	5	3	5	0	0	0	13775000	6589400	11845000	0	0	0
O94923	D-glucuronyl C5-epimerase	GLCE	9.7	70.1	12.458	9	4	4	3	3	3	0	0	0	3	3	2	0	0	0	3	3	2	0	0	0	580790	2061700	3083800	0	0	0
O94925	Glutaminase kidney isoform, mitochondrial	GLS	47.4	73.46	95.273	82	23	23	31	28	23	0	0	0	18	17	15	0	0	0	18	17	15	0	0	0	88074000	90837000	81729000	0	0	0
O94929	Actin-binding LIM protein 3	ABLIM3	20.8	77.801	19.937	12	10	10	1	4	7	0	0	0	1	5	7	0	0	0	1	5	7	0	0	0	963470	3738800	5143000	0	0	0
O94964	Protein SOGA1	SOGA1	3.8	159.76	6.2554	5	4	3	2	2	1	0	0	0	2	2	2	0	0	0	2	1	1	0	0	0	552770	475300	603250	0	0	0
O94967	WD repeat-containing protein 47	WDR47	3.4	101.95	2.8505	1	2	2	1	0	0	0	0	0	1	1	0	0	0	0	1	1	0	0	0	0	464330	411340	0	0	0	0
O94973	AP-2 complex subunit alpha-2	AP2A2	33.8	103.96	82.358	40	26	16	13	13	14	0	0	0	18	18	22	1	2	2	10	10	14	0	0	0	9245700	16132000	12365000	0	0	0
O94992	Protein HEXIM1	HEXIM1	13.9	40.623	13.146	5	3	3	2	2	1	0	0	0	2	2	1	0	0	0	2	2	1	0	0	0	5295900	7736800	8106400	0	0	0
O95070	Protein YIF1A	YIF1A	8.2	32.011	4.1349	1	2	2	0	1	0	0	0	0	1	1	0	0	0	0	1	1	0	0	0	0	3240300	5640900	0	0	0	0
O95071	E3 ubiquitin-protein ligase UBR5	UBR5	7.5	309.35	14.394	18	13	13	6	6	6	0	0	0	6	6	5	0	0	0	6	6	5	0	0	0	3263200	699940	696180	0	0	0
O95104	Splicing factor, arginine/serine-rich 15	SCAF4	5.6	125.87	14.63	5	5	2	2	2	1	0	0	0	4	4	4	0	0	0	1	2	1	0	0	0	3754800	5647000	1089000	0	0	0
O95139	NADH dehydrogenase [ubiquinone] 1 beta subcomplex subunit 6	NDUFB6	45.3	15.489	9.7924	9	5	5	2	3	4	0	0	0	2	4	3	0	0	0	2	4	3	0	0	0	22509000	27765000	34339000	0	0	0
O95140	Mitofusin-2	MFN2	17.7	86.401	20.746	20	13	13	7	8	5	0	0	0	8	10	4	0	0	0	8	10	4	0	0	0	7298500	10206000	5146700	0	0	0
O95155	Ubiquitin conjugation factor E4 B	UBE4B	6.9	146.18	6.5777	5	6	6	3	0	2	0	0	0	3	1	2	0	0	0	3	1	2	0	0	0	427740	212480	986080	0	0	0
O95159	Zinc finger protein-like 1	ZFPL1	13.2	34.114	32.375	18	4	4	7	6	5	0	0	0	3	4	2	0	0	0	3	4	2	0	0	0	23263000	44911000	17288000	0	0	0
O95166	Gamma-aminobutyric acid receptor-associated protein	GABARAP	16.2	13.918	3.7785	10	2	2	3	3	4	0	0	0	1	1	2	0	0	0	1	1	2	0	0	0	87626000	183310000	170500000	0	0	0
O95167	NADH dehydrogenase [ubiquinone] 1 alpha subcomplex subunit 3	NDUFA3	41.7	9.2787	1.2898	4	1	1	1	2	1	0	0	0	1	1	1	0	0	0	1	1	1	0	0	0	24876000	49732000	33790000	0	0	0
O95168	NADH dehydrogenase [ubiquinone] 1 beta subcomplex subunit 4	NDUFB4	48.1	15.208	12.423	15	5	5	5	6	4	0	0	0	5	4	4	0	0	0	5	4	4	0	0	0	111070000	105570000	106900000	0	0	0
O95169	NADH dehydrogenase [ubiquinone] 1 beta subcomplex subunit 8, mitochondrial	NDUFB8	28.5	21.766	10.004	17	4	4	6	4	7	0	0	0	4	4	4	0	0	0	4	4	4	0	0	0	42555000	34615000	47799000	0	0	0
O95182	NADH dehydrogenase [ubiquinone] 1 alpha subcomplex subunit 7	NDUFA7	61.1	12.551	13.261	21	7	7	5	8	8	0	0	0	5	5	7	0	0	0	5	5	7	0	0	0	46456000	52278000	89152000	0	0	0
O95197	Reticulon-3	RTN3	6.4	112.61	54.369	17	4	4	7	4	6	0	0	0	4	3	3	0	0	0	4	3	3	0	0	0	11044000	21030000	13861000	0	0	0
O95202	LETM1 and EF-hand domain-containing protein 1, mitochondrial	LETM1	14.9	83.353	55.792	20	8	8	6	5	9	0	0	0	5	5	8	0	0	0	5	5	8	0	0	0	12197000	11924000	17025000	0	0	0
O95208	Epsin-2	EPN2	18.1	68.481	16.632	16	8	8	7	4	5	0	0	0	8	3	4	0	0	0	8	3	4	0	0	0	6848900	6295800	3376400	0	0	0
O95210	Starch-binding domain-containing protein 1	STBD1	9.8	39.007	3.5955	6	3	3	1	3	2	0	0	0	1	2	1	0	0	0	1	2	1	0	0	0	1174400	4124200	2686700	0	0	0
O95218	Zinc finger Ran-binding domain-containing protein 2	ZRANB2	12.1	37.404	6.7774	11	4	4	4	3	4	0	0	0	3	3	3	0	0	0	3	3	3	0	0	0	25947000	16418000	24431000	0	0	0
O95219	Sorting nexin-4	SNX4	9.1	51.908	2.5602	4	3	3	0	1	3	0	0	0	0	1	3	0	0	0	0	1	3	0	0	0	0	1062800	6538300	0	0	0
O95229	ZW10 interactor	ZWINT	9	31.293	4.9765	1	2	2	1	0	0	0	0	0	2	0	1	0	0	0	2	0	1	0	0	0	1317200	0	1061000	0	0	0
O95232	Luc7-like protein 3	LUC7L3	23.6	51.466	33.676	27	10	10	7	10	10	0	0	0	6	7	9	0	0	0	6	7	9	0	0	0	19394000	30529000	38581000	0	0	0
O95235	Kinesin-like protein KIF20A	KIF20A	10.9	100.28	16.314	10	8	8	2	6	2	0	0	0	3	6	3	0	0	0	3	6	3	0	0	0	1142900	2227800	1674600	0	0	0
O95239	Chromosome-associated kinesin KIF4A	KIF4A	17.4	139.88	62.814	33	18	12	14	9	10	0	0	0	12	8	12	0	0	0	7	4	9	0	0	0	7442000	5735400	5653300	0	0	0
O95248	Myotubularin-related protein 5	SBF1	2.9	208.31	4.9868	5	4	4	0	2	3	0	0	0	1	2	3	0	0	0	1	2	3	0	0	0	182850	384640	626060	0	0	0
O95249	Golgi SNAP receptor complex member 1	GOSR1	26.4	28.612	17.302	14	5	5	5	5	4	0	0	0	4	5	3	0	0	0	4	5	3	0	0	0	24735000	24942000	29020000	0	0	0
O95251	Histone acetyltransferase KAT7	KAT7	2.1	70.642	-2	1	1	1	0	1	0	0	0	0	0	1	0	0	0	0	0	1	0	0	0	0	0	537030	0	0	0	0
O95292	Vesicle-associated membrane protein-associated protein B/C	VAPB	42.8	27.228	33.291	16	10	8	6	3	7	0	0	0	6	4	9	0	0	0	6	3	7	0	0	0	41696000	74469000	54129000	0	0	0
O95295	SNARE-associated protein Snapin	SNAPIN	25.7	14.874	30.433	6	2	2	2	2	2	0	0	0	2	2	2	0	0	0	2	2	2	0	0	0	6338100	6212300	6116600	0	0	0
O95297	Myelin protein zero-like protein 1	MPZL1	8.6	29.082	4.3701	8	2	2	2	4	2	0	0	0	2	2	2	0	0	0	2	2	2	0	0	0	11227000	20420000	13073000	0	0	0
O95298	NADH dehydrogenase [ubiquinone] 1 subunit C2	NDUFC2	24.4	14.187	5.4452	9	2	2	2	5	2	0	0	0	1	2	1	0	0	0	1	2	1	0	0	0	38545000	31463000	54720000	0	0	0
O95299	NADH dehydrogenase [ubiquinone] 1 alpha subcomplex subunit 10, mitochondrial	NDUFA10	27.3	40.75	34.668	29	9	9	10	10	9	0	0	0	9	8	7	0	0	0	9	8	7	0	0	0	39118000	53529000	43020000	0	0	0
O95336	6-phosphogluconolactonase	PGLS	47.7	27.547	37.745	33	10	10	8	12	13	0	0	0	7	7	9	0	0	0	7	7	9	0	0	0	47634000	54877000	86077000	0	0	0
O95347	Structural maintenance of chromosomes protein 2	SMC2	30.2	135.65	74.065	64	32	32	18	23	23	0	0	0	18	22	20	0	0	0	18	22	20	0	0	0	9796400	12399000	14413000	0	0	0
O95361	Tripartite motif-containing protein 16	TRIM16	12.9	63.954	9.3517	6	4	4	2	2	2	0	0	0	2	2	2	0	0	0	2	2	2	0	0	0	1334800	1911900	2532300	0	0	0
O95365	Zinc finger and BTB domain-containing protein 7A	ZBTB7A	2.4	61.438	2.9281	6	1	1	2	2	2	0	0	0	1	1	1	0	0	0	1	1	1	0	0	0	2022300	2684700	1794500	0	0	0
O95372	Acyl-protein thioesterase 2	LYPLA2	39	24.737	28.281	17	7	7	5	4	8	0	0	0	4	4	6	0	0	0	4	4	6	0	0	0	29074000	24556000	65497000	0	0	0
O95376	E3 ubiquitin-protein ligase ARIH2	ARIH2	6.7	57.818	5.9791	4	2	2	1	2	1	0	0	0	1	2	1	0	0	0	1	2	1	0	0	0	0	145360	413500	0	0	0
O95400	CD2 antigen cytoplasmic tail-binding protein 2	CD2BP2	27.3	37.646	25.072	9	7	7	1	4	4	0	0	0	3	4	5	0	0	0	3	4	5	0	0	0	10542000	11381000	29406000	0	0	0
O95407	Tumor necrosis factor receptor superfamily member 6B	TNFRSF6B	5.3	32.679	1.4615	1	1	1	0	0	0	0	1	0	0	0	0	0	1	0	0	0	0	0	1	0	0	0	0	0	725410	0
O95425	Supervillin	SVIL	19	247.74	79.362	45	27	27	14	15	16	0	0	0	13	14	14	0	0	0	13	14	14	0	0	0	2397100	5196600	4664000	0	0	0
O95429	BAG family molecular chaperone regulator 4	BAG4	3.3	49.593	3.8712	3	1	1	1	1	1	0	0	0	1	1	1	0	0	0	1	1	1	0	0	0	1124200	969260	1775000	0	0	0
O95453	Poly(A)-specific ribonuclease PARN	PARN	11.9	73.45	17.768	8	5	5	3	3	2	0	0	0	3	3	2	0	0	0	3	3	2	0	0	0	2865200	1957500	1721500	0	0	0
O95477	ATP-binding cassette sub-family A member 1	ABCA1	3.4	254.3	14.257	5	6	6	1	1	3	0	0	0	2	1	5	0	0	0	2	1	5	0	0	0	260320	149950	804430	0	0	0
O95478	Ribosome biogenesis protein NSA2 homolog	NSA2	28.8	30.065	8.5742	9	6	6	4	2	3	0	0	0	4	2	3	0	0	0	4	2	3	0	0	0	21244000	7331600	9138600	0	0	0
O95479	GDH/6PGL endoplasmic bifunctional protein	H6PD	30.6	88.892	101.54	47	21	21	16	18	13	0	0	0	14	15	11	0	0	0	14	15	11	0	0	0	19897000	26749000	14797000	0	0	0
O95486	Protein transport protein Sec24A	SEC24A	9.3	119.75	17.255	21	8	8	6	9	5	0	0	1	5	6	4	0	0	1	5	6	4	0	0	1	7136200	10830000	7996500	0	0	0
O95487	Protein transport protein Sec24B	SEC24B	12.1	137.42	31.927	22	12	12	9	6	7	0	0	0	7	8	7	0	0	0	7	8	7	0	0	0	8445200	6807100	6855500	0	0	0
O95497	Pantetheinase	VNN1	1.8	57.011	1.8738	6	1	1	0	0	0	2	2	2	0	0	0	1	1	1	0	0	0	1	1	1	0	0	0	21887000	24420000	33560000
O95498	Vascular non-inflammatory molecule 2	VNN2	2.7	58.502	3.0984	6	1	1	0	0	0	2	2	2	0	0	0	1	1	1	0	0	0	1	1	1	0	0	0	8935700	7958600	8724200
O95563	Mitochondrial pyruvate carrier 2	MPC2	17.3	14.279	3.9167	6	2	2	2	3	1	0	0	0	2	2	1	0	0	0	2	2	1	0	0	0	7019400	14302000	5305900	0	0	0
O95571	Persulfide dioxygenase ETHE1, mitochondrial	ETHE1	38.6	27.873	31.147	19	7	7	9	5	5	0	0	0	6	4	5	0	0	0	6	4	5	0	0	0	50128000	27200000	31908000	0	0	0
O95573	Long-chain-fatty-acid--CoA ligase 3	ACSL3	46.7	80.419	99.129	58	25	22	20	18	20	0	0	0	18	18	17	0	0	0	15	16	15	0	0	0	42536000	46400000	46223000	0	0	0
O95602	DNA-directed RNA polymerase I subunit RPA1	POLR1A	9.6	194.81	25.717	22	14	14	8	8	6	0	0	0	7	9	8	0	0	0	7	9	8	0	0	0	1733100	2101000	2369700	0	0	0
O95613	Pericentrin	PCNT	2.3	378.03	4.1892	4	6	6	2	1	1	0	0	0	4	1	2	0	0	0	4	1	2	0	0	0	441780	653260	164730	0	0	0
O95625	Zinc finger and BTB domain-containing protein 11	ZBTB11	1.1	119.38	1.7187	0	1	1	0	0	0	0	0	0	0	1	0	0	0	0	0	1	0	0	0	0	0	333230	0	0	0	0
O95628	CCR4-NOT transcription complex subunit 4	CNOT4	7.7	63.509	3.6186	4	3	3	2	1	1	0	0	0	3	1	1	0	0	0	3	1	1	0	0	0	1546900	736450	1003100	0	0	0
O95630	STAM-binding protein	STAMBP	25.5	48.076	19.407	16	8	8	4	5	7	0	0	0	4	4	6	0	0	0	4	4	6	0	0	0	3781900	7790100	11376000	0	0	0
O95639	Cleavage and polyadenylation specificity factor subunit 4	CPSF4	23.8	30.255	27.547	8	6	6	0	4	4	0	0	0	1	5	4	0	0	0	1	5	4	0	0	0	1313800	11226000	5460000	0	0	0
O95671	N-acetylserotonin O-methyltransferase-like protein	ASMTL	12.2	68.856	17.236	10	5	5	3	3	4	0	0	0	4	2	5	0	0	0	4	2	5	0	0	0	7961600	7448100	13819000	0	0	0
O95674	Phosphatidate cytidylyltransferase 2	CDS2	4.3	51.417	5.6302	4	1	1	0	2	2	0	0	0	0	1	1	0	0	0	0	1	1	0	0	0	0	3496800	3590600	0	0	0
O95684	FGFR1 oncogene partner	FGFR1OP	5.8	43.064	3.1297	3	2	2	2	0	1	0	0	0	2	0	1	0	0	0	2	0	1	0	0	0	1376600	0	0	0	0	0
O95696	Bromodomain-containing protein 1	BRD1	4.3	119.52	6.4208	6	5	5	3	2	1	0	0	0	4	2	2	0	0	0	4	2	2	0	0	0	989260	360340	859690	0	0	0
O95707	Ribonuclease P protein subunit p29	POP4	9.1	25.424	2.7093	3	2	2	1	1	1	0	0	0	1	1	1	0	0	0	1	1	1	0	0	0	1899800	1535400	2126900	0	0	0
O95716	Ras-related protein Rab-3D	RAB3D	19.2	24.267	3.203	5	4	2	2	1	2	0	0	0	2	2	3	0	0	0	1	1	2	0	0	0	34790000	15790000	18151000	0	0	0
O95721	Synaptosomal-associated protein 29	SNAP29	22.5	28.97	13.593	8	5	5	1	4	3	0	0	0	1	4	3	0	0	0	1	4	3	0	0	0	2791700	9651500	5836000	0	0	0
O95747	Serine/threonine-protein kinase OSR1	OXSR1	22.4	58.022	36.898	23	10	7	6	8	8	0	1	0	5	7	8	0	1	0	3	5	5	0	1	0	10770000	18457000	12911000	0	0	0
O95758	Polypyrimidine tract-binding protein 3	PTBP3	15.2	59.689	25.316	6	7	4	2	2	2	0	0	0	5	3	5	0	1	1	2	2	2	0	0	0	3389300	3119800	2340200	0	0	0
O95777	U6 snRNA-associated Sm-like protein LSm8	LSM8	44.8	10.403	12.506	14	4	4	4	5	5	0	0	0	3	4	4	0	0	0	3	4	4	0	0	0	50732000	95709000	148590000	0	0	0
O95786	Probable ATP-dependent RNA helicase DDX58	DDX58	16.4	106.6	28.273	16	12	12	4	4	8	0	0	0	4	4	6	0	0	0	4	4	6	0	0	0	1992200	2157700	3506400	0	0	0
O95793	Double-stranded RNA-binding protein Staufen homolog 1	STAU1	36.9	63.182	63.642	53	20	19	18	18	17	0	0	0	13	15	13	0	0	0	12	14	12	0	0	0	35219000	39250000	31062000	0	0	0
O95801	Tetratricopeptide repeat protein 4	TTC4	14.7	44.678	9.0666	11	6	6	4	4	3	0	0	0	3	4	3	0	0	0	3	4	3	0	0	0	8115700	9619800	5598900	0	0	0
O95807	Transmembrane protein 50A	TMEM50A	5.1	17.4	1.7457	4	1	1	1	1	2	0	0	0	1	1	1	0	0	0	1	1	1	0	0	0	5244800	5549200	9024000	0	0	0
O95817	BAG family molecular chaperone regulator 3	BAG3	41.7	61.594	45.636	32	15	15	14	10	8	0	0	0	12	6	9	0	0	0	12	6	9	0	0	0	19465000	19565000	14700000	0	0	0
O95825	Quinone oxidoreductase-like protein 1	CRYZL1	13.2	38.696	10.186	5	3	3	2	1	2	0	0	0	2	1	1	0	0	0	2	1	1	0	0	0	2100800	1217700	2103400	0	0	0
O95831	Apoptosis-inducing factor 1, mitochondrial	AIFM1	28.7	66.9	48.306	31	12	12	7	10	14	0	0	0	8	10	10	0	0	0	8	10	10	0	0	0	20293000	38714000	53601000	0	0	0
O95837	Guanine nucleotide-binding protein subunit alpha-14	GNA14	11	41.57	-2	1	4	1	1	0	0	0	0	0	2	3	1	0	1	0	1	0	0	0	0	0	871010	0	0	0	0	0
O95857	Tetraspanin-13	TSPAN13	10.8	22.147	1.9002	2	2	2	0	1	1	0	0	0	0	2	2	0	0	0	0	2	2	0	0	0	0	9544100	10651000	0	0	0
O95861	3'(2'),5'-bisphosphate nucleotidase 1	BPNT1	28.6	33.392	10.257	13	7	7	3	7	3	0	0	0	2	6	4	0	0	0	2	6	4	0	0	0	2622900	18868000	13445000	0	0	0
O95864	Fatty acid desaturase 2	FADS2	23	52.259	23.837	32	9	9	9	11	12	0	0	0	7	7	8	0	0	0	7	7	8	0	0	0	30798000	71111000	61878000	0	0	0
O95865	N(G),N(G)-dimethylarginine dimethylaminohydrolase 2	DDAH2	28.8	29.644	8.8205	6	5	4	2	1	3	0	0	0	4	1	3	0	0	0	3	1	3	0	0	0	7568100	1491000	5547900	0	0	0
O95867	Lymphocyte antigen 6 complex locus protein G6c	LY6G6C	12.8	13.821	2.0101	1	1	1	0	0	0	0	1	0	0	0	0	0	1	0	0	0	0	0	1	0	0	0	0	0	2214800	0
O95870	Protein ABHD16A	ABHD16A	11.5	63.243	11.925	7	6	6	3	3	1	0	0	0	3	5	2	0	0	0	3	5	2	0	0	0	4044500	6025900	3357800	0	0	0
O95881	Thioredoxin domain-containing protein 12	TXNDC12	44.2	19.206	9.8597	30	7	7	11	10	9	0	0	0	6	6	7	0	0	0	6	6	7	0	0	0	83506000	140130000	122660000	0	0	0
O95900	Probable tRNA pseudouridine synthase 2	TRUB2	3.3	36.694	1.1695	1	1	1	1	0	0	0	0	0	1	0	0	0	0	0	1	0	0	0	0	0	0	0	0	0	0	0
O95983	Methyl-CpG-binding domain protein 3	MBD3	17.9	32.844	35.787	5	5	4	3	2	0	0	0	0	3	2	1	0	0	0	2	2	1	0	0	0	3781200	265670	1065300	0	0	0
O95989	Diphosphoinositol polyphosphate phosphohydrolase 1	NUDT3	14	19.471	2.9779	2	2	1	1	1	0	0	0	0	2	1	1	0	0	0	1	1	0	0	0	0	4386400	2636000	0	0	0	0
O95999	B-cell lymphoma/leukemia 10	BCL10	12.4	26.251	5.1717	5	3	3	2	1	2	0	0	0	2	1	2	0	0	0	2	1	2	0	0	0	5008300	0	8026100	0	0	0
O96000	NADH dehydrogenase [ubiquinone] 1 beta subcomplex subunit 10	NDUFB10	68.6	20.776	66.055	35	9	9	12	11	12	0	0	0	8	5	6	0	0	0	8	5	6	0	0	0	119230000	105690000	120390000	0	0	0
O96005	Cleft lip and palate transmembrane protein 1	CLPTM1	9.9	76.096	9.4079	11	6	6	5	5	1	0	0	0	4	5	1	0	0	0	4	5	1	0	0	0	7792800	10328000	5015300	0	0	0
O96008	Mitochondrial import receptor subunit TOM40 homolog	TOMM40	36.6	37.893	98.855	33	8	8	9	11	13	0	0	0	6	4	8	0	0	0	6	4	8	0	0	0	57176000	100640000	107520000	0	0	0
O96011	Peroxisomal membrane protein 11B	PEX11B	22.8	28.431	10.254	9	5	5	1	5	3	0	0	0	1	5	2	0	0	0	1	5	2	0	0	0	2029400	15719000	10286000	0	0	0
O96013	Serine/threonine-protein kinase PAK 4	PAK4	3.4	64.071	2.0461	4	2	2	1	1	2	0	0	0	1	1	2	0	0	0	1	1	2	0	0	0	867030	1469900	2533600	0	0	0
O96028	Histone-lysine N-methyltransferase NSD2	WHSC1	3.4	152.26	4.7304	3	3	3	2	1	0	0	0	0	2	1	0	0	0	0	2	1	0	0	0	0	361530	45520	0	0	0	0
P00156	Cytochrome b	MT-CYB	2.4	42.717	1.2426	1	1	1	0	1	0	0	0	0	0	1	0	0	0	0	0	1	0	0	0	0	0	1529400	0	0	0	0
P00167	Cytochrome b5	CYB5A	17.2	15.33	4.4203	7	2	2	2	3	2	0	0	0	1	2	2	0	0	0	1	2	2	0	0	0	31476000	80217000	49790000	0	0	0
P00326	Alcohol dehydrogenase 1C	ADH1C	18.1	39.867	10.633	11	8	1	0	0	0	5	5	1	0	0	0	5	6	1	0	0	0	1	0	0	0	0	0	6450000	9809700	632850
P00367	Glutamate dehydrogenase 1, mitochondrial	GLUD1	45.5	61.397	119.19	89	22	22	29	33	27	0	0	0	14	20	16	0	0	0	14	20	16	0	0	0	172080000	189720000	177780000	0	0	0
P00387	NADH-cytochrome b5 reductase 3	CYB5R3	66.1	34.234	130.58	93	16	16	30	33	30	0	0	0	12	13	13	0	0	0	12	13	13	0	0	0	560930000	658290000	597580000	0	0	0
P00403	Cytochrome c oxidase subunit 2	MT-CO2	20.7	25.565	22.806	18	5	5	7	4	7	0	0	0	5	4	4	0	0	0	5	4	4	0	0	0	110370000	277790000	214410000	0	0	0
P00414	Cytochrome c oxidase subunit 3	MT-CO3	5.4	29.95	2.391	1	1	1	0	1	0	0	0	0	0	1	0	0	0	0	0	1	0	0	0	0	0	3266800	0	0	0	0
P00439	Phenylalanine-4-hydroxylase	PAH	2.9	51.861	1.2575	3	1	1	1	1	1	0	0	0	1	1	1	0	0	0	1	1	1	0	0	0	1724300	1551300	1134800	0	0	0
P00441	Superoxide dismutase [Cu-Zn]	SOD1	72.7	15.936	126.65	29	6	6	11	10	8	0	0	0	6	3	3	0	0	0	6	3	3	0	0	0	463210000	260630000	339170000	0	0	0
P00450	Ceruloplasmin	CP	5.9	122.2	10.462	4	7	2	0	0	0	3	0	1	0	0	0	6	3	5	0	0	0	2	0	1	0	0	0	3402100	0	248540
P00451	Coagulation factor VIII	F8	0.4	267.01	2.4346	1	1	1	0	0	0	0	0	1	0	0	0	0	0	1	0	0	0	0	0	1	0	0	0	0	0	206890
P00488	Coagulation factor XIII A chain	F13A1	3.6	83.266	5.2977	9	2	2	0	0	0	3	3	3	0	0	0	2	2	2	0	0	0	2	2	2	0	0	0	14038000	12296000	9472200
P00505	Aspartate aminotransferase, mitochondrial	GOT2	58.1	47.517	140.6	121	24	24	43	39	39	0	0	0	20	19	18	0	0	0	20	19	18	0	0	0	328760000	395180000	387410000	0	0	0
P00519	Tyrosine-protein kinase ABL1	ABL1	2.1	122.87	1.9078	1	2	2	1	0	0	0	0	0	2	0	0	0	0	0	2	0	0	0	0	0	218010	0	0	0	0	0
P00734	Prothrombin	F2	12.9	70.036	-2	1	8	1	0	0	0	0	0	1	3	3	4	7	7	7	0	0	0	0	0	1	0	0	0	0	0	12539000
P00736	Complement C1r subcomponent	C1R	29.6	80.118	136	52	16	16	0	0	0	14	20	18	0	0	0	12	14	14	0	0	0	12	14	14	0	0	0	18299000	36381000	26284000
P00740	Coagulation factor IX	F9	2.6	51.778	2.8329	7	1	1	0	0	0	2	2	3	0	0	0	1	1	1	0	0	0	1	1	1	0	0	0	22061000	17268000	16411000
P00742	Coagulation factor X	F10	7.6	54.731	9.7876	12	3	3	0	0	0	3	5	4	0	0	0	2	2	3	0	0	0	2	2	3	0	0	0	38680000	34643000	44444000
P00746	Complement factor D	CFD	7.1	27.033	5.9939	6	1	1	0	0	0	2	1	3	0	0	0	1	1	1	0	0	0	1	1	1	0	0	0	19292000	17184000	27429000
P00747	Plasminogen	PLG	8.5	90.568	-2	5	8	1	0	0	0	3	0	2	0	1	0	7	7	8	0	0	0	1	0	1	0	0	0	1526100	0	1323900
P00846	ATP synthase subunit a	MT-ATP6	4.4	24.817	2.448	3	1	1	1	1	1	0	0	0	1	1	1	0	0	0	1	1	1	0	0	0	55232000	174370000	61095000	0	0	0
P00966	Argininosuccinate synthase	ASS1	10.4	46.53	4.1636	10	5	5	0	0	0	3	3	4	0	0	0	3	3	5	0	0	0	3	3	5	0	0	0	9160000	4865300	9924000
P01024	Complement C3	C3	19.8	187.15	62.629	42	28	18	0	0	0	7	20	15	0	1	0	12	23	20	0	0	0	4	14	12	0	0	0	4924300	11144000	4611000
P01112	GTPase HRas	HRAS	54	21.298	5.4371	5	8	2	2	2	1	0	0	0	4	4	5	0	0	0	1	1	1	0	0	0	5239500	18482000	3379700	0	0	0
P01116	GTPase KRas	KRAS	49.7	21.656	14.512	8	7	3	3	3	2	0	0	0	4	5	5	1	0	0	2	2	2	0	0	0	19626000	23645000	17460000	0	0	0
P01344	Insulin-like growth factor II	IGF2	8.9	20.14	8.3517	6	1	1	0	0	0	2	2	2	0	0	0	1	1	1	0	0	0	1	1	1	0	0	0	180400000	174400000	123240000
P01584	Interleukin-1 beta	IL1B	32.3	30.748	74.32	19	8	8	5	4	10	0	0	0	5	4	6	0	0	0	5	4	6	0	0	0	61855000	36990000	158540000	0	0	0
P02458	Collagen alpha-1(II) chain	COL2A1	7.3	141.78	22.238	21	10	6	0	0	0	9	8	4	1	3	1	10	8	7	0	0	0	6	5	4	0	0	0	18789000	14144000	4211200
P02649	Apolipoprotein E	APOE	12.6	36.154	-2	0	4	1	0	0	0	0	0	0	2	2	1	2	3	2	1	0	0	0	0	0	207350	0	0	0	0	0
P02753	Retinol-binding protein 4	RBP4	17.4	23.01	19.805	15	3	3	0	0	0	6	5	4	0	0	0	3	2	2	0	0	0	3	2	2	0	0	0	166510000	110660000	120850000
P02786	Transferrin receptor protein 1	TFRC	46.2	84.87	323.31	145	38	38	57	35	53	0	0	0	35	23	30	0	0	0	35	23	30	0	0	0	225120000	257800000	261940000	0	0	0
P02787	Serotransferrin	TF	8.3	77.063	5.0259	7	8	5	0	0	0	2	3	2	0	1	0	3	5	6	0	0	0	1	2	3	0	0	0	21899000	307240000	645440
P02788	Lactotransferrin	LTF	6.9	78.181	2.7827	9	6	2	0	0	0	3	3	3	2	2	2	6	3	4	0	0	0	2	1	1	0	0	0	10124000	8102900	6644900
P02792	Ferritin light chain	FTL	32.6	20.019	11.566	12	4	4	2	5	5	0	0	0	2	4	4	0	0	0	2	4	4	0	0	0	21940000	52661000	35999000	0	0	0
P03905	NADH-ubiquinone oxidoreductase chain 4	MT-ND4	2	51.58	1.8473	1	1	1	0	1	0	0	0	0	0	1	0	0	0	0	0	1	0	0	0	0	0	9804500	0	0	0	0
P03915	NADH-ubiquinone oxidoreductase chain 5	MT-ND5	3.3	67.026	12.193	1	1	1	0	1	0	0	0	0	0	1	0	0	0	0	0	1	0	0	0	0	0	2699200	0	0	0	0
P03928	ATP synthase protein 8	MT-ATP8	52.9	7.9916	4.6459	21	3	3	8	5	8	0	0	0	3	3	3	0	0	0	3	3	3	0	0	0	135840000	150280000	152410000	0	0	0
P04049	RAF proto-oncogene serine/threonine-protein kinase	RAF1	5.4	73.051	9.8494	2	2	1	1	1	0	0	0	0	1	1	0	0	0	0	1	0	0	0	0	0	722220	789720	0	0	0	0
P04080	Cystatin-B	CSTB	79.6	11.139	37.936	36	5	5	13	12	11	0	0	0	5	4	5	0	0	0	5	4	5	0	0	0	218650000	494210000	213290000	0	0	0
P04150	Glucocorticoid receptor	NR3C1	14.4	85.658	27.66	10	6	6	5	3	2	0	0	0	4	3	3	0	0	0	4	3	3	0	0	0	2913300	1219700	2380600	0	0	0
P04180	Phosphatidylcholine-sterol acyltransferase	LCAT	5.2	49.577	3.0376	4	2	2	0	0	0	1	2	1	0	0	0	1	2	1	0	0	0	1	2	1	0	0	0	586820	14060000	818460
P04181	Ornithine aminotransferase, mitochondrial	OAT	46.5	48.534	108.4	92	22	22	34	26	32	0	0	0	17	16	16	0	0	0	17	16	16	0	0	0	177930000	242130000	305000000	0	0	0
P04183	Thymidine kinase, cytosolic	TK1	32.5	25.468	16.917	11	4	4	4	4	3	0	0	0	4	4	2	0	0	0	4	4	2	0	0	0	17754000	15196000	8049400	0	0	0
P04350	Tubulin beta-4A chain	TUBB4A	60.4	49.585	3.5407	2	25	1	0	0	0	1	1	0	23	22	24	17	16	14	0	0	0	1	1	0	0	0	0	851970	813670	0
P04632	Calpain small subunit 1	CAPNS1	61.6	28.315	131.7	56	15	15	19	9	27	0	0	1	11	8	14	0	0	1	11	8	14	0	0	1	221360000	95552000	316120000	0	0	0
P04818	Thymidylate synthase	TYMS	47.6	35.716	50.931	27	11	11	10	8	9	0	0	0	8	7	7	0	0	0	8	7	7	0	0	0	37814000	56973000	40841000	0	0	0
P04843	Dolichyl-diphosphooligosaccharide--protein glycosyltransferase subunit 1	RPN1	58.8	68.569	323.31	154	33	33	55	50	49	0	0	0	26	28	27	0	0	0	26	28	27	0	0	0	414430000	511580000	513610000	0	0	0
P04844	Dolichyl-diphosphooligosaccharide--protein glycosyltransferase subunit 2	RPN2	37.7	69.283	323.31	116	22	22	32	42	42	0	0	0	17	17	18	0	0	0	17	17	18	0	0	0	300170000	356200000	364890000	0	0	0
P04920	Anion exchange protein 2	SLC4A2	5.2	137.01	21.831	4	3	3	0	2	2	0	0	0	0	2	2	0	0	0	0	2	2	0	0	0	0	1311100	945220	0	0	0
P05026	Sodium/potassium-transporting ATPase subunit beta-1	ATP1B1	16.2	35.061	25.298	12	4	4	3	5	4	0	0	0	2	4	3	0	0	0	2	4	3	0	0	0	7186800	32322000	23754000	0	0	0
P05062	Fructose-bisphosphate aldolase B	ALDOB	19.5	39.473	17.123	6	6	5	0	0	0	3	3	0	1	1	1	4	3	0	0	0	0	4	3	0	0	0	0	6680600	3373700	0
P05091	Aldehyde dehydrogenase, mitochondrial	ALDH2	44.7	56.381	71.588	43	22	18	11	14	18	0	0	0	10	12	17	1	1	0	9	10	16	0	0	0	33593000	53548000	66571000	0	0	0
P05109	Protein S100-A8	S100A8	23.7	10.834	3.6609	2	2	2	0	2	0	0	0	0	0	2	0	0	0	0	0	2	0	0	0	0	0	16630000	0	0	0	0
P05120	Plasminogen activator inhibitor 2	SERPINB2	29.9	46.596	29.132	33	12	12	8	12	13	0	0	0	6	10	10	0	0	0	6	10	10	0	0	0	48493000	44776000	56654000	0	0	0
P05141	ADP/ATP translocase 2	SLC25A5	53	32.852	41.642	56	28	11	20	17	19	0	0	0	22	16	21	0	0	0	8	6	9	0	0	0	253060000	346640000	314340000	0	0	0
P05161	Ubiquitin-like protein ISG15	ISG15	23	17.887	4.3481	12	4	4	5	4	3	0	0	0	4	3	2	0	0	0	4	3	2	0	0	0	79622000	87015000	90559000	0	0	0
P05165	Propionyl-CoA carboxylase alpha chain, mitochondrial	PCCA	4.3	80.058	3.205	2	2	2	1	1	0	0	0	0	1	1	0	0	0	0	1	1	0	0	0	0	172170	516780	0	0	0	0
P05362	Intercellular adhesion molecule 1	ICAM1	25.8	57.825	43.75	24	11	11	6	10	8	0	0	0	5	9	7	0	0	0	5	9	7	0	0	0	11532000	32939000	24815000	0	0	0
P05412	Transcription factor AP-1	JUN	4.2	35.675	8.0238	5	1	1	1	2	2	0	0	0	1	1	1	0	0	0	1	1	1	0	0	0	4746800	6303500	8399600	0	0	0
P05413	Fatty acid-binding protein, heart	FABP3	6.8	14.858	1.1983	2	1	1	0	1	1	0	0	0	0	1	1	0	0	0	0	1	1	0	0	0	0	226300	599160	0	0	0
P05423	DNA-directed RNA polymerase III subunit RPC4	POLR3D	4	44.395	1.7197	3	2	2	1	1	1	0	0	0	1	1	1	0	0	0	1	1	1	0	0	0	271860	623680	679060	0	0	0
P05455	Lupus La protein	SSB	49.8	46.836	66.178	62	20	20	22	16	24	0	0	0	15	12	17	0	0	0	15	12	17	0	0	0	117100000	69018000	151470000	0	0	0
P06400	Retinoblastoma-associated protein	RB1	4.1	106.16	4.9108	5	4	4	1	2	2	0	0	0	1	2	2	0	0	0	1	2	2	0	0	0	295610	205170	1811700	0	0	0
P06454	Prothymosin alpha	PTMA	12.6	12.203	1.0977	1	1	1	1	0	0	0	0	0	1	0	0	0	0	0	1	0	0	0	0	0	1897300	0	0	0	0	0
P06493	Cyclin-dependent kinase 1	CDK1	47.1	34.095	50.102	44	12	10	15	12	17	0	0	0	10	8	11	0	1	0	8	7	9	0	0	0	62791000	33671000	72666000	0	0	0
P06576	ATP synthase subunit beta, mitochondrial	ATP5B	66.2	56.559	323.31	279	26	26	95	87	94	1	2	0	22	22	25	1	2	0	22	22	25	1	2	0	1640500000	1583800000	2029500000	0	322430	0
P06681	Complement C2	C2	2.4	83.267	2.105	2	2	2	0	0	0	1	1	0	0	0	0	1	1	0	0	0	0	1	1	0	0	0	0	1046300	362390	0
P06703	Protein S100-A6	S100A6	41.1	10.18	77.53	28	7	7	16	0	12	0	0	0	7	0	6	0	0	0	7	0	6	0	0	0	1341700000	0	1100600000	0	0	0
P06858	Lipoprotein lipase	LPL	3.6	53.162	3.8482	2	1	1	0	0	0	0	1	1	0	0	0	0	1	1	0	0	0	0	1	1	0	0	0	0	2163400	455460
P07099	Epoxide hydrolase 1	EPHX1	22.4	52.948	38.954	16	8	8	4	6	6	0	0	0	3	6	5	0	0	0	3	6	5	0	0	0	9380200	15068000	15114000	0	0	0
P07148	Fatty acid-binding protein, liver	FABP1	19.7	14.208	3.6768	4	2	2	0	0	0	2	1	1	0	0	0	2	1	1	0	0	0	2	1	1	0	0	0	34754000	7204500	29733000
P07199	Major centromere autoantigen B	CENPB	7.2	65.171	6.3902	5	4	4	1	2	2	0	0	0	1	2	2	0	0	0	1	2	2	0	0	0	1223200	1872900	1921900	0	0	0
P07203	Glutathione peroxidase 1	GPX1	43.8	22.088	17.002	11	6	6	3	6	2	0	0	0	3	6	2	0	0	0	3	6	2	0	0	0	19753000	24302000	10300000	0	0	0
P07305	Histone H1.0	H1F0	29.9	20.863	11.524	15	5	5	6	4	5	0	0	0	5	3	4	0	0	0	5	3	4	0	0	0	89402000	86822000	124720000	0	0	0
P07311	Acylphosphatase-1	ACYP1	23.2	11.261	1.3526	2	2	2	0	2	0	0	0	0	0	2	0	0	0	0	0	2	0	0	0	0	0	4267200	0	0	0	0
P07358	Complement component C8 beta chain	C8B	1.9	67.046	2.6388	1	1	1	0	0	0	1	0	0	0	0	0	1	0	0	0	0	0	1	0	0	0	0	0	5648000	0	0
P07585	Decorin	DCN	26.7	39.746	43.57	31	9	9	0	0	0	11	10	10	0	0	0	8	7	7	0	0	0	8	7	7	0	0	0	91267000	111600000	119450000
P07919	Cytochrome b-c1 complex subunit 6, mitochondrial	UQCRH	19.8	10.739	218.07	12	1	1	5	3	4	0	0	0	1	1	1	0	0	0	1	1	1	0	0	0	133360000	86395000	200660000	0	0	0
P07947	Tyrosine-protein kinase Yes	YES1	19.7	60.801	17.957	7	7	4	1	4	2	0	0	0	3	6	3	0	0	0	1	4	2	0	0	0	1169900	4600300	1974200	0	0	0
P07948	Tyrosine-protein kinase Lyn	LYN	5.9	58.573	1.7725	2	3	1	1	1	0	0	0	0	2	3	1	0	0	0	1	1	0	0	0	0	554360	0	0	0	0	0
P08047	Transcription factor Sp1	SP1	1.4	80.692	12.598	2	1	1	0	1	1	0	0	0	1	1	1	0	0	0	1	1	1	0	0	0	1066300	5823300	840750	0	0	0
P08069	Insulin-like growth factor 1 receptor	IGF1R	1.6	154.79	1.9545	2	2	2	0	2	0	0	0	0	0	2	0	0	0	0	0	2	0	0	0	0	0	400570	0	0	0	0
P08134	Rho-related GTP-binding protein RhoC	RHOC	31.1	22.006	15.94	11	8	2	4	3	4	0	0	0	7	7	8	1	1	1	2	2	2	0	0	0	187860000	129910000	222120000	0	0	0
P08174	Complement decay-accelerating factor	CD55	31.8	41.4	68.311	16	9	9	6	6	4	0	0	0	4	5	4	0	0	0	4	5	4	0	0	0	7290100	19700000	9496100	0	0	0
P08236	Beta-glucuronidase	GUSB	1.4	74.731	1.9529	1	1	1	0	1	0	0	0	0	0	1	0	0	0	0	0	1	0	0	0	0	0	547260	0	0	0	0
P08237	ATP-dependent 6-phosphofructokinase, muscle type	PFKM	32.2	85.182	64.591	39	20	17	12	15	12	0	0	0	10	16	13	0	0	0	8	14	11	0	0	0	16579000	19642000	15893000	0	0	0
P08240	Signal recognition particle receptor subunit alpha	SRPRA	41.5	69.81	87.563	85	25	25	26	30	29	0	0	0	17	19	19	0	0	0	17	19	19	0	0	0	44752000	86817000	54971000	0	0	0
P08319	Alcohol dehydrogenase 4	ADH4	5.5	40.221	4.822	2	2	2	0	0	0	1	1	0	0	0	0	2	1	0	0	0	0	2	1	0	0	0	0	1798600	660750	0
P08397	Porphobilinogen deaminase	HMBS	36.8	39.33	25.765	16	9	9	2	7	7	0	0	0	2	6	6	0	0	0	2	6	6	0	0	0	5504500	10784000	18040000	0	0	0
P08473	Neprilysin	MME	22.5	85.513	52.788	29	15	15	10	10	9	0	0	0	7	10	8	0	0	0	7	10	8	0	0	0	9906200	11040000	10996000	0	0	0
P08559	Pyruvate dehydrogenase E1 component subunit alpha, somatic form, mitochondrial	PDHA1	52.1	43.295	73.636	53	21	21	18	14	21	0	0	0	16	11	18	0	0	0	16	11	18	0	0	0	57140000	66750000	81018000	0	0	0
P08567	Pleckstrin	PLEK	4	40.124	3.3981	2	1	1	0	0	0	0	1	1	0	0	0	0	1	1	0	0	0	0	1	1	0	0	0	0	30270000	17293000
P08574	Cytochrome c1, heme protein, mitochondrial	CYC1	21.2	35.422	29.43	23	5	5	8	6	9	0	0	0	4	4	5	0	0	0	4	4	5	0	0	0	51989000	53677000	65455000	0	0	0
P08579	U2 small nuclear ribonucleoprotein B''	SNRPB2	38.2	25.486	22.357	13	9	7	5	6	2	0	0	0	6	8	3	0	0	0	5	6	2	0	0	0	27709000	57170000	11082000	0	0	0
P08621	U1 small nuclear ribonucleoprotein 70 kDa	SNRNP70	25.9	51.556	26.487	45	11	11	14	12	19	0	0	0	7	8	10	0	0	0	7	8	10	0	0	0	129470000	130010000	194290000	0	0	0
P08651	Nuclear factor 1 C-type	NFIC	5.3	55.674	8.5026	9	2	2	4	2	3	0	0	0	2	1	1	0	0	0	2	1	1	0	0	0	7522700	6363200	11653000	0	0	0
P08754	Guanine nucleotide-binding protein G(k) subunit alpha	GNAI3	31.4	40.532	59.116	19	12	5	6	7	6	0	0	0	11	10	11	2	1	2	5	5	5	0	0	0	31127000	42101000	44018000	0	0	0
P08833	Insulin-like growth factor-binding protein 1	IGFBP1	12.4	27.903	4.1871	4	2	2	0	0	0	2	1	1	0	0	0	2	1	1	0	0	0	2	1	1	0	0	0	7295600	5455400	2366100
P08962	CD63 antigen	CD63	14.3	25.636	17.304	3	3	3	0	2	1	0	0	0	0	2	2	0	0	0	0	2	2	0	0	0	0	8855900	18558000	0	0	0
P09001	39S ribosomal protein L3, mitochondrial	MRPL3	36.5	38.632	27.642	24	9	9	8	8	8	0	0	0	7	6	7	0	0	0	7	6	7	0	0	0	29328000	26380000	34090000	0	0	0
P09012	U1 small nuclear ribonucleoprotein A	SNRPA	45.4	31.279	55.914	23	11	9	8	8	7	0	0	0	5	8	6	0	0	0	4	6	5	0	0	0	79365000	149460000	58726000	0	0	0
P09038	Fibroblast growth factor 2	FGF2	23.3	30.77	10.63	18	7	7	6	6	6	0	0	0	5	5	5	0	0	0	5	5	5	0	0	0	123970000	107330000	103690000	0	0	0
P09086	POU domain, class 2, transcription factor 2	POU2F2	10.4	51.208	14.233	12	4	4	3	5	4	0	0	0	3	4	3	0	0	0	3	4	3	0	0	0	6579900	11617000	10860000	0	0	0
P09104	Gamma-enolase	ENO2	35.5	47.268	38.304	19	10	7	6	6	7	0	0	0	7	7	7	2	1	1	5	5	4	0	0	0	26012000	16662000	28869000	0	0	0
[truncated: 3,571 more rows]

## Sheet: Reproducibility analysis
LOG2
E1/C1 Ratio	E2/C2 Ratio	E3/C3 Ratio
		-7.96578
	-5.15843
	0.468844
	0.716332
-1.26534	-0.106249	-0.971431
-5.79586	-4.47393	-5.64386
0.461529	-1.54372	-1.21759
		-7.96578
-0.761213	-1.80591	-1.94898
-5.44222	-5.1078	-4.2109
	-6.64386
-2.40354	-2.08927	-2.67116
-4.75633	-5.79586	-5.71786
4.43169	4.76787	5.61994
	0.304511	-0.875672
-5.71786	-6.38082	-6.64386
5.07056
-2.9105	-3.18442	-5.44222
-3.39593	-1.9885	-3.26534
5.19912	4.46584	4.22612
-3.85726	-4.32193	-3.9885
	-5.15843	-3.662
-5.26534	-5.44222
-3.2109	-2.49005	-3.13289
-8.96578
-8.96578	-8.96578	-7.38082
-2.63487	-2.37333	-2.80591
-5.44222	-4.60823
	-4.92139
-8.38082		-7.64386
		-6.64386
	-5.05889	-6.38082
-5.38082	-4.92139	-5.71786
	-3.62593	-1.33279
-5.44222	-3.81604
-7.38082
-6.15843	-5.15843	-6.05889
0.314986	0.635987	0.280956
-2.4112	-3.35107	-3.699
-1.88364
1.44679	2.70221
-5.96578	-3.8365	-5.32193
-4.8365	-5.01159	-5.57347
-4.03505	-3.05889	-2.29336
-4.2109	-4.08314	-4.44222
-2.05289	-2.72738	-2.01742
-3.33643	-4.35107	-4.15843
	-3.68038	-5.44222
	-2.58208
-5.50635	-6.26534	-7.38082
-4.32193	-5.15843	-5.44222
0.238787
-5.38082	-6.05889	-5.87832
	-5.96578
-2.39593	-3.57347	-2.42663
		-7.96578
-1.03209
-3.8365	-3.8365	-5.15843
-7.38082	-7.96578	-6.38082
-5.79586	-5.87832	-6.64386
-0.761213	-0.988504	-1.71312
-5.57347	-6.96578	-5.71786
-5.71786
-4.8365	-4.08314	-4.29336
-3.53952
0.696884	-0.556393	0.43082
	-2
-3.81604	-4.57347	-6.79586
	-8.38082
-2.41889	-3.05889	-2.76611
	-4.32193	-3.03505
	-3.81604	-3.14561
-3.9885	-3.92139	-4.71786
		-4.79586
-0.56918	-1.02621
	-6.15843
-6.96578
1.09694	0.698663	-0.161653
		-1.18442
		5.21222
1.02219	0.657183	0.54201
	-8.38082
-4.18442	-4.23786
-6.96578	-6.64386	-7.64386
-5.57347	-5.32193
	-1.13606
-1.71312	-1.55639	-1.39593
-3.1976	-3.35107	-3.09542
-4.68038	-5.57347	-8.38082
-8.96578		-9.96578
	-5.50635	-6.79586
-4.26534	-4.01159	-4.32193
-7.38082	-7.96578	-7.96578
-2.662	-3.09542	-3.77596
-4.01159
-6.05889		-5.50635
	-6.26534
-2.49005	-2.45799	-2.41889
-4.60823	-3.4112	-2.46594
		-5.71786
-1.72261	-1.55639	-2.92139
-4.26534	-5.71786
	-3.92139
-3.42663	-3.50635	-3.50635
	-7.38082
		-3.1078
6.18684	3.45207	4.69722
	-3.77596	-4.05889
-6.26534
9.93966
-3.62593	-4.8365	-4.23786
-1.76611	-0.971431	-2.58208
-2.55639	-2.47393	-2.77596
	-2.2723	-1.99424
	-2.92139
-3.49005	-4.29336	-5.71786
-4.26534	-4.38082
-4.71786
-2.26534		-1.08927
-0.349235	0.347099
-5.26534
-5.71786	-5.79586	-8.38082
0.853597	-1.78091
4.94092		4.73314
	-3.27928
	-7.64386	-7.64386
4.01641	0.43082	4.2521
-7.64386	-4.64386	-5.64386
-6.26534
-5.44222	-4.79586	-5.05889
	5.71554
0.664483	0.718088	0.691534
2.57483
	-7.15843	-7.64386
-8.96578		-9.96578
-4.18442		-4.13289
-6.05889	-4.75633	-5.15843
-5.57347	-4.4112	-6.64386
-6.38082	-6.79586	-6.96578
-5.26534
-5.79586
	5.31386
-6.79586	-6.38082	-5.96578
-7.15843	-5.87832
		-6.05889
4.6577		5.47965
	4.0131	2.91399
1.96236	1.83754
	2.8514
	-6.26534
-3.4112	-3.662	-4.1078
	3.19393
-2.44222	-2.7084
-4.79586
	-7.38082	-5.26534
-3.53952	-3.85726	-4.44222
-4.15843	-5.1078	-5.05889
-2.59074	-1.39214	-2.96578
	-2.17788
1.51096	-0.316528	0.364012
2.23389	3.18492	3.14747
1.26243	2.56243	1.45996
	0.734655	-0.307573
-5.79586
-0.76366	-0.798366	-1.29336
3.01632	0.83996	0.486457
		3.71116
1.76001	2.31644	1.6017
3.77083	5.24648	3.23573
-6.38082	-5.96578	-6.50635
		-3.60823
-0.637109	-0.567041	-0.865122
-4.13289	-4.08314	-5.57347
		4.18642
6.70998	8.15776	6.57134
-5.15843		-6.50635
	-5.01159
	1.71238
-4.64386	-3.35107	-5.38082
-4.53952	-5.38082	-5.2109
5.44516	5.68591	4.73487
-2.6529
-7.38082	-6.64386
-4.64386	-5.2109	-4.87832
-3.08314	-3.03505	-3.26534
2.89685	-0.567041	-0.440263
-2.8997	-2.4112	-2.75633
-5.38082	-4.53952	-5.38082
-5.26534	-7.15843	-6.15843
1.30626
-9.96578	-9.96578	-8.96578
2.96403	4.03131	2.87519
-2.63487		-3.79586
	-5.96578	-5.87832
2.80302	3.09997	2.01507
-4.08314	-4.64386	-6.64386
-1.98279	-3.8997	-2.80591
2.96828	1.28096	2.05485
-5.50635	-5.05889	-5.32193
-3.52284	-4.57347	-4.60823
-3.96578	-4.75633	-5.05889
-3.08314	-2.96578	-3.2109
-5.26534	-5.32193	-5.71786
-4.57347	-4.68038	-4.53952
2.34908	3.36835	1.93659
-3.85726	-3.8997	-4.64386
	-3.22432	-3.49005
-3.68038	-2.95456	-4.18442
-3.23786	-4.1078	-3.12029
-3.60823	-2.92139	-3.62593
0.379621	1.15056	-0.121863
-9.96578	-5.96578	-8.38082
-7.38082	-6.26534	-6.50635
-2.58208	-2.23786	-2.79586
-7.38082	-5.38082	-6.50635
-4.38082	-4.57347	-4.53952
5.0014	6.76401	3.83825
		-7.64386
-3.17137	-2.7084	-3.9885
		-3.59074
-6.96578	-6.79586	-7.96578
-4.47393	-5.32193	-5.38082
-4.96578	-4.87832	-5.64386
-3.94342	-3.50635	-5.44222
-3.38082	-3.1078	-3.64386
-0.771027	-1.08314	-1.49411
-4.57347	-4.38082	-4.1078
-2.84684	-3.45799	-4.03505
-6.15843	-6.50635	-6.38082
1.15898	1.56169	0.299831
-3.662
-6.64386	-6.05889	-5.79586
-3.699	-4.50635	-4.47393
-2.22432	-2.11404	-2.86775
-8.38082	-7.64386	-7.64386
-1.0499	-0.490051	-0.599462
-4.44222
	-7.64386
3.26724	3.79857	2.46048
2.4916	2.92258	2.2394
-8.96578	-8.96578
-6.79586	-6.15843	-7.15843
-3.14561	-3.53952	-4.18442
-5.71786	-6.38082	-6.96578
6.47379	6.71412	5.70246
3.19755		2.30071
4.60336	6.59871	4.40565
4.59365	5.84122	5.74335
	9.04348	4.061
	-6.26534	-5.57347
-5.05889	-4.01159	-4.79586
-7.64386	-7.64386	-7.38082
-9.96578	-9.96578	-8.38082
-6.15843	-5.44222	-5.32193
		-6.50635
-5.71786	-7.38082	-7.38082
4.06686	5.17656	4.75878
-6.26534	-6.50635	-6.96578
-6.64386	-6.96578	-8.38082
	0.618239
-0.508403	-1.17462	-1.34008
	-5.96578	-6.15843
-5.01159
-5.87832	-5.05889	-1.77103
	-7.96578
-9.96578		-9.96578
-7.15843	-6.15843	-6.26534
	-6.26534
-7.38082	-7.96578	-7.96578
-0.968605	-0.846843	-1.75147
	-2.79586
2.98477	-3.94342	0.925999
-7.96578
		-6.96578
5.3917	1.94411	2.76511
-8.38082	-8.38082	-6.26534
-5.96578	-4.01159	-5.44222
-5.1078	-5.26534
-9.96578	-9.96578
5.25255	5.33221	3.97902
-4.71786	-5.44222	-5.57347
-0.518701	-0.0603973	-0.641604
-2.59074	-2.88897	-3.52284
-5.87832
-3.8997	-4.75633	-3.12029
-7.38082	-5.38082	-6.05889
-2.85726
-3.9885	-4.01159	-4.2109
-4.29336	-4.23786	-3.35107
-2.05889	-2.21759	-2.29336
-1.87832	-2.55639	-1.54793
-6.96578	-7.15843	-7.64386
-7.15843		-6.26534
-3.05889	-2.68966	-2.92139
2.85997	3.35106	1.93093
0.155749	0.119024	-0.248108
0.0731347	0.279768	-0.0320936
0.176323	0.249749	-0.217591
-6.96578	-6.38082	-6.50635
	-9.96578	-9.96578
2.5102
-2.9771	-3.03505	-3.09542
	-3.29336	-2.31473
-3.52284	-4.01159	-3.62593
-6.79586	-6.26534	-6.79586
-7.64386	-9.96578
-6.38082	-7.15843	-6.05889
4.67124	4.74615	5.00953
1.95382	2.24184	2.10333
		-1.68966
-3.2109	-2.47393	-2.94342
-4.75633	-5.15843	-5.57347
-5.87832	-6.50635	-6.64386
-6.96578
1.39177	2.83976	4.25792
-4.47393	-4.47393	-5.71786
-5.44222	-6.05889	-6.96578
-4.4112	-4.26534	-4.75633
6.39785		7.86028
-2.80591	-3.18442	-3.33643
-2.9885	-2.88897	-3.25154
-5.96578	-6.38082	-6.96578
-7.15843	-7.96578	-7.38082
-6.15843	-5.64386	-6.64386
		-3.699
-4.23786	-3.25154	-4.23786
-5.96578	-6.26534	-6.50635
-7.96578		-6.64386
-3.2109	-4.15843	-3.71786
-5.2109	-3.75633	-5.50635
-3.03505	0.564622
-5.44222	-4.26534	-5.15843
	-3.94342	-4.53952
-2.93236	-4.79586	-5.15843
-7.96578	-7.38082	-7.64386
	3.89511
-4.60823	-4.8365	-5.1078
-4.2109	-3	-4.1078
-6.50635	-5.2109
-9.96578	-9.96578	-9.96578
	-8.38082
		-4.23786
-0.865122	-0.625934
-5.96578	-8.38082
-5.64386	-4.57347	-5.15843
	-1.54372
-4.1078	-4.50635	-5.64386
-5.26534	-6.38082	-6.64386
-4.92139	-5.2109	-4.13289
-5.87832	-6.64386	-6.38082
-9.96578
-5.05889	-4.87832
	-7.15843	-6.96578
1.50335	3.28511	2.53978
-6.05889	-5.57347	-5.96578
-4.92139	-4.71786	-5.26534
1.31325
-1.6529	-4.8365	-3.35107
-8.96578	-8.38082	-8.38082
-0.766112	-0.696658	-2.25154
-5.32193	-5.2109	-5.71786
-2.86775	-3.12029	-2.9771
-2.68966	-3.96578	-4.29336
-7.96578	-6.15843	-6.79586
-4.75633	-4.50635	-4.8365
-4.71786	-5.71786	-4.87832
-5.57347		-6.05889
-1.22095	-1.98279	-2.74662
-4.23786
-2.41889	-2.40354	-3.04692
-4.50635	-2.61706	-2.53116
		-7.96578
1.50487	1.62152	0.737254
-0.120294	-1.93236	-1.32916
-6.15843		-5.96578
-2.52284	-2.23786	-1.93236
-5.2109	-6.79586	-6.50635
-2.9771	-2.9105	-3.09542
-2.60823	-2.94342	-3.68038
-4.38082	-4.26534	-4.26534
2.41468		-0.305788
7.47285	7.59267
-2.42663	-4.32193	-3.38082
-6.79586	-6.05889	-6.05889
	-4.23786
-4.96578	-6.79586
-6.05889	-4.96578	-5.64386
-5.26534		-5.87832
-3.57347	-3.75633	-4.23786
-3.94342	-4.03505	-4.96578
-6.05889	-8.96578	-7.96578
4.82268	3.4948	2.56047
-8.38082
		-4.68038
-8.96578	-6.50635	-7.64386
-4.87832	-5.64386	-5.38082
-4.68038	-4.57347	-4.96578
-5.57347	-6.79586	-6.64386
0.204141	0.642471	-0.0649175
-3.29336	-3.18442	-4.53952
-6.15843	-5.79586	-5.96578
		-8.96578
-3.23786	-3.64386	-3.81604
-3.26534	-5.57347	-4.92139
4.97792	7.09781	4.16952
-1.48197	-0.463947	-1.38836
-0.239566	-0.446148	-0.85726
-5.44222	-5.96578	-6.79586
-5.2109
	-3	-3.49005
-7.64386	-6.15843	-7.64386
-4.4112	-4.32193	-4.92139
	-9.96578
-4.05889	-3.96578	-3.35107
-4.1078	-3.52284	-3.87832
-3.55639	-4.35107	-3.09542
-3.62593	-3.13289	-1.9885
-5.05889	-4.15843	-5.1078
6.22039	6.26123	3.90448
-3.57347	-3.04692	-4.03505
	-5.96578
		-3.09542
-7.64386	-8.38082	-8.96578
	-4.71786	-6.50635
-4.18442	-4.44222	-4.96578
	-6.96578	-6.64386
-3.32193	-3.8365	-2.76611
-5.64386	-7.64386	-5.87832
-3.8365	-3.81604	-3.79586
-4.47393	-4.18442	-3.29336
3.02414	2.7148
-6.50635	-5.64386	-7.38082
		-8.38082
-7.15843	-8.38082	-8.38082
	-3.25154	-3.30757
-2.96578	-3.60823	-2.94342
-4.38082	-4.68038	-4.50635
-3.96578	-3.9885	-3.57347
-2.61706	-3.02327	-3.52284
2.54151	2.04264	1.461
-5.2109	-5.57347	-5.1078
-1.93236	-3.52284	-3.01159
	-7.15843	-6.15843
0.598365	0.592636	0.368489
-6.15843	-6.96578	-5.32193
-4.57347	-4.57347	-5.71786
-4.44222	-4.50635	-4.08314
	-6.64386
	-8.38082	-8.96578
-3.8365	-4.68038	-6.26534
2.38405	1.73466	0.831877
-5.87832	-6.79586
-5.2109	-5.87832	-5.87832
	-5.96578
-4.29336	-5.57347	-3.1976
-5.2109	-4.68038	-5.50635
-3.9885	-3.8997	-4.64386
-5.32193	-3.50635	-5.38082
-2.45008	-2.92139	-2.47393
-7.96578
0.686164	1.36457	-0.0454314
-4.50635	-5.50635	-4.50635
-4.05889		-3.17137
4.25157	3.56791	2.49288
-3.68038	-3.9885	-4.47393
-3.81604	-2.67116	-3.39593
-3.09542
-4.92139	-4.60823	-6.26534
-3.9885
-5.71786	-5.01159	-5.26534
		-6.50635
-6.05889	-7.15843	-8.38082
-5.79586		-6.96578
-3.15843	-3.12029	-3.699
-6.96578	-5.57347	-7.64386
-4.08314	-3.4112	-4.44222
-6.96578		-8.96578
-5.26534	-4.57347	-5.15843
0.311503	-1.32193
-0.318326		0.705757
-4.05889	-3.87832	-4.26534
1.91762	3.49378	2.22095
-4.53952
-4.92139	-5.05889	-4.96578
-6.96578	-7.96578	-6.96578
-7.64386		-6.96578
	-4.75633	-5.64386
-8.38082	-7.64386	-7.38082
	9.08642
2.84177	3.17568	3.48182
-4.96578	-4.38082	-5.15843
-5.38082	-6.79586
-4.03505	-4.92139	-4.53952
-5.26534	-4.92139	-5.87832
0.0551957	-1.97143	-1.13606
0.16092	-0.172994	-0.309359
-4.79586	-6.50635	-6.15843
-4.08314	-3.4112
-6.50635	-3.81604
	-3.15843	-2.62593
-9.96578	-9.96578	-9.96578
-3.30757	-2.45799	-3.03505
-2.40354		-1.30045
-1.47393	-0.940645	-2.04097
-5.96578	-6.26534	-7.15843
	-9.96578	-9.96578
-5.05889	-3.9885	-4.60823
-8.96578	-8.96578
-5.2109	-5.71786	-4.87832
-9.96578	-9.96578
0.764686	0.698663	1.25278
	-4.44222	-5.96578
	-5.87832	-4.15843
-3.1078
-4.68038	-4.57347	-5.44222
-5.26534	-4.4112	-4.96578
-2.152	-2.04692	-3.32193
-4.57347	-6.38082	-5.96578
-8.38082	-8.38082	-9.96578
-5.15843	-4.8365	-5.64386
0.653519	0.668119	0.320773
		-6.96578
		-6.05889
-3.39593	-3.52284	-3.53952
-6.50635	-7.96578	-8.38082
-4.79586	-5.15843	-5.32193
	-7.15843	-7.96578
-4.29336	-5.64386
-2.77596	-2.46594	-3.45799
	0.353888	-0.452057
-6.15843	-6.05889
-3.44222	-4.60823	-5.87832
-5.64386	-5.96578	-5.79586
	-2.77596
-3.699	-5.32193	-4.96578
-7.38082	-7.96578	-6.05889
	-2.63487
-7.38082
-3.59074	-4.64386	-3.662
	-7.15843	-8.96578
-8.96578	-7.96578	-7.96578
-5.87832	-7.15843	-7.64386
-6.96578	-7.96578	-7.15843
-8.96578	-9.96578
-4.96578	-4.71786	-4.75633
	-5.96578
	-4.03505
-6.26534		-6.38082
-4.29336	-4.75633	-4.96578
	-3.09542
-5.79586	-4.47393	-5.71786
-4.75633	-3.81604	-3.8365
-5.01159
-3.53952	-3.2109	-3.26534
	-6.79586	-9.96578
-8.38082		-8.38082
-2.79586	-3.15843	-2.68038
-2.191	-3.4112	-1.61264
-0.129734	0.395063	-0.354759
-2.22432	-0.202572	-1.77103
-4.23786	-5.1078	-5.01159
-2.96578	-2.9105	-4.26534
-3.75633	-4.50635	-3.08314
-5.15843
-4.87832	-4.26534	-4.15843
-1.77596	-2.86775	-2.8365
-2.59074	-2.9771
-6.05889	-6.50635	-5.96578
5.64108
-1.22432	-0.979942	-1.56918
	-9.96578
-8.96578	-6.96578	-9.96578
-4.01159	-4.50635	-4.03505
-4.53952	-3.68038	-4.1078
-5.96578	-6.50635
	-6.96578	-6.26534
		-6.15843
-4.50635	-4.29336	-3.92139
	-4.96578
-2.63487	-2.32916	-2.67116
-0.8863	-1.80591	-3.08314
-5.1078	-4.26534	-3.8365
		-8.96578
	-9.96578
-3.07097	-1.77596	-4.05889
	-3.53952	-3.68038
-5.44222
		-8.96578
-6.15843	-6.64386	-7.15843
-2.86775	-1.68501	-3.32193
-5.44222	-4.79586	-6.26534
-7.38082		-7.15843
-2.49818	-3.14561	-2.87832
-0.45799	-0.666576	-1.2723
-5.01159	-4.38082	-7.15843
-5.71786	-4.03505	-5.50635
-8.38082	-8.38082	-9.96578
-5.1078	-4.87832	-4.35107
-4.57347	-4.08314	-5.01159
-4.57347	-3.4112	-4.13289
-4.87832	-4.79586	-4.60823
-0.229382	0.768925	-0.708396
-5.1078	-6.15843	-5.44222
2.56682	3.40722	-1.67116
		0.0579701
	-4.64386	-4.29336
-8.96578	-6.64386	-7.64386
-3.92139	-3.57347	-2.63487
-8.38082	-8.96578
-6.26534	-7.15843	-8.38082
-3.71786		-6.50635
-6.50635	-5.87832	-6.05889
-5.79586	-7.15843	-5.96578
	4.17153
-3.59074	-4.18442	-5.15843
-3.71786	-5.71786
-4.01159	-3.85726	-3.49005
-4.92139	-5.15843	-4.8365
-5.01159	-5.50635	-5.26534
-5.96578	-5.26534	-6.79586
-5.38082	-6.79586
		0.0482362
	-7.96578
-6.96578
-4.38082	-5.44222	-5.38082
	-6.64386	-5.57347
-2.2723	-2.62593	-4.03505
	-2.24469
		-4.60823
-5.71786	-5.15843	-5.32193
	-7.64386	-7.96578
-5.15843		-7.64386
-2.72738	-2.26534
-2.74662	-2.4344	-2.51457
	-6.50635
-4.50635	-4.87832	-5.32193
-3.73697	-4.13289	-4.2109
-3.71786	-4.53952	-4.2109
-4.38082	-4.50635	-4.47393
-4.60823	-4.26534	-4.8365
0.235114	0.0621217	0.0786098
0.724214	1.03773	-0.768568
1.6017	3.30129	1.3846
0.325386	-0.444184	-1.4112
0.955313	-1.00578	-1.71786
-4.96578	-4.38082	-7.38082
-5.96578	-6.64386	-6.64386
-3.53952	-4.18442	-4.60823
-4.15843	-4.18442	-5.01159
-7.38082	-6.79586	-7.64386
-5.71786	-5.26534	-8.38082
	-0.426625
-5.15843
	-4.79586	-5.05889
-1.85204	-2.81604	-2.54793
0.994218
-4.71786	-5.32193	-5.71786
-6.38082	-6.15843	-5.38082
-4.23786	-3.94342	-3.8365
-3.35107	-3.50635	-3.8997
-3.96578	-3.8997	-4.50635
		-7.96578
-3.18442	-5.71786	-2.79586
-3.2109	-3.29336	-2.94342
-9.96578
-2.662	-2.68038	-3.32193
-3.33643	-3.29336	-4.1078
-1.35845		-2.17788
-4.96578	-5.32193	-5.1078
-1.78091	-2.75633	-2.92139
-3.32193	-5.96578	-5.87832
-1.31833	-4.8365	-5.57347
-3.662		-4.35107
	-7.64386
-4.1078		-6.96578
-3.18442	-2.93236	-3.71786
-2.29336	-2.95456	-2.95456
-6.79586	-5.05889	-6.79586
-6.05889	-5.15843	-5.71786
-8.96578	-5.79586	-7.38082
-0.800877	-0.60165	-0.780909
-8.38082	-8.96578	-8.38082
	-7.64386	-6.05889
-6.26534	-9.96578	-7.96578
-8.38082
		-8.96578
-5.96578	-5.01159	-4.87832
-7.96578	-8.38082	-9.96578
-4.05889	-3.07097	-4.35107
	5.19322	3.14062
-6.50635	-6.64386
	-4.53952
-1.80591	-1.11404	-1.04692
-5.32193	-5.2109	-6.05889
-5.1078	-3.64386	-4.32193
-4.03505	-4.08314	-4.4112
-6.79586		-6.50635
-5.64386		-8.96578
-6.05889	-6.38082	-6.79586
-7.15843	-5.15843	-4.75633
-7.64386	-8.96578	-7.96578
-8.38082	-7.96578	-9.96578
-5.64386	-6.96578	-5.44222
-4.87832	-4.50635	-5.2109
-9.96578		-9.96578
-8.38082	-8.38082	-8.38082
-8.38082	-7.38082	-8.96578
-8.96578	-8.38082	-8.96578
	-8.96578	-9.96578
		-5.71786
-8.96578	-7.15843
		-5.79586
-7.96578	-5.96578
-6.96578		-8.96578
-4.32193	-5.44222	-5.57347
-8.38082	-8.96578	-8.96578
-1.69432	-2.31473	-1.82623
-9.96578	-8.96578	-9.96578
	-8.96578	-8.96578
-8.96578	-8.96578	-8.96578
-2.81604	-3.662	-3.49005
-3.699	-3.64386	-4.87832
	-2.88897	-2.09542
-7.96578	-7.96578	-7.96578
-7.96578	-7.96578	-8.38082
-7.96578	-7.64386	-7.15843
-4.23786	-4.35107	-4.71786
-6.96578	-6.15843	-7.96578
-7.96578	-7.96578	-7.64386
-8.96578		-9.96578
-7.64386	-6.96578	-8.96578
	-8.96578
-3.1976	-2.9885	-3.81604
-4.15843	-6.26534	-4.92139
-6.64386		-7.38082
-4.87832
-3.57347	-3.55639	-5.50635
-3.9885	-5.26534	-4.8365
-5.50635	-4.92139	-4.38082
-6.64386	-7.15843	-8.38082
-6.50635	-5.38082	-6.26534
		-7.96578
-5.01159	-5.1078	-5.50635
		-8.96578
-5.64386	-5.57347	-6.79586
-5.79586	-3.8365	-3.49005
-4.8365	-7.38082	-3.71786
-4.96578		-5.38082
-4.68038	-3.96578	-4.57347
-7.96578	-7.96578	-8.38082
-2.52284	-1.09542	-2.25843
-2.9771	-3.64386	-3.77596
-5.57347		-6.15843
-3.9885	-3.17137	-4.08314
-4.1078	-3.87832	-3.8365
2.96809	3.7352	2.40898
-4.29336	-3.68038	-4.50635
	1.39232	-1.74178
-3.13289
	-7.96578
-4.64386	-4.08314	-5.01159
-6.38082	-6.96578	-8.38082
-9.96578
	-2.68966
		3.25746
	3.11985	3.93772
-7.38082	-6.50635	-5.96578
-3.52284	-2.32916	-5.44222
-8.96578	-8.38082	-8.96578
-2.9771	-2.74662	-2.68038
		-2.94342
-7.38082	-6.79586	-7.15843
-5.2109
-6.96578	-5.71786	-6.05889
-3.62593	-1.96578	-2.95456
-0.92139	-1.40736	-1.05289
-6.15843	-6.96578	-6.38082
-1.77596	-1.486	-2.1016
	-5.01159	-2.6529
-4.32193	-4.44222	-4.2109
-5.05889	-5.71786	-5.79586
-5.71786	-5.57347
-0.556393
-8.96578	-8.38082	-8.96578
-5.44222	-5.05889	-5.26534
-4.32193	-5.38082
	-5.1078	-5.2109
-3.1976	-2.2723	-2.96578
-0.254978	-1.37333	-0.296899
	-1.65745
-4.71786	-5.05889	-4.44222
-5.87832	-6.26534	-8.96578
4.72863	2.61918	3.12565
	-8.96578
-0.691989	-0.496142	-0.844251
-6.64386	-6.79586	-8.96578
-1.49005	-1.30045	-2.02327
-1.31833	-1.29336	-1.84684
-7.64386	-9.96578	-8.96578
		-8.96578
-3.18442	-2.699	-5.57347
	-8.96578
-7.38082	-8.38082	-7.96578
-0.0634092	-0.436354	-1.64386
-4.18442	-4.15843	-4.75633
-6.96578	-6.64386	-8.38082
-2.03505	-4.68038	-3.52284
-9.96578	-6.05889	-6.79586
-1.2723		-0.510457
-3.44222	-3.33643	-3.699
-4.79586	-4.79586	-4.75633
-3.96578	-3.9885	-4.8365
1.67762	-0.169745	1.51197
-4.57347	-5.26534	-5.57347
-7.64386	-8.38082	-7.64386
		2.52406
-8.96578		-8.96578
-6.96578	-7.15843	-7.38082
-4.2109	-4.08314	-5.32193
-6.50635	-6.64386
-3.26534	-3.87832	-4.01159
	-9.96578	-8.38082
-2.64386	-5.01159	-3.53952
4.10534	5.17596	3.57483
2.35558		2.94879
0.696884	0.567545	0.499782
5.88921	6.90683	7.24658
-2.17137	-0.844251	-2.02915
2.46545	-0.288065	-0.123434
-8.96578	-8.96578	-8.38082
-5.1078
-3.699	-1.87303	-3.699
	-6.26534
0.27858	0.493647	-0.212568
		-7.64386
-2.71786	-3.33643	-2.53952
-3.85726		-8.38082
-5.71786	-5.71786	-5.44222
-6.50635	-6.26534	-6.96578
-4.60823	-5.87832	-5.44222
	-4.44222
-5.1078		-4.57347
-6.96578	-6.26534	-7.15843
	-5.05889
	-7.64386	-5.50635
-3.94342	-5.05889
-6.79586	-7.96578	-7.64386
-4.18442	-4.23786	-5.26534
-5.64386	-4.71786	-4.53952
		2.30305
-4.4112	-4.47393	-4.32193
	-0.148801
-2.42663	-2.80591	-3.8997
4.30867	4.16003	3.44798
-2.35107	-3.08314	-4.87832
	-4.75633	-4.71786
-7.64386	-9.96578	-8.96578
-7.38082	-7.96578	-8.38082
-3.32193	-3.662	-4.35107
-4.53952	-4.50635	-4.53952
-4.87832	-6.64386	-5.96578
-2.55639	-3.09542	-3.44222
		0.439357
		-6.05889
	-3.8997	-4.13289
-3.79586	-3.73697	-5.26534
-5.50635	-3.9885	-4.64386
		-6.79586
	-7.15843	-6.64386
		2.77884
-4.1078	-3.12029	-4.64386
-4.64386	-4.68038
-6.79586
-5.2109	-7.15843	-6.79586
-4.60823	-5.1078	-7.38082
	6.46557	6.2266
-6.79586
-4.8365	-4.75633	-4.68038
-4.50635	-5.2109	-5.57347
-3.49005	-2.53952	-6.96578
	-2.53116	-2.8997
-8.38082	-6.26534	-6.50635
-6.15843	-6.38082	-6.79586
3.14828	3.82975	2.67514
-1.3474	-0.307573	-2.72738
		-5.26534
-3.45799	-0.244685	-2.53952
-5.57347	-5.79586	-4.38082
-5.79586	-5.38082
-9.96578
-4.53952	-3.64386	-4.26534
		-7.96578
-5.1078	-4.75633	-5.15843
0.954569	-0.110916	-1.2109
-6.50635	-6.38082	-6.15843
-3.81604	-3.87832	-3.44222
1.69955	7.50877	0.944858
-5.71786	-6.38082	-7.38082
		1.43189
	5.33317	3.67254
	-5.57347
-4.47393		-6.96578
-7.96578
-5.87832	-4.87832	-4.79586
3.45352	3.23235	3.50131
5.38031	6.46707	6.33562
-6.64386	-4.44222	-5.64386
-0.836501	-0.512514	-1.8365
-3.79586	-4.4112	-4.79586
-4.53952
-3.8997	-3.49005	-4.26534
-4.4112	-5.57347	-6.05889
-3.49005	-2.85726	-3.8997
-5.57347	-6.64386	-6.50635
-7.15843	-5.01159	-7.64386
-5.26534	-5.38082	-4.96578
-4.47393	-4.4112	-5.26534
-5.64386	-6.05889
2.3553	3.52143	3.63378
		3.50919
-6.38082	-6.26534	-6.96578
		-7.96578
-3.15843	-3.47393	-3.71786
-1.94898		-3.1976
-8.38082	-7.96578	-8.38082
	-1.8625
-3.699	-5.01159	-6.15843
-5.15843	-5.96578	-6.50635
-5.87832	-4.96578	-8.96578
-6.26534
-5.38082	-5.38082	-5.71786
-4.96578	-5.44222
-8.38082	-7.15843	-5.71786
-0.685014	-0.744197	-2.1078
-4.26534	-3.01159	-3.94342
-4.50635	-4.75633	-4.26534
	-8.96578	-7.96578
3.07468	4.27389	1.40762
3.38709	3.50944	2.44599
-6.05889
-4.44222	-2.8365	-4.8365
-8.38082	-7.96578	-7.96578
-0.826233	-1.32193	-3.52284
-4.92139		-4.53952
-0.0679388	-1.54793
-0.703689	-4.1078	-3.33643
-4.47393	-3.29336	-6.26534
-4.60823	-4.60823	-4.96578
-5.71786	-3.25154	-3.68038
-6.15843	-6.50635	-6.64386
-5.38082	-6.79586	-4.8365
1.38405	1.05172	0.734655
3.91523		4.48768
-3.87832	-3.49005	-3.699
-4.23786
-6.96578
-4.75633
-4.01159	-4.68038	-5.15843
-3.47393	-3.13289	-3.68038
-4.75633	-6.50635	-6.15843
0.288063	1.99277
-8.38082	-7.96578	-7.38082
-5.96578	-8.96578	-6.96578
-3.71786	-3.22432	-3.29336
-1.27579	-1.14242	-2.32193
3.69086
		-0.284546
-0.867752	0.370722	-0.176251
	0.359521
-3.662	-2.67116	-3.4112
-8.96578
	-2.09542	-3.1976
-4.47393	-4.13289	-2.85726
		-6.15843
-3.1976	-3.01159	-3.52284
		-4.13289
-4.71786	-3.42663	-4.64386
-0.678072
-4.01159	-2.4112	-2.30045
-4.15843	-3	-3.62593
	-9.96578
	-5.32193
-3.64386
-2.44222		-4.47393
		-1.9885
-6.38082	-5.50635	-4.29336
	-6.50635
-4.57347	-2.22432	-3.08314
	3.60727	2.34227
-6.38082	-6.26534	-9.96578
		4.89758
	-5.2109
-2.73697	-2.2863	-3.01159
1.56706
	6.11917
	0.395063
-5.50635	-4.03505	-4.87832
4.81691	4.62784	3.2345
0.0731347		-0.522841
-4.68038	-4.47393	-4.8365
-3.85726	-4.32193	-4.79586
-5.01159	-6.50635	-6.96578
-4.75633	-6.05889	-5.96578
-2.53116	-1.53952	-3.38082
	-2.12029
-1.40354	-2.82623	-4.44222
-1.08314	-0.275786	-2.29336
	1.80983
-2.44222	-3.85726	-3.57347
-4.87832
	-4.05889	-2.12029
-4.92139	-5.64386	-6.05889
	-1.80591
-5.44222	-4.92139
-2.60823	-2.72738	-2.96578
5.13052	6.06635	4.93763
		-5.15843
3.14029	2.54868	2.81394
	3.92048
	-0.790859
	5.46392
-3.77596	-2.17788	-3.71786
	0.0114956	-2.95456
-4.38082	-4.03505	-3.32193
3.19077	-0.200913	-3.30757
-5.64386	-3.53952	-2.78588
-8.96578
-0.78339
-6.15843
0.912267	-0.0528949	0.217851
		-2.51457
-4.13289	-2.52284	-4.03505
-2.8365
1	-2	-0.0454314
-4.26534		-4.53952
-7.64386	-8.96578	-7.96578
1.00216	-1.52284	-2.49005
-6.05889
-1.08927	-0.488026
-1.88897
-5.79586	-7.64386	-6.15843
		-0.567041
	4.60555	4.94059
-5.01159	-4.47393	-5.87832
-5.01159	-5.26534	-5.96578
	-3.87832
-6.79586	-7.64386
	-3.30757
-3.1078	-2.94342	-3.52284
-4.60823	-4.87832	-7.96578
-6.79586	-7.64386	-5.79586
		-7.96578
	2.77041	4.23043
		-4.53952
-7.38082	-6.79586	-6.64386
		-2.04097
-4.23786	-4.35107	-5.96578
-3.25154	-3.08314	-3.9885
-3.73697	-4.08314	-4.29336
-6.79586	-6.79586	-6.38082
-2.9885	-3.15843	-3.14561
		-9.96578
3.39177	4.19747	3.52507
5.60321	7.18378
-3.699	-3.8997	-3.62593
2.34312
-4.26534	-3.75633	-5.64386
-8.96578		-9.96578
5.94202	6.32359	4.27187
-6.79586	-6.64386
-1.71786	-0.648372	-2.30757
-6.15843	-6.64386	-7.64386
	-5.01159
-8.96578	-7.96578	-8.38082
-4.47393	-4.01159	-3.77596
		-7.64386
-7.96578
-1.78091	-2.59946	-3.09542
3.47405	3.08185	4.47398
-7.64386	-7.64386	-8.38082
-7.15843	-6.50635	-6.05889
	-3.94342
	-7.15843
-4.53952	-4.8365	-7.96578
-7.64386		-7.64386
-7.64386	-8.96578	-9.96578
		-4.47393
-5.2109	-5.50635	-5.2109
	-6.15843
-1.95456	0.608809	-1.53116
	-3.77596
-6.15843	-7.15843	-6.79586
-2.24469	-1.80088	-3.15843
-5.96578	-8.38082	-5.96578
	0.137504	-2.38836
	-1.73216	-4.32193
-5.1078
-6.79586		-7.15843
	-5.15843
-6.26534
-3.50635	-2.84684	-4.18442
3.05137
-0.0350469	-6.26534
	-0.514573
-5.87832	-5.2109	-5.1078
		-2.72738
	-6.96578	-7.38082
0.41792
-4.60823
		-6.38082
-2.08314	-1.72738	-4.35107
-2.84684
-4.08314	-6.15843	-6.15843
-3.35107	-3.53952	-3.55639
3.09068
	3.94345
	-4.79586	-5.50635
-7.38082	-6.26534	-7.38082
-6.15843	-4.75633	-6.79586
-5.26534	-5.2109	-5.79586
-5.05889
	-7.38082	-7.38082
-4.03505	-4.68038	-4.29336
	-2.72738	-5.44222
-4.47393	-5.38082	-5.50635
	-4.8365
-4.96578	-5.1078	-4.71786
2.77379	3.27456	2.44069
-7.64386	-8.38082	-7.96578
-4.79586	-4.38082	-5.64386
		-6.96578
-3.73697	-2.82623	-3.1078
-5.05889	-5.1078	-5.79586
-7.96578	-7.96578	-8.38082
-6.96578	-6.64386	-6.79586
-2.78588	-1.93236	-1.32554
2.34852	3.0709	0.349365
-3.77596		-3.68038
-5.96578
-3.50635	-4.23786	-4.57347
-4.23786	-3.44222	-3.62593
-0.279284	-1.26188	-0.32916
-2.53116
-4.96578	-4.75633	-5.87832
-4.75633	-5.2109	-5.64386
-4.96578	-5.50635	-4.75633
-5.2109	-5.32193
	4.93343
-5.15843	-4.50635	-5.38082
-3.9885		-3.92139
0.855192	0.732052	-1.12343
	-4.8365
-1.68038
		4.23917
-5.38082		-5.05889
	1.52005	2.13192
	-6.15843	-6.15843
		1.32596
	-5.44222
2.96643
	-3.12029
-0.239566		-2.12029
	-4.03505
-1.20423
-3.15843	-3.30757	-3.32193
-2.04692	-2.63487	-3.55639
		2.09153
-4.13289	-3.55639	-4.13289
-5.05889	-4.92139	-5.87832
		-2.59946
-4.05889	-2.76611
	-1.53533	4.7412
-2.37333	-2.8997	-0.833927
-4.23786	-4.23786	-4.01159
-4.64386	-5.2109
-0.189351	-2.84684	-2.93236
	-3.85726
-1.5187
	-5.26534
	-3.68038
	-7.15843
	-1.00868
		-4.92139
-3.42663	-3.79586	-3.94342
	2.31875	2.62831
-5.57347	-4.96578	-6.05889
-5.32193	-5.96578
-3.60823	-4.8365	-4.57347
5.12516
	-5.50635
-0.560643	-2.85726	-2.73697
		-5.38082
	-6.26534
-1.4112	-0.298673	-0.994241
-6.50635	-5.44222	-5.64386
-4.79586	-4.47393
-5.32193		-7.64386
-0.648372		-1.49411
2.6893
-5.64386	-6.05889	-4.71786
-2.34373	-2.93236	-1.81097
-6.96578		-6.38082
-6.38082	-8.38082	-8.96578
-5.44222	-5.26534	-5.32193
-3.1078	-3.49005	-3.96578
-4.44222	-7.38082	-5.87832
	-1.81604	-4.23786
	1.45365
	8.23498	6.64923
-4.8365	-2.95456
-1.95456	-2.21759	-1.59946
-4.35107
-7.64386	-6.26534	-6.64386
-3.30757	-3.87832	-4.68038
-3.05889	-4.13289	-5.1078
		-5.87832
		-4.29336
		-3.26534
-3.27928	-3.33643	-4.38082
-3.42663	-3.85726	-4.35107
		-6.26534
	-5.44222
	1.67039
		6.862
-6.38082	-7.15843	-6.79586
	4.01534
		-8.96578
14.642		-1.85204
-5.50635	-4.32193	-5.38082
-1.54372	-2.18442	-2.61706
	-6.79586
-7.38082
-2.08314
	-0.875672
-6.15843	-5.50635	-6.15843
		-7.15843
		-3.55639
-6.38082	-5.32193	-6.26534
-1.53116	-1.18115	-1.36959
	-5.15843	-5.26534
3.3067	2.81701
1.80364	1.06626
-3.53952	-4.79586	-2.52284
-6.64386
	2.2549
-4.15843	-4.05889
	-3.87832	-5.64386
-5.2109	-3.92139	-4.71786
-7.15843
-5.15843	-3.94342
-4.18442
	-5.05889	-6.05889
	-3.62593
-3.73697	-7.15843
-4.71786	-5.05889	-5.05889
-4.79586
-2.59946	-1.92139	-2.25154
	-5.38082	-4.71786
		-5.44222
-2.51457
-4.44222	-4.68038
	1.54745
-4.71786	-4.79586
-4.4112
-8.38082
-3.35107	-1.42275	-2.06492
	-3.47393	-4.08314
-2.71786	-2.71786	-3.13289
-4.87832	-5.15843
-6.38082	-5.44222	-5.32193
-2.63487	-3.87832	-1.94898
-3.57347	-3.01159	-3.35107
1.69777
4.40388	2.89956	2.52682
		-8.38082
-6.38082	-6.50635	-6.96578
1.50843	1.29807	-0.100051
-7.15843	-7.15843
-6.38082
-5.44222	-3.79586	-4.57347
-5.71786	-4.50635
-4.44222	-4.50635	-6.96578
-5.79586	-6.26534	-5.57347
	-4.01159	-3.03505
	-7.96578	-8.96578
-4.38082	-3.32193	-4.8365
-2.5649	-3.02327	-4.35107
-4.18442	-4.71786	-5.2109
-7.96578
-7.15843		-6.79586
7.06404	7.90913	8.23065
-4.64386	-5.71786	-4.8365
-4.8365	-4.50635	-6.15843
-5.71786	-4.38082	-6.26534
		-6.64386
-4.32193
		-7.38082
-5.87832		-7.15843
-5.38082		-5.64386
	-2.85726
	-5.26534	-5.71786
-5.15843	-5.26534
-3.49005		-3.55639
		-3.29336
	-4.60823
-0.72738	-0.75877	-0.234465
-4.18442	-7.15843	-4.92139
-5.05889	-5.1078	-4.23786
	-3.8997
-6.38082	-6.64386	-6.50635
-6.79586	-6.96578	-8.38082
	-3.35107
-1.45799	-1.42663	-1.75633
-2.7084	-1.27579	-1.662
	-4.18442	-4.03505
1.83107	1.94523	1.334
-5.26534	-4.87832	-4.50635
	-6.50635
-2.77596	-3.57347	-2.38082
0.471968
		-6.38082
		1.57143
1.97526		-1.17462
0.918386
-3.60823
-2.58208	-1.63039	-2.68038
	-6.96578
-2.05289	-2.1078	-3.23786
-4.87832	-4.35107	-4.08314
-3.59074	-3.8365	-4.79586
-1.662	-0.793357	-1.80591
-4.75633	-5.38082
-3.62593	-4.23786	-3.60823
	-5.38082	-4.87832
	-4.8365	-4.03505
	4.6907

## Sheet: Statistics
Peptide length	Number of peptides
7	6427
8	8840
9	12276
10	14786
11	15837
12	15856
13	14574
14	14616
15	12494
16	12358
17	9172
18	7896
19	6314
20	5714
21	4557
22	3802
23	3052
24	2191
25	1860
26	1449
27	1107
28	1004
29	715
30	673
31	487
32	350
33	337
34	219
35	151
36	149
37	123
38	107
39	54
40	36
41	38
42	37
43	25
44	1
45	12
47	10
48	4

## Sheet: Protein_annotation
Protein accession	Protein description	Gene name	Sequence coverage [%]	Mol. weight [kDa]	Score	MS/MS Counts	Peptides	Unique peptides	E/C Ratio	E/C P value	Biological Process	Molecular Function	Cellular Component
A0AVT1	Ubiquitin-like modifier-activating enzyme 6	UBA6	31.7	117.97	98.861	51	26	26	0.006		hippocampus development; brain development; neuron development; cellular developmental process; neurogenesis; single-organism process; amygdala development; limbic system development; cellular metabolic process; neurological system process; behavior; telencephalon development; metabolic process; head development; macromolecule metabolic process; protein metabolic process; nervous system developme…	small protein activating enzyme activity; ATP binding; nucleoside phosphate binding; ubiquitin activating enzyme activity; nucleoside binding; ion binding; ligase activity; protein binding; ligase activity, forming carbon-sulfur bonds; FAT10 activating enzyme activity; nucleotide binding; organic cyclic compound binding; heterocyclic compound binding; ribonucleoside binding; carbohydrate derivati…	cell part; intracellular; cytoplasm; intracellular part; cell; cytosol; cytoplasmic part;
A0FGR8	Extended synaptotagmin-2	ESYT2	24.8	102.36	58.022	36	16	16			liposaccharide metabolic process; lipid transport; membrane lipid metabolic process; vesicle-mediated transport; glycosphingolipid metabolic process; glycolipid metabolic process; single-organism cellular process; nitrogen compound metabolic process; single-organism process; cellular lipid metabolic process; lipid localization; organic substance transport; endocytosis; primary metabolic process; …	calcium-dependent phospholipid binding; ammonium ion binding; ion binding; protein binding; phosphatidylcholine binding; cell adhesion molecule binding; quaternary ammonium group binding; identical protein binding; binding; phospholipid binding; cadherin binding; phosphatidylinositol binding; lipid binding; metal ion binding; cation binding; anion binding; phosphatidylethanolamine binding; calciu…	membrane; nuclear outer membrane-endoplasmic reticulum membrane network; endoplasmic reticulum; extrinsic component of membrane; cell periphery; cytoplasm; intrinsic component of membrane; intracellular part; integral component of plasma membrane; extrinsic component of cytoplasmic side of plasma membrane; cell; cytoplasmic side of plasma membrane; cytoplasmic side of membrane; organelle part; me…
A0JLT2	Mediator of RNA polymerase II transcription subunit 19	MED19	14.3	26.273	2.9013	2	2	2			nucleic acid-templated transcription; positive regulation of biosynthetic process; biosynthetic process; cellular metabolic process; regulation of RNA biosynthetic process; metabolic process; positive regulation of metabolic process; positive regulation of nitrogen compound metabolic process; positive regulation of transcription from RNA polymerase II promoter; macromolecule metabolic process; re…	RNA polymerase II transcription cofactor activity; transcription factor activity, RNA polymerase II transcription factor binding; binding; transcription factor activity, transcription factor binding; protein binding; transcription cofactor activity; transcription factor activity, protein binding; transcription factor binding;	intracellular organelle; intracellular organelle part; macromolecular complex; nuclear lumen; intracellular part; nuclear body; cell; organelle part; intracellular membrane-bounded organelle; organelle; membrane-enclosed lumen; nucleus; nucleoplasm; intracellular organelle lumen; mediator complex; intracellular; cell part; protein complex; membrane-bounded organelle; nucleoplasm part; organelle l…
A0PJW6	Transmembrane protein 223	TMEM223	5	22.049	2.0806	3	1	1					intrinsic component of membrane; membrane; integral component of membrane; membrane part;
A1A4S6	Rho GTPase-activating protein 10	ARHGAP10	1.8	89.374	1.4179	1	1	1			regulation of cellular process; single organism signaling; cellular component organization; regulation of cell death; negative regulation of programmed cell death; regulation of signaling; regulation of programmed cell death; single-organism process; negative regulation of biological process; negative regulation of cellular process; response to stimulus; signal transduction; regulation of cell co…	enzyme regulator activity; nucleoside-triphosphatase regulator activity; binding; GTPase regulator activity; protein binding; molecular function regulator; enzyme activator activity; GTPase activator activity;	membrane; cell periphery; cell part; intracellular; cytoplasm; perinuclear region of cytoplasm; intracellular part; cytosol; cell; plasma membrane; cytoplasmic part;
A1L0T0	Acetolactate synthase-like protein	ILVBL	24.7	67.867	57.455	28	11	11				magnesium ion binding; vitamin binding; ion binding; protein binding; cofactor binding; sulfur compound binding; thiamine pyrophosphate binding; heterocyclic compound binding; organic cyclic compound binding; catalytic activity; binding; cation binding; metal ion binding; anion binding; transferase activity; small molecule binding; coenzyme binding;	intrinsic component of membrane; membrane; integral component of membrane; membrane part;
A1L188	NADH dehydrogenase [ubiquinone] 1 alpha subcomplex assembly factor 8	NDUFAF8	17.6	7.7558	2.7526	3	1	1			cellular component biogenesis; cellular component organization; cellular macromolecular complex assembly; protein complex subunit organization; NADH dehydrogenase complex assembly; macromolecular complex subunit organization; mitochondrial respiratory chain complex I assembly; mitochondrial respiratory chain complex I biogenesis; cellular component assembly; organelle organization; macromolecular…	protein binding; binding;	organelle; intracellular membrane-bounded organelle; intracellular organelle; cell part; intracellular; cytoplasm; intracellular part; membrane-bounded organelle; cell; mitochondrion; cytoplasmic part;
A1L4H1	Soluble scavenger receptor cysteine-rich domain-containing protein SSC5D	SSC5D	1	165.74	1.6794	1	1	1			detection of chemical stimulus; defense response to other organism; single-organism process; negative regulation of multicellular organismal process; regulation of secretion; detection of external biotic stimulus; negative regulation of cytokine production; negative regulation of cytokine secretion; establishment of localization; response to biotic stimulus; response to external stimulus; negativ…	molecular transducer activity; receptor activity; fibronectin binding; laminin binding; binding; cargo receptor activity; protein binding; scavenger receptor activity; extracellular matrix binding;	extracellular matrix; membrane; extracellular space; extracellular region part; cell part; intracellular; cytoplasm; intracellular part; cell; extracellular region;
A1X283	SH3 and PX domain-containing protein 2B	SH3PXD2B	15.3	101.58	26.568	17	10	7			cellular component biogenesis; superoxide metabolic process; osteoblast differentiation; regulation of biological quality; reproductive process; cellular developmental process; single-organism process; cellular metabolic process; positive regulation of growth; positive regulation of cellular component organization; metabolic process; heart development; cellular component assembly; positive regula…	phosphatidylinositol phosphate binding; ion binding; phosphatidylinositol-3,5-bisphosphate binding; protein binding; molecular function regulator; phosphatidylinositol bisphosphate binding; enzyme regulator activity; phosphatidylinositol-3-phosphate binding; binding; phosphatidylinositol-5-phosphate binding; SH2 domain binding; phosphatidylinositol binding; phospholipid binding; lipid binding; su…	intracellular organelle; cell projection; intracellular non-membrane-bounded organelle; cytoskeletal part; cell junction; intracellular organelle part; cytoplasm; macromolecular complex; intracellular part; podosome; cell; actin cytoskeleton; organelle part; non-membrane-bounded organelle; cytoskeleton; organelle; intracellular; cell part; protein complex;
A1XBS5	Protein FAM92A1	FAM92A1	4.2	33.43	1.9197	2	1	1			cellular component biogenesis; cellular component organization; single-organism organelle organization; cellular component assembly; cell projection organization; organelle assembly; organelle organization; single-organism cellular process; cilium assembly; single-organism process; cellular process; cell projection assembly; cilium organization; cellular component organization or biogenesis;	protein binding; binding;	intracellular organelle; cilium; cell projection; microtubule organizing center part; intracellular non-membrane-bounded organelle; cytoskeletal part; cytoplasm; intracellular organelle part; ciliary basal body; intracellular part; cell; cell projection part; organelle part; non-membrane-bounded organelle; intracellular membrane-bounded organelle; organelle; cytoskeleton; nucleus; microtubule org…
A2A3N6	Putative PIP5K1A and PSMD4-like protein	PIPSL	8.9	95.047	6.7529	5	7	0			phosphorylation; glycerolipid metabolic process; phosphatidylinositol phosphorylation; single-organism cellular process; single-organism process; cellular lipid metabolic process; primary metabolic process; cellular metabolic process; lipid phosphorylation; phosphate-containing compound metabolic process; organic substance metabolic process; metabolic process; phosphorus metabolic process; lipid …	phosphatidylinositol phosphate kinase activity; kinase activity; phosphotransferase activity, alcohol group as acceptor; catalytic activity; transferase activity; transferase activity, transferring phosphorus-containing groups;	intracellular part; cell; cell part; intracellular; cytoplasm;
A2RRP1	Neuroblastoma-amplified sequence	NBAS	8.9	268.57	30.02	20	19	19	0.037		negative regulation of nuclear-transcribed mRNA catabolic process, nonsense-mediated decay; cellular metabolic process; negative regulation of RNA metabolic process; negative regulation of mRNA metabolic process; protein transport; establishment of localization; metabolic process; positive regulation of metabolic process; organic cyclic compound catabolic process; macromolecule metabolic process;…	SNARE binding; protein binding; binding;	intracellular organelle; membrane; nuclear outer membrane-endoplasmic reticulum membrane network; endoplasmic reticulum; intracellular organelle part; cytoplasm; macromolecular complex; endomembrane system; intracellular part; cytosol; cell; organelle part; intracellular membrane-bounded organelle; organelle; endoplasmic reticulum part; membrane part; Dsl1/NZR complex; intracellular; cell part; p…
A3KMH1	von Willebrand factor A domain-containing protein 8	VWA8	6.1	214.82	15.266	11	10	10				ATP binding; nucleoside phosphate binding; nucleoside binding; ion binding; hydrolase activity, acting on acid anhydrides; hydrolase activity; nucleotide binding; nucleoside-triphosphatase activity; ATPase activity; organic cyclic compound binding; heterocyclic compound binding; ribonucleoside binding; carbohydrate derivative binding; pyrophosphatase activity; catalytic activity; ribonucleotide b…	organelle; intracellular membrane-bounded organelle; intracellular organelle; cell part; intracellular; cytoplasm; intracellular part; membrane-bounded organelle; cell; extracellular region; mitochondrion; cytoplasmic part;
A3KN83	Protein strawberry notch homolog 1	SBNO1	2.9	154.31	1.9633	3	4	4			regulation of cellular process; regulation of gene expression; regulation of transcription, DNA-templated; regulation of cellular biosynthetic process; regulation of primary metabolic process; regulation of macromolecule metabolic process; regulation of nucleobase-containing compound metabolic process; regulation of macromolecule biosynthetic process; regulation of cellular metabolic process; reg…
A4D1E9	GTP-binding protein 10	GTPBP10	24.3	42.932	23.715	7	6	6			cellular component biogenesis; ribosome biogenesis; ribonucleoprotein complex biogenesis; cellular component organization or biogenesis;	nucleoside phosphate binding; hydrolase activity, acting on acid anhydrides; protein binding; hydrolase activity; heterocyclic compound binding; organic cyclic compound binding; pyrophosphatase activity; ribonucleotide binding; catalytic activity; binding; purine ribonucleoside binding; GTPase activity; cation binding; anion binding; guanyl nucleotide binding; hydrolase activity, acting on acid a…	intracellular organelle; intracellular non-membrane-bounded organelle; cytoplasm; intracellular organelle part; nuclear lumen; intracellular part; nucleolus; cell; mitochondrion; organelle part; non-membrane-bounded organelle; intracellular membrane-bounded organelle; organelle; membrane-enclosed lumen; nucleus; intracellular organelle lumen; intracellular; cell part; chromosome; membrane-bounded…
A4FU69	EF-hand calcium-binding domain-containing protein 5	EFCAB5	0.6	173.4	1.41	0	1	1				metal ion binding; cation binding; calcium ion binding; binding; ion binding;
A5D8V6	Vacuolar protein sorting-associated protein 37C	VPS37C	6.5	38.658	4.0243	0	2	2			cellular component biogenesis; multi-organism localization; intracellular transport; cellular component organization; endomembrane system organization; virion assembly; viral life cycle; multi-organism cellular localization; multi-organism membrane budding; multi-organism cellular process; autophagy; cellular metabolic process; protein transport; establishment of localization; multi-organism intr…	protein binding; calcium-dependent protein binding; binding;	membrane; extracellular region part; cytoplasmic vesicle; organelle membrane; membrane protein complex; cytoplasm; vesicle; cytoplasmic vesicle part; macromolecular complex; intracellular part; cell; organelle part; extracellular exosome; ESCRT complex; ESCRT I complex; membrane part; late endosome membrane; intracellular; cell part; whole membrane; extracellular vesicle; endosome; membrane-bound…
A5PLL7	Transmembrane protein 189	TMEM189	5.6	31.135	1.861	1	1	1			metabolic process; protein modification by small protein conjugation; protein ubiquitination; cellular macromolecule metabolic process; cellular protein metabolic process; cellular protein modification process; macromolecule metabolic process; protein metabolic process; protein modification by small protein conjugation or removal; macromolecule modification; protein modification process; primary …	ubiquitin protein ligase activity; ubiquitin protein ligase binding; ubiquitin-like protein transferase activity; catalytic activity; binding; ubiquitin-protein transferase activity; protein binding; ubiquitin-like protein ligase activity; ubiquitin-like protein ligase binding; transferase activity; enzyme binding;	intracellular organelle; membrane; nuclear outer membrane-endoplasmic reticulum membrane network; endoplasmic reticulum; intracellular organelle part; cytoplasm; intrinsic component of membrane; endomembrane system; intracellular part; cell; integral component of membrane; organelle part; intracellular membrane-bounded organelle; organelle; endoplasmic reticulum part; intracellular; cell part; me…
A5YKK6	CCR4-NOT transcription complex subunit 1	CNOT1	13.7	266.94	58.614	58	25	25			single organism signaling; negative regulation of cell cycle G1/S phase transition; nucleic acid-templated transcription; posttranscriptional regulation of gene expression; regulation of cell cycle process; cellular metabolic process; signal transduction involved in mitotic G1 DNA damage checkpoint; signal transduction involved in mitotic DNA integrity checkpoint; metabolic process; regulation of…	estrogen receptor binding; RNA binding; armadillo repeat domain binding; receptor binding; protein binding; hormone receptor binding; heterocyclic compound binding; organic cyclic compound binding; protein complex scaffold; retinoic acid receptor binding; binding; nucleic acid binding; steroid hormone receptor binding; nuclear hormone receptor binding; protein domain specific binding; structural …	membrane; extracellular space; extracellular region part; organelle membrane; P-body; cytoplasm; microbody part; macromolecular complex; intracellular part; cell; organelle part; cytoplasmic ribonucleoprotein granule; peroxisomal membrane; non-membrane-bounded organelle; intracellular; cell part; microbody; whole membrane; CCR4-NOT core complex; CCR4-NOT complex; membrane-bounded organelle; intra…
A6NDG6	Glycerol-3-phosphate phosphatase	PGP	15.9	34.006	7.9582	2	4	4			glycerolipid metabolic process; alcohol metabolic process; single-organism process; cellular lipid metabolic process; biosynthetic process; cellular metabolic process; phosphate-containing compound metabolic process; metabolic process; cellular carbohydrate metabolic process; glycerophospholipid metabolic process; protein metabolic process; macromolecule metabolic process; cellular carbohydrate b…	magnesium ion binding; glycerol-3-phosphatase activity; phosphatase activity; ion binding; glycerol-1-phosphatase activity; hydrolase activity; phosphoprotein phosphatase activity; phosphoric ester hydrolase activity; catalytic activity; protein tyrosine phosphatase activity; binding; nucleotide phosphatase activity, acting on free nucleotides; hydrolase activity, acting on ester bonds; cation bi…	cell part; intracellular; cytoplasm; intracellular part; cytosol; cell; cytoplasmic part;
A6NDR6	Putative homeobox protein Meis3-like 1	MEIS3P1	4	30.204	6.0071	1	1	1			regulation of cellular process; regulation of gene expression; regulation of transcription, DNA-templated; regulation of cellular biosynthetic process; regulation of primary metabolic process; regulation of macromolecule metabolic process; regulation of nucleobase-containing compound metabolic process; regulation of macromolecule biosynthetic process; regulation of cellular metabolic process; reg…	organic cyclic compound binding; heterocyclic compound binding; DNA binding; binding; nucleic acid binding;	organelle; intracellular membrane-bounded organelle; intracellular organelle; nucleus; cell part; intracellular; intracellular part; membrane-bounded organelle; cell;
A6NDU8	UPF0600 protein C5orf51	C5orf51	24.5	33.62	8.4666	2	4	4	0.476				intracellular organelle; cytoplasm; intracellular organelle part; nuclear lumen; intracellular part; cytosol; cell; organelle part; organelle; intracellular membrane-bounded organelle; membrane-enclosed lumen; nucleoplasm; nucleus; intracellular organelle lumen; cell part; intracellular; membrane-bounded organelle; cytoplasmic part; organelle lumen; nuclear part;
[truncated: 5,548 more rows]
